# Supplementary material for: Full Spectrum of LPS Activation in Alveolar Macrophages of Healthy Volunteers by Whole Transcriptomic Profiling
Source: PLoS One. 2016 Jul 19;11(7):e0159329. doi: 10.1371/journal.pone.0159329 (PMC4951018; doi:10.1371/journal.pone.0159329)
Supplement: S1 Appendix — Values represent mean expression (log2). (XLSX) [file pone.0159329.s003.xlsx]

## Sheet: Cluster 1 2609 downregulated ge
S1 Appendix. Expression values of all downregulated genes. (control vs. LPS, t-test, adjusted p-value <0.05, Benjamini-Hochberg). Values represent mean expression (log2).
Condition 1 : Control			Condition 2 : LPS
Statistics:	None
Correction:	Benjamini and Hochberg
Data Transformation:	Log Transformed
Stats	Benjamini and Hochberg	mean 1	mean 2	SEM 1	SEM 2	Quality 1	Quality 2	Gene Identifier	Other ID	Gene Title	UG Cluster	LocusLink	Gene ID	Chromosome	Ontologies
na	na	3.3033	2.71763	0.078434	0.143153	182.4	117.8	-	126133	aldehyde dehydrogenase 16 family, member A1	-	126133	-	-	Biological Process:	oxidation-reduction process	metabolic process	Molecular Function:	protein binding	oxidoreductase activity	binding	catalytic activity
na	na	5.17454	4.58886	0.115805	0.126067	667	428.2	-	56252	YLP motif containing 1	Hs.531111	56252	YLPM1	14	Biological Process:	biological_process	all	Molecular Function:	molecular_function	all	Cellular Component:	nucleus	nuclear speck	nucleoplasm	nuclear lumen	organelle lumen	nuclear body	intracellular organelle	intracellular part	membrane-bounded organelle	all	nuclear part	cell	intracellular organelle lumen	intracellular membrane-bounded organelle	nucleoplasm part	intracellular	organelle	cell part	membrane-enclosed lumen	intracellular organelle part	cellular_component	organelle part
na	na	2.6044	2.01865	0.084012	0.147083	112.4	72.8	-	5372	Phosphomannomutase 1	Hs.75835	5372	PMM1	22	Biological Process:	mannose metabolic process	dolichol-linked oligosaccharide biosynthetic process	GDP-mannose biosynthetic process	protein N-linked glycosylation via asparagine	post-translational protein modification	cellular protein metabolic process	nitrogen compound metabolic process	cellular process	cellular macromolecule biosynthetic process	protein modification process	hexose biosynthetic process	protein glycosylation	macromolecule metabolic process	monosaccharide biosynthetic process	nucleobase, nucleoside, nucleotide and nucleic acid metabolic process	macromolecule glycosylation	protein N-linked glycosylation	nucleotide-sugar biosynthetic process	monosaccharide metabolic process	peptidyl-amino acid modification	peptidyl-asparagine modification	cellular macromolecule metabolic process	nucleotide-sugar metabolic process	cellular biosynthetic process	cellular carbohydrate metabolic process	hexose metabolic process	biosynthetic process	alcohol metabolic process	alcohol biosynthetic process	cellular nitrogen compound metabolic process	glycosylation	small molecule biosynthetic process	cellular metabolic process	glycoprotein metabolic process
na	na	5.50534	4.9194	0.068799	0.077401	818	530.4	-	23481	Pescadillo homolog 1, containing BRCT domain (zebrafish)	Hs.517543	23481	PES1	22	Biological Process:	maturation of LSU-rRNA from tricistronic rRNA transcript (SSU-rRNA, 5.8S rRNA, LSU-rRNA)	maturation of 5.8S rRNA from tricistronic rRNA transcript (SSU-rRNA, 5.8S rRNA, LSU-rRNA)	rRNA processing	cell proliferation	ribosomal large subunit biogenesis	regulation of cell cycle	cellular component biogenesis	nitrogen compound metabolic process	cellular metabolic process	maturation of 5.8S rRNA	RNA metabolic process	ribosome biogenesis	cellular process	nucleic acid metabolic process	macromolecule metabolic process	gene expression	primary metabolic process	biological regulation	nucleobase, nucleoside, nucleotide and nucleic acid metabolic process	metabolic process	RNA processing	ribonucleoprotein complex biogenesis	rRNA metabolic process	ncRNA metabolic process	regulation of biological process	regulation of cellular process	cellular component organization or biogenesis	cellular macromolecule metabolic process	cellular component biogenesis at cellular level	cellular component organization or biogenesis at cellular level	maturation of LSU-rRNA	ncRNA processing	cell cycle	cellular nitrogen compound metabolic process
na	na	5.36103	4.77452	0.158157	0.072316	761	479.4	-	57703	CWC22 spliceosome-associated protein homolog (S. cerevisiae)	Hs.311363	57703	CWC22	2	Biological Process:	nuclear mRNA splicing, via spliceosome	RNA splicing	RNA metabolic process	regulation of nuclear mRNA splicing, via spliceosome	RNA splicing, via transesterification reactions with bulged adenosine as nucleophile	RNA splicing, via transesterification reactions	nitrogen compound metabolic process	cellular metabolic process	regulation of RNA splicing	regulation of macromolecule metabolic process	cellular process	regulation of metabolic process	regulation of primary metabolic process	mRNA metabolic process	nucleic acid metabolic process	macromolecule metabolic process	regulation of nucleobase, nucleoside, nucleotide and nucleic acid metabolic process	gene expression	primary metabolic process	biological regulation	nucleobase, nucleoside, nucleotide and nucleic acid metabolic process	metabolic process	RNA processing	regulation of gene expression	regulation of cellular process	regulation of biological process	regulation of nitrogen compound metabolic process	cellular macromolecule metabolic process	regulation of cellular metabolic process	regulation of RNA metabolic process	mRNA processing	regulation of mRNA processing	cellular nitrogen compound metabolic process	Molecular Function:
na	na	5.41864	4.83188	0.076065	0.096076	789.6	506.6	-	10664	CCCTC-binding factor (zinc finger protein)	Hs.368367	10664	CTCF	16	Biological Process:	regulation of gene expression by genetic imprinting	transcription, DNA-dependent	chromosome segregation	maintenance of DNA methylation	positive regulation of gene expression	chromatin modification	nucleosome positioning	regulation of gene expression, epigenetic	regulation of molecular function, epigenetic	negative regulation of transcription, DNA-dependent	positive regulation of transcription, DNA-dependent	regulation of centromeric sister chromatid cohesion	negative regulation of gene expression	positive regulation of cellular process	negative regulation of cellular metabolic process	cellular process	positive regulation of nucleobase, nucleoside, nucleotide and nucleic acid metabolic process	regulation of cellular component organization	DNA alkylation	negative regulation of biological process	positive regulation of biosynthetic process	negative regulation of biosynthetic process	negative regulation of macromolecule metabolic process	regulation of nucleobase, nucleoside, nucleotide and nucleic acid metabolic process	biological regulation	cellular component organization or biogenesis	DNA modification	macromolecular complex subunit organization	genetic imprinting	cellular biosynthetic process	centromeric sister chromatid cohesion	regulation of organelle organization	biosynthetic process	regulation of biosynthetic process
na	na	3.35219	2.76542	0.07728	0.156164	186	120.8	-	4931	Nuclear VCP-like	Hs.497867	4931	NVL	1	Molecular Function:	nucleotide binding	ATP binding	nucleoside-triphosphatase activity	hydrolase activity	hydrolase activity, acting on acid anhydrides, in phosphorus-containing anhydrides	purine ribonucleoside triphosphate binding	purine nucleotide binding	hydrolase activity, acting on acid anhydrides	binding	catalytic activity	adenyl ribonucleotide binding	ribonucleotide binding	pyrophosphatase activity	adenyl nucleotide binding	purine ribonucleotide binding	Cellular Component:	nucleus	nucleolus	cytoplasm	aggresome	nuclear lumen	organelle lumen	intracellular organelle	intracellular part	membrane-bounded organelle	non-membrane-bounded organelle	all	nuclear part	cell	intracellular organelle lumen	intracellular membrane-bounded organelle	inclusion body	intracellular	organelle
na	na	4.43817	3.85133	0.07447	0.088215	393.6	254.4	-	8732	RNA guanylyltransferase and 5'-phosphatase	Hs.567378	8732	RNGTT	6	Biological Process:	transcription from RNA polymerase II promoter	mRNA capping	RNA processing	protein dephosphorylation	gene expression	viral reproduction	interspecies interaction between organisms	nitrogen compound metabolic process	multi-organism process	cellular metabolic process	RNA metabolic process	cellular process	protein modification process	mRNA metabolic process	nucleic acid metabolic process	cellular macromolecule biosynthetic process	macromolecule metabolic process	primary metabolic process	nucleobase, nucleoside, nucleotide and nucleic acid metabolic process	metabolic process	phosphate metabolic process	RNA capping	protein metabolic process	cellular macromolecule metabolic process	transcription	phosphorus metabolic process	cellular biosynthetic process	cellular protein metabolic process	mRNA processing	RNA biosynthetic process	biosynthetic process	dephosphorylation	transcription, DNA-dependent	macromolecule modification
na	na	5.29053	4.70357	0.071679	0.089489	706.6	457.8	-	100506727	-	-	100506727	-	-
na	na	5.28296	4.69594	0.046718	0.049804	703.2	454.4	-	7247	Translin	Hs.75066	7247	TSN	2	Biological Process:	DNA recombination	nitrogen compound metabolic process	cellular metabolic process	cellular macromolecule metabolic process	cellular process	nucleic acid metabolic process	macromolecule metabolic process	primary metabolic process	cellular nitrogen compound metabolic process	metabolic process	nucleobase, nucleoside, nucleotide and nucleic acid metabolic process	DNA metabolic process	Molecular Function:	DNA binding	mRNA binding	sequence-specific DNA binding	RNA binding	binding	nucleic acid binding	Cellular Component:	nucleus	cytoplasm	intracellular membrane-bounded organelle	intracellular organelle	intracellular part	intracellular	membrane-bounded organelle	organelle	cell part	all	cell	cellular_component
na	na	5.22997	4.64279	0.077306	0.088797	677.2	438.8	-	100507217	hypothetical LOC100507217	-	100507217	-	-
na	na	1.21767	0.630489	0.123448	0.165913	42.6	27.4	-	253558	Lysocardiolipin acyltransferase 1	Hs.468048	253558	LCLAT1	2	Biological Process:	multicellular organismal development	metabolic process	phospholipid biosynthetic process	organophosphate metabolic process	phospholipid metabolic process	cellular metabolic process	developmental process	cellular lipid metabolic process	cellular process	lipid metabolic process	multicellular organismal process	cellular biosynthetic process	lipid biosynthetic process	biosynthetic process	primary metabolic process	Molecular Function:	1-acylglycerol-3-phosphate O-acyltransferase activity	acyltransferase activity	transferase activity	transferase activity, transferring acyl groups other than amino-acyl groups	O-acyltransferase activity	acylglycerol O-acyltransferase activity	transferase activity, transferring acyl groups	catalytic activity	Cellular Component:	endoplasmic reticulum	endoplasmic reticulum membrane	membrane	integral to membrane	endoplasmic reticulum part	intracellular organelle	intracellular part	membrane-bounded organelle	all
na	na	2.38712	1.79987	0.076076	0.163192	95.6	63.2	-	348094	Ankyrin repeat and death domain containing 1A	Hs.207157	348094	ANKDD1A	15	Biological Process:	signal transduction	response to stimulus	cellular response to stimulus	regulation of biological process	regulation of cellular process	signaling	biological regulation	cellular process
na	na	3.73704	3.14943	0.080087	0.100497	245.4	156.8	-	6874	TAF4 RNA polymerase II, TATA box binding protein (TBP)-associated factor, 135kDa	Hs.18857	6874	TAF4	20	Biological Process:	ovarian follicle development	regulation of transcription from RNA polymerase II promoter	transcription from RNA polymerase II promoter	transcription initiation from RNA polymerase II promoter	transcription elongation from RNA polymerase II promoter	gene expression	viral reproduction	interspecies interaction between organisms	multicellular organism reproduction	reproduction	nitrogen compound metabolic process	developmental process	gonad development	regulation of macromolecule metabolic process	cellular process	multicellular organismal process	anatomical structure development	nucleic acid metabolic process	cellular macromolecule biosynthetic process	transcription elongation, DNA-dependent	macromolecule metabolic process	multicellular organismal reproductive process	regulation of nucleobase, nucleoside, nucleotide and nucleic acid metabolic process	reproductive structure development	nucleobase, nucleoside, nucleotide and nucleic acid metabolic process	biological regulation	reproductive process	regulation of cellular process	regulation of biological process	cellular macromolecule metabolic process	regulation of nitrogen compound metabolic process	system development	development of primary sexual characteristics	regulation of cellular metabolic process
na	na	4.88985	4.30219	0.093294	0.160185	551.4	353.8	-	100507246	hypothetical LOC100507246	-	100507246	-	-
na	na	5.30047	4.71274	0.048594	0.03348	717.8	460.2	-	4298	Myeloid/lymphoid or mixed-lineage leukemia (trithorax homolog, Drosophila); translocated to, 1	Hs.10095	4298	MLLT1	19	Biological Process:	regulation of transcription, DNA-dependent	transcription from RNA polymerase II promoter	nitrogen compound metabolic process	regulation of macromolecule metabolic process	cellular process	nucleic acid metabolic process	cellular macromolecule biosynthetic process	macromolecule metabolic process	gene expression	regulation of nucleobase, nucleoside, nucleotide and nucleic acid metabolic process	nucleobase, nucleoside, nucleotide and nucleic acid metabolic process	biological regulation	regulation of biological process	regulation of cellular process	cellular macromolecule metabolic process	regulation of nitrogen compound metabolic process	regulation of cellular metabolic process	cellular biosynthetic process	biosynthetic process	transcription, DNA-dependent	regulation of biosynthetic process	regulation of cellular macromolecule biosynthetic process	cellular nitrogen compound metabolic process	cellular metabolic process	RNA metabolic process	regulation of transcription	regulation of cellular biosynthetic process	regulation of metabolic process	regulation of primary metabolic process	primary metabolic process	metabolic process	regulation of gene expression	transcription	RNA biosynthetic process
na	na	6.49241	5.90463	0.058327	0.083218	1625.6	1051.8	-	51571	Family with sequence similarity 49, member B	Hs.126941	51571	FAM49B	8
na	na	6.61966	6.03181	0.093773	0.118056	1779	1153.8	-	79729	Chromosome 1 open reading frame 113	Hs.524496	79729	C1orf113	1
na	na	8.6558	8.06791	0.063233	0.047815	7424.8	4707.8	-	4245	Mannosyl (alpha-1,3-)-glycoprotein beta-1,2-N-acetylglucosaminyltransferase	Hs.519818	4245	MGAT1	5	Biological Process:	carbohydrate metabolic process	protein glycosylation	protein N-linked glycosylation via asparagine	post-translational protein modification	cellular protein metabolic process	cellular metabolic process	cellular process	glycoprotein metabolic process	cellular macromolecule biosynthetic process	protein modification process	macromolecule metabolic process	primary metabolic process	macromolecule glycosylation	metabolic process	protein N-linked glycosylation	peptidyl-amino acid modification	peptidyl-asparagine modification	protein metabolic process	cellular macromolecule metabolic process	glycoprotein biosynthetic process	cellular biosynthetic process	cellular carbohydrate metabolic process	biosynthetic process	macromolecule modification	macromolecule biosynthetic process	glycosylation	Molecular Function:	alpha-1,3-mannosylglycoprotein 2-beta-N-acetylglucosaminyltransferase activity	acetylglucosaminyltransferase activity	transferase activity, transferring glycosyl groups	transferase activity, transferring hexosyl groups	UDP-glycosyltransferase activity	transferase activity	catalytic activity
na	na	2.67486	2.08692	0.079925	0.152283	116.6	76	-	131566	Discoidin, CUB and LCCL domain containing 2	Hs.203691	131566	DCBLD2	3	Biological Process:	cell adhesion	negative regulation of cell growth	intracellular receptor mediated signaling pathway	wound healing	regulation of cell growth	response to wounding	cellular process	negative regulation of cellular process	regulation of cellular component size	negative regulation of cell size	growth	signaling	regulation of cellular component organization	negative regulation of biological process	regulation of anatomical structure size	regulation of growth	biological regulation	regulation of biological process	regulation of cellular process	cellular component organization or biogenesis	cell growth	response to stress	regulation of biological quality	response to stimulus	cellular response to stimulus	signal transduction	negative regulation of growth	biological adhesion	cellular component organization	regulation of cell size	Cellular Component:	integral to plasma membrane	cell surface	membrane
na	na	7.6401	7.05169	0.130446	0.125248	3732.2	2378.6	-	23019	CCR4-NOT transcription complex, subunit 1	Hs.716474	23019	CNOT1	16	Biological Process:	nuclear-transcribed mRNA catabolic process, deadenylation-dependent decay	nuclear-transcribed mRNA poly(A) tail shortening	transcription, DNA-dependent	RNA metabolic process	mRNA metabolic process	mRNA 3'-end processing	nitrogen compound metabolic process	cellular metabolic process	cellular macromolecule catabolic process	cellular process	cellular macromolecule biosynthetic process	RNA 3'-end processing	nucleic acid metabolic process	macromolecule metabolic process	gene expression	catabolic process	primary metabolic process	nucleobase, nucleoside, nucleotide and nucleic acid metabolic process	metabolic process	RNA processing	nuclear-transcribed mRNA catabolic process	mRNA catabolic process	cellular catabolic process	cellular macromolecule metabolic process	transcription	cellular biosynthetic process	RNA biosynthetic process	mRNA processing	RNA catabolic process	macromolecule catabolic process	biosynthetic process	cellular nitrogen compound metabolic process	macromolecule biosynthetic process	Cellular Component:
na	na	5.52345	4.93476	0.112129	0.142457	855.6	554.8	-	1398	V-crk sarcoma virus CT10 oncogene homolog (avian)	Hs.638121	1398	CRK	17	Biological Process:	activation of MAPKK activity	regulation of transcription from RNA polymerase II promoter	signal transduction	blood coagulation	insulin receptor signaling pathway	actin cytoskeleton organization	regulation of Rac protein signal transduction	nerve growth factor receptor signaling pathway	positive regulation of transferase activity	Ras protein signal transduction	enzyme linked receptor protein signaling pathway	multicellular organismal process	regulation of phosphorylation	cellular process	response to endogenous stimulus	signaling	regulation of nucleobase, nucleoside, nucleotide and nucleic acid metabolic process	biological regulation	intracellular signal transduction	cell surface receptor linked signaling pathway	cellular component organization or biogenesis	positive regulation of catalytic activity	regulation of biological quality	transcription from RNA polymerase II promoter	cellular biosynthetic process	response to stimulus	cellular response to chemical stimulus	biosynthetic process	transcription, DNA-dependent	regulation of biosynthetic process	regulation of cellular macromolecule biosynthetic process	activation of protein kinase activity	cellular component organization at cellular level	intracellular protein kinase cascade
na	na	5.17282	4.58363	0.092272	0.082488	663	425.6	-	145389	Solute carrier family 38, member 6	Hs.200738	145389	SLC38A6	14	Biological Process:	ion transport	sodium ion transport	amino acid transport	transport	nitrogen compound transport	cation transport	establishment of localization	amine transport	monovalent inorganic cation transport	organic substance transport	carboxylic acid transport	organic acid transport	localization	metal ion transport	Cellular Component:	membrane	integral to membrane	intrinsic to membrane	cell	all	cellular_component	cell part	membrane part
na	na	4.96415	4.37471	0.165803	0.065303	591	366.6	-	26504	Cyclin M4	Hs.175043	26504	CNNM4	2	Biological Process:	ion transport	visual perception	biomineral tissue development	response to stimulus	multicellular organismal development	transport	tissue development	system development	establishment of localization	developmental process	organ development	multicellular organismal process	anatomical structure development	sensory perception of light stimulus	system process	localization	sensory perception	neurological system process	Cellular Component:	plasma membrane	integral to membrane	intrinsic to membrane	cell periphery	cell	all	cellular_component	cell part	membrane	membrane part
na	na	7.57193	6.98241	0.119546	0.127469	3401	2245	-	10602	CDC42 effector protein (Rho GTPase binding) 3	Hs.369574	10602	CDC42EP3	2	Biological Process:	signal transduction	regulation of cell shape	regulation of biological process	regulation of cellular process	regulation of biological quality	cellular process	cellular response to stimulus	response to stimulus	signaling	biological regulation	Molecular Function:	cytoskeletal regulatory protein binding	cytoskeletal protein binding	protein binding	binding	Cellular Component:	cytoplasm	endomembrane system	actin cytoskeleton	membrane	intracellular organelle	intracellular part	intracellular	organelle	non-membrane-bounded organelle	all	cell part	intracellular non-membrane-bounded organelle	cytoskeleton	cellular_component	cell
na	na	3.88363	3.29407	0.152345	0.073724	271.6	172.6	-	23012	Serine/threonine kinase 38 like	Hs.184523	23012	STK38L	12	Biological Process:	protein phosphorylation	intracellular protein kinase cascade	regulation of cellular component organization	cellular metabolic process	phosphorylation	cellular process	protein modification process	signaling	macromolecule metabolic process	primary metabolic process	biological regulation	metabolic process	intracellular signal transduction	signal transduction via phosphorylation event	phosphate metabolic process	regulation of cellular process	regulation of biological process	cellular component organization or biogenesis	protein metabolic process	cellular macromolecule metabolic process	phosphorus metabolic process	response to stimulus	cellular response to stimulus	signal transduction	cellular protein metabolic process	cellular component organization	macromolecule modification	Molecular Function:	nucleotide binding	magnesium ion binding	actin binding	protein serine/threonine kinase activity	protein binding	ATP binding
na	na	3.96644	3.37662	0.116352	0.167749	291	186.4	-	27067	Staufen, RNA binding protein, homolog 2 (Drosophila)	Hs.561815	27067	STAU2	8	Biological Process:	transport	establishment of localization	localization	Molecular Function:	double-stranded RNA binding	RNA binding	binding	nucleic acid binding	Cellular Component:	intracellular	nucleus	nucleolus	cytoplasm	endoplasmic reticulum	microtubule	nuclear lumen	organelle lumen	intracellular organelle	intracellular part	membrane-bounded organelle	non-membrane-bounded organelle	all	cytoplasmic part	nuclear part	cell	intracellular organelle lumen	cytoskeletal part	intracellular membrane-bounded organelle	organelle	protein complex	cell part	membrane-enclosed lumen	microtubule cytoskeleton	intracellular non-membrane-bounded organelle
na	na	5.47332	4.88345	0.114653	0.151432	805.8	524	-	3838	Karyopherin alpha 2 (RAG cohort 1, importin alpha 1)	Hs.594238	3838	KPNA2	17	Biological Process:	regulation of DNA recombination	M phase specific microtubule process	G2 phase of mitotic cell cycle	DNA metabolic process	NLS-bearing substrate import into nucleus	intracellular protein transport	interspecies interaction between organisms	mitotic cell cycle	nitrogen compound metabolic process	establishment of localization in cell	intracellular transport	regulation of macromolecule metabolic process	cellular process	nucleic acid metabolic process	interphase of mitotic cell cycle	protein transport	protein targeting	macromolecule metabolic process	regulation of nucleobase, nucleoside, nucleotide and nucleic acid metabolic process	G2 phase	nucleobase, nucleoside, nucleotide and nucleic acid metabolic process	biological regulation	nuclear transport	cell cycle phase	regulation of biological process	regulation of cellular process	cellular macromolecule metabolic process	regulation of nitrogen compound metabolic process	cellular protein localization	regulation of cellular metabolic process	macromolecule localization	protein localization	protein localization to organelle	protein import into nucleus
na	na	3.94191	3.35199	0.027408	0.074906	280.4	179.6	-	5825	ATP-binding cassette, sub-family D (ALD), member 3	Hs.700576	5825	ABCD3	1	Biological Process:	peroxisome organization	peroxisomal long-chain fatty acid import	response to drug	transmembrane transport	cellular component organization at cellular level	transport	fatty acid transport	cellular process	organelle organization	carboxylic acid transport	monocarboxylic acid transport	organic acid transport	long-chain fatty acid transport	lipid localization	response to chemical stimulus	cellular component organization or biogenesis	establishment of localization	organic substance transport	macromolecule localization	response to stimulus	cellular component organization or biogenesis at cellular level	cellular component organization	localization	lipid transport	Molecular Function:	nucleotide binding	protein binding	ATP binding	ATPase activity	ATPase activity, coupled to transmembrane movement of substances	protein self-association	hydrolase activity, acting on acid anhydrides, in phosphorus-containing anhydrides	purine ribonucleoside triphosphate binding	transporter activity
na	na	5.40839	4.81832	0.038623	0.036413	765.6	496.2	-	90135	BTB (POZ) domain containing 6	Hs.7367	90135	BTBD6	14	Cellular Component:	cytoplasmic mRNA processing body	cytoplasm	cytoplasmic part	ribonucleoprotein complex	intracellular part	intracellular	cell	cell part	all	cellular_component	macromolecular complex
na	na	3.12888	2.53836	0.090139	0.101843	160.4	102	-	7769	Zinc finger protein 226	Hs.145956	7769	ZNF226	19	Biological Process:	regulation of transcription, DNA-dependent	nitrogen compound metabolic process	regulation of macromolecule metabolic process	cellular process	nucleic acid metabolic process	cellular macromolecule biosynthetic process	macromolecule metabolic process	gene expression	regulation of nucleobase, nucleoside, nucleotide and nucleic acid metabolic process	nucleobase, nucleoside, nucleotide and nucleic acid metabolic process	biological regulation	regulation of biological process	regulation of cellular process	cellular macromolecule metabolic process	regulation of nitrogen compound metabolic process	regulation of cellular metabolic process	cellular biosynthetic process	biosynthetic process	transcription, DNA-dependent	regulation of biosynthetic process	regulation of cellular macromolecule biosynthetic process	cellular nitrogen compound metabolic process	cellular metabolic process	RNA metabolic process	regulation of transcription	regulation of cellular biosynthetic process	regulation of metabolic process	regulation of primary metabolic process	primary metabolic process	metabolic process	regulation of gene expression	transcription	RNA biosynthetic process	regulation of RNA metabolic process
na	na	6.73024	6.13965	0.132225	0.104016	1982.4	1246.8	-	79961	DENN/MADD domain containing 2D	Hs.557850	79961	DENND2D	1
na	na	4.47401	3.88313	0.072163	0.161201	410.2	264.4	-	135114	Histidine triad nucleotide binding protein 3	Hs.72325	135114	HINT3	6	Molecular Function:	hydrolase activity	catalytic activity	Cellular Component:	nucleus	nucleolus	cytoplasm	mitochondrion	nuclear lumen	organelle lumen	intracellular organelle	intracellular part	membrane-bounded organelle	non-membrane-bounded organelle	all	cytoplasmic part	nuclear part	cell	intracellular organelle lumen	intracellular membrane-bounded organelle	intracellular	organelle	cell part	membrane-enclosed lumen	intracellular non-membrane-bounded organelle	intracellular organelle part	cellular_component	organelle part
na	na	2.51315	1.92222	0.146378	0.090084	108.4	66.8	-	51517	NCK interacting protein with SH3 domain	Hs.655006	51517	NCKIPSD	3	Biological Process:	NLS-bearing substrate import into nucleus	cytoskeleton organization	signal transduction	establishment of localization in cell	intracellular transport	organelle organization	cellular process	intracellular protein transport	signaling	protein targeting	protein transport	biological regulation	regulation of biological process	regulation of cellular process	nuclear transport	cellular component organization or biogenesis	cellular protein localization	macromolecule localization	response to stimulus	cellular component organization or biogenesis at cellular level	protein localization	protein localization to organelle	cellular component organization	protein import into nucleus	establishment of protein localization	cellular component organization at cellular level	transport	protein localization to nucleus	cellular localization	protein import	establishment of localization	nuclear import	cellular macromolecule localization	cellular response to stimulus
na	na	3.14585	2.55477	0.101439	0.074972	164.6	103.4	-	91869	RFT1 homolog (S. cerevisiae)	Hs.631910	91869	RFT1	3	Biological Process:	dolichol-linked oligosaccharide biosynthetic process	transport	carbohydrate transport	protein N-linked glycosylation via asparagine	post-translational protein modification	cellular protein metabolic process	cellular metabolic process	cellular process	glycoprotein metabolic process	cellular macromolecule biosynthetic process	protein modification process	carbohydrate biosynthetic process	protein glycosylation	macromolecule metabolic process	oligosaccharide metabolic process	primary metabolic process	macromolecule glycosylation	metabolic process	protein N-linked glycosylation	oligosaccharide biosynthetic process	peptidyl-amino acid modification	peptidyl-asparagine modification	establishment of localization	glycoprotein biosynthetic process	protein metabolic process	cellular macromolecule metabolic process	carbohydrate metabolic process	organic substance transport	cellular biosynthetic process	cellular carbohydrate metabolic process	biosynthetic process	localization	macromolecule modification	macromolecule biosynthetic process
na	na	3.43644	2.84527	0.103858	0.125399	200	128.6	-	402	ADP-ribosylation factor-like 2	Hs.502836	402	ARL2	11	Biological Process:	GTP catabolic process	tubulin complex assembly	cell cycle	small GTPase mediated signal transduction	positive regulation of cell-substrate adhesion	acetylcholine transport	regulation of microtubule polymerization	positive regulation of microtubule polymerization	negative regulation of GTPase activity	centrosome organization	maintenance of protein location in nucleus	tight junction assembly	positive regulation of cellular process	regulation of hydrolase activity	positive regulation of cellular component organization	protein complex biogenesis	apical junction assembly	protein polymerization	regulation of cellular component organization	negative regulation of hydrolase activity	regulation of nucleobase, nucleoside, nucleotide and nucleic acid metabolic process	regulation of microtubule polymerization or depolymerization	ribonucleoside triphosphate metabolic process	biological regulation	positive regulation of protein polymerization	intracellular signal transduction	cell-cell junction assembly	cellular component organization or biogenesis	regulation of cytoskeleton organization	regulation of biological quality	macromolecular complex subunit organization	response to stimulus	nucleoside phosphate metabolic process	regulation of GTPase activity
na	na	4.97847	4.38713	0.066533	0.146354	573.8	369.6	-	55621	TRM1 tRNA methyltransferase 1 homolog (S. cerevisiae)	Hs.515169	55621	TRMT1	19	Biological Process:	tRNA processing	nitrogen compound metabolic process	cellular metabolic process	RNA metabolic process	cellular process	nucleic acid metabolic process	tRNA metabolic process	macromolecule metabolic process	gene expression	primary metabolic process	nucleobase, nucleoside, nucleotide and nucleic acid metabolic process	metabolic process	RNA processing	ncRNA metabolic process	cellular macromolecule metabolic process	ncRNA processing	cellular nitrogen compound metabolic process	Molecular Function:	RNA binding	tRNA (guanine-N2-)-methyltransferase activity	methyltransferase activity	zinc ion binding	transferase activity	metal ion binding	cation binding	N-methyltransferase activity	binding	catalytic activity	tRNA (guanine) methyltransferase activity	transferase activity, transferring one-carbon groups	S-adenosylmethionine-dependent methyltransferase activity	ion binding	transition metal ion binding	tRNA methyltransferase activity
na	na	2.44764	1.85618	0.08234	0.124974	100.6	64.6	-	6237	Related RAS viral (r-ras) oncogene homolog	Hs.515536	6237	RRAS	19	Biological Process:	GTP catabolic process	signal transduction	Ras protein signal transduction	synaptic transmission	axon guidance	negative regulation of cell migration	cell differentiation	taxis	multicellular organismal signaling	neuron projection development	neuron development	ribonucleotide metabolic process	regulation of localization	purine nucleotide catabolic process	multicellular organismal process	cellular process	anatomical structure development	regulation of locomotion	signaling	negative regulation of biological process	ribonucleoside triphosphate metabolic process	biological regulation	intracellular signal transduction	cell migration	cellular component organization or biogenesis	cell projection morphogenesis	cell-cell signaling	response to stimulus	system process	nucleoside phosphate metabolic process	cell morphogenesis involved in neuron differentiation	nucleobase, nucleoside and nucleotide catabolic process	locomotion	purine nucleoside triphosphate catabolic process
na	na	0.506547	-0.085225	0.059793	0.154351	25.6	16.8	-	57150	Chromosome 6 open reading frame 162	Hs.70769	57150	C6orf162	6	Cellular Component:	membrane	integral to membrane	intrinsic to membrane	cell	all	cellular_component	cell part	membrane part
na	na	4.34976	3.75797	0.089136	0.088576	375	237.8	-	8697	Cell division cycle 23 homolog (S. cerevisiae)	Hs.73625	8697	CDC23	5	Biological Process:	cell cycle checkpoint	G1 phase of mitotic cell cycle	mitotic cell cycle	ubiquitin-dependent protein catabolic process	cell cycle	mitosis	mitotic metaphase plate congression	mitotic metaphase/anaphase transition	mitotic cell cycle spindle assembly checkpoint	regulation of exit from mitosis	protein ubiquitination	regulation of mitotic metaphase/anaphase transition	anaphase-promoting complex-dependent proteasomal ubiquitin-dependent protein catabolic process	cell division	negative regulation of ubiquitin-protein ligase activity involved in mitotic cell cycle	positive regulation of ubiquitin-protein ligase activity involved in mitotic cell cycle	regulation of ubiquitin-protein ligase activity involved in mitotic cell cycle	protein K11-linked ubiquitination	mitotic cell cycle checkpoint	regulation of mitotic cell cycle	positive regulation of cellular process	negative regulation of cellular metabolic process	positive regulation of cellular protein metabolic process	establishment of localization in cell	mitotic cell cycle spindle checkpoint	modification-dependent macromolecule catabolic process	cellular process	establishment of chromosome localization	positive regulation of protein ubiquitination	regulation of cellular component organization	negative regulation of biological process	negative regulation of macromolecule metabolic process	biological regulation	proteasomal ubiquitin-dependent protein catabolic process
na	na	2.99786	2.40603	0.096826	0.073728	147.8	93	-	163050	Zinc finger protein 564	Hs.655615	163050	ZNF564	19	Biological Process:	regulation of transcription, DNA-dependent	nitrogen compound metabolic process	regulation of macromolecule metabolic process	cellular process	nucleic acid metabolic process	cellular macromolecule biosynthetic process	macromolecule metabolic process	gene expression	regulation of nucleobase, nucleoside, nucleotide and nucleic acid metabolic process	nucleobase, nucleoside, nucleotide and nucleic acid metabolic process	biological regulation	regulation of biological process	regulation of cellular process	cellular macromolecule metabolic process	regulation of nitrogen compound metabolic process	regulation of cellular metabolic process	cellular biosynthetic process	biosynthetic process	transcription, DNA-dependent	regulation of biosynthetic process	regulation of cellular macromolecule biosynthetic process	cellular nitrogen compound metabolic process	cellular metabolic process	RNA metabolic process	regulation of transcription	regulation of cellular biosynthetic process	regulation of metabolic process	regulation of primary metabolic process	primary metabolic process	metabolic process	regulation of gene expression	transcription	RNA biosynthetic process	regulation of RNA metabolic process
na	na	4.72346	4.13142	0.061655	0.111452	484.2	311.8	-	54521	WD repeat domain 44	Hs.98510	54521	WDR44	X	Cellular Component:	cytoplasm	endosome	Golgi apparatus	cytosol	endosome membrane	membrane	perinuclear region of cytoplasm	intracellular membrane-bounded organelle	intracellular organelle	intracellular part	membrane-bounded organelle	intracellular	organelle	all	cell part	organelle membrane	cytoplasmic part	endosomal part	intracellular organelle part	cellular_component	cell	organelle part
na	na	3.39783	2.80558	0.133162	0.077298	190.8	123.4	-	8131	Chromosome 16 open reading frame 35	Hs.19699	8131	C16orf35	16	Biological Process:	biological_process	all	Molecular Function:	molecular_function	protein binding	binding	all	Cellular Component:	cellular_component	all
na	na	4.94868	4.35642	0.056672	0.084807	568	365	-	4524	5,10-methylenetetrahydrofolate reductase (NADPH)	Hs.214142	4524	MTHFR	1	Biological Process:	cellular amino acid metabolic process	vitamin metabolic process	water-soluble vitamin metabolic process	blood circulation	methionine biosynthetic process	folic acid metabolic process	oxidation-reduction process	carboxylic acid metabolic process	cofactor metabolic process	nitrogen compound metabolic process	cellular nitrogen compound biosynthetic process	organic acid metabolic process	multicellular organismal process	cellular process	aspartate family amino acid biosynthetic process	coenzyme metabolic process	pteridine-containing compound metabolic process	cellular amino acid biosynthetic process	cellular amine metabolic process	amine metabolic process	organic acid biosynthetic process	cellular biosynthetic process	circulatory system process	system process	biosynthetic process	cellular nitrogen compound metabolic process	small molecule biosynthetic process	methionine metabolic process	cellular metabolic process	cellular aromatic compound metabolic process	aspartate family amino acid metabolic process	cellular modified amino acid metabolic process	carboxylic acid biosynthetic process	sulfur amino acid metabolic process
na	na	2.28368	1.69125	0.077459	0.113388	88.6	57	-	100507557	hypothetical LOC100507557	-	100507557	-	-
na	na	7.47084	6.8784	0.102464	0.188142	3268	2138.6	-	10550	ADP-ribosylation-like factor 6 interacting protein 5	Hs.518060	10550	ARL6IP5	3	Biological Process:	L-glutamate transport	negative regulation of transport	transport	acidic amino acid transport	nitrogen compound transport	regulation of localization	amine transport	ion transport	regulation of transport	carboxylic acid transport	organic acid transport	negative regulation of biological process	biological regulation	regulation of biological process	establishment of localization	organic anion transport	organic substance transport	amino acid transport	localization	anion transport	Molecular Function:	protein C-terminus binding	protein binding	binding	Cellular Component:	cytoplasm	endoplasmic reticulum	endoplasmic reticulum membrane	membrane	integral to membrane	endoplasmic reticulum part	intracellular organelle	intracellular part	membrane-bounded organelle
na	na	2.39765	1.80505	0.089486	0.128663	95.6	62.6	-	100506156	hypothetical protein LOC100506156	-	100506156	-	-
na	na	3.81478	3.22205	0.056669	0.033089	255.8	163.4	-	286016	Triosephosphate isomerase 1 pseudogene	Hs.369665	286016	tcag7.1015	7
na	na	10.0056	9.41284	0.082796	0.097986	18613.4	12213.6	-	79572	ATPase type 13A3	Hs.529609	79572	ATP13A3	3	Biological Process:	ATP biosynthetic process	cation transport	nitrogen compound metabolic process	heterocycle biosynthetic process	ribonucleotide metabolic process	cellular nitrogen compound biosynthetic process	cellular process	nucleotide biosynthetic process	ribonucleoside triphosphate metabolic process	ribonucleotide biosynthetic process	nucleobase, nucleoside, nucleotide and nucleic acid metabolic process	purine nucleoside triphosphate biosynthetic process	cellular biosynthetic process	nucleoside phosphate metabolic process	ribonucleoside triphosphate biosynthetic process	biosynthetic process	ATP metabolic process	cellular nitrogen compound metabolic process	purine ribonucleoside triphosphate biosynthetic process	nucleobase, nucleoside, nucleotide and nucleic acid biosynthetic process	transport	small molecule biosynthetic process	purine nucleotide metabolic process	cellular metabolic process	nucleobase, nucleoside and nucleotide biosynthetic process	purine-containing compound biosynthetic process	nucleobase, nucleoside and nucleotide metabolic process	ion transport	nucleoside triphosphate biosynthetic process	primary metabolic process	metabolic process	heterocycle metabolic process	purine ribonucleotide biosynthetic process	small molecule metabolic process
na	na	2.34332	1.75013	0.143824	0.093477	95.2	59.6	-	57143	AarF domain containing kinase 1	Hs.413208	57143	ADCK1	14	Molecular Function:	nucleotide binding	protein serine/threonine kinase activity	ATP binding	kinase activity	transferase activity	purine ribonucleoside triphosphate binding	purine nucleotide binding	binding	protein kinase activity	phosphotransferase activity, alcohol group as acceptor	catalytic activity	transferase activity, transferring phosphorus-containing groups	adenyl ribonucleotide binding	ribonucleotide binding	adenyl nucleotide binding	purine ribonucleotide binding	Cellular Component:	extracellular region	mitochondrion	intracellular membrane-bounded organelle	intracellular organelle	intracellular part	intracellular	membrane-bounded organelle	organelle	cell part	all	cytoplasm	cytoplasmic part	cell	cellular_component
na	na	6.95122	6.35794	0.046834	0.077493	2259.4	1437.6	-	55969	Chromosome 20 open reading frame 24	Hs.584985	55969	C20orf24	20	Biological Process:	biological_process	all	Molecular Function:	molecular_function	protein binding	binding	all	Cellular Component:	cellular_component	all
na	na	4.82451	4.23113	0.097642	0.110121	524	334.8	-	5289	Phosphoinositide-3-kinase, class 3	Hs.464971	5289	PIK3C3	18	Biological Process:	autophagic vacuole assembly	cytokinesis	protein phosphorylation	endosome organization	insulin receptor signaling pathway	fibroblast growth factor receptor signaling pathway	response to leucine	innate immune response	phosphatidylinositol-mediated signaling	regulation of protein secretion	protein maturation by peptide bond cleavage	establishment of localization in cell	regulation of localization	enzyme linked receptor protein signaling pathway	response to amino acid stimulus	cellular process	response to endogenous stimulus	signaling	biological regulation	cell division	intracellular signal transduction	response to amine stimulus	cell surface receptor linked signaling pathway	response to nutrient levels	cellular component organization or biogenesis	regulation of establishment of protein localization	response to stimulus	protein localization	cellular response to chemical stimulus	cellular component organization at cellular level	autophagy	cellular response to stress	transport	cellular response to external stimulus
na	na	2.63212	2.03837	0.048415	0.159615	113	72.6	-	7518	X-ray repair complementing defective repair in Chinese hamster cells 4	Hs.567359	7518	XRCC4	5	Biological Process:	DNA repair	double-strand break repair	double-strand break repair via nonhomologous end joining	response to X-ray	viral reproduction	provirus integration	initiation of viral infection	DNA ligation involved in DNA repair	positive regulation of ligase activity	reproduction	nitrogen compound metabolic process	regulation of catalytic activity	response to ionizing radiation	cellular process	nucleic acid metabolic process	lysogeny	macromolecule metabolic process	biological regulation	viral infectious cycle	nucleobase, nucleoside, nucleotide and nucleic acid metabolic process	response to abiotic stimulus	reproductive process	regulation of biological process	positive regulation of catalytic activity	cellular macromolecule metabolic process	response to radiation	response to stimulus	cellular nitrogen compound metabolic process	DNA metabolic process	cellular response to stress	cellular metabolic process	regulation of metabolic process	DNA integration	DNA ligation
na	na	4.92024	4.32628	0.083284	0.046401	554.8	352.8	-	51253	Mitochondrial ribosomal protein L37	Hs.584908	51253	MRPL37	1	Biological Process:	translation	protein metabolic process	cellular macromolecule metabolic process	cellular metabolic process	cellular process	cellular macromolecule biosynthetic process	cellular biosynthetic process	cellular protein metabolic process	biosynthetic process	macromolecule metabolic process	gene expression	primary metabolic process	metabolic process	macromolecule biosynthetic process	Molecular Function:	structural constituent of ribosome	structural molecule activity	Cellular Component:	mitochondrion	mitochondrial ribosome	ribosome	organelle lumen	intracellular organelle	intracellular part	membrane-bounded organelle	non-membrane-bounded organelle	all	cytoplasmic part	organellar ribosome	mitochondrial part	mitochondrial matrix	cell	intracellular organelle lumen	intracellular membrane-bounded organelle
na	na	6.53597	5.9419	0.103845	0.070147	1680	1080.4	-	10226	Mannose-6-phosphate receptor binding protein 1	Hs.140452	10226	M6PRBP1	19	Biological Process:	vesicle-mediated transport	transport	establishment of localization	localization	cellular process	Molecular Function:	protein binding	binding	Cellular Component:	cytoplasm	endosome	Golgi apparatus	lipid particle	endosome membrane	membrane	intracellular membrane-bounded organelle	intracellular organelle	intracellular part	membrane-bounded organelle	intracellular	organelle	all	cell part	organelle membrane	cytoplasmic part	endosomal part	intracellular organelle part	cellular_component	cell	organelle part
na	na	3.162	2.5678	0.073563	0.098805	165.2	104.8	-	57409	MIF4G domain containing	Hs.325631	57409	MIF4GD	17	Biological Process:	regulation of translation	RNA metabolic process	nitrogen compound metabolic process	regulation of macromolecule metabolic process	cellular process	nucleic acid metabolic process	cellular macromolecule biosynthetic process	macromolecule metabolic process	translation	gene expression	nucleobase, nucleoside, nucleotide and nucleic acid metabolic process	biological regulation	regulation of biological process	regulation of cellular process	cellular macromolecule metabolic process	regulation of cellular metabolic process	cellular biosynthetic process	biosynthetic process	regulation of biosynthetic process	regulation of cellular macromolecule biosynthetic process	cellular nitrogen compound metabolic process	cellular metabolic process	posttranscriptional regulation of gene expression	regulation of cellular biosynthetic process	regulation of metabolic process	regulation of primary metabolic process	primary metabolic process	metabolic process	regulation of gene expression	protein metabolic process	regulation of cellular protein metabolic process	regulation of protein metabolic process	cellular protein metabolic process	regulation of macromolecule biosynthetic process
na	na	2.25425	1.65999	0.125466	0.087998	86	55.6	-	79863	Chromosome 18 open reading frame 22	Hs.593610	79863	C18orf22	18	Biological Process:	rRNA processing	cellular component biogenesis	nitrogen compound metabolic process	cellular metabolic process	RNA metabolic process	ribosome biogenesis	cellular process	nucleic acid metabolic process	macromolecule metabolic process	gene expression	primary metabolic process	nucleobase, nucleoside, nucleotide and nucleic acid metabolic process	metabolic process	RNA processing	ribonucleoprotein complex biogenesis	rRNA metabolic process	ncRNA metabolic process	cellular component organization or biogenesis	cellular macromolecule metabolic process	cellular component biogenesis at cellular level	cellular component organization or biogenesis at cellular level	ncRNA processing	cellular nitrogen compound metabolic process	Cellular Component:	mitochondrion	intracellular membrane-bounded organelle	intracellular organelle	intracellular part	intracellular	membrane-bounded organelle	organelle	cell part	all	cytoplasm
na	na	5.04115	4.44687	0.041404	0.063456	594	383	-	121665	Signal peptide peptidase 3	Hs.507087	121665	UNQ1887	12	Biological Process:	regulation of neuron apoptosis	neuron apoptosis	regulation of biological process	regulation of cellular process	regulation of cell death	apoptosis	programmed cell death	regulation of apoptosis	neuron death	cellular process	cell death	regulation of programmed cell death	biological regulation	death	Molecular Function:	aspartic-type endopeptidase activity	peptidase activity	hydrolase activity	endopeptidase activity	aspartic-type peptidase activity	catalytic activity	peptidase activity, acting on L-amino acid peptides	Cellular Component:	membrane	integral to membrane	intrinsic to membrane	cell	all	cellular_component	cell part	membrane part
na	na	4.15328	3.55888	0.07267	0.128875	327	206.8	-	339230	Coiled-coil domain containing 137	Hs.405942	339230	CCDC137	17
na	na	2.78179	2.18714	0.085956	0.112762	125.6	81.2	-	80194	Transmembrane protein 134	Hs.288761	80194	TMEM134	11	Cellular Component:	membrane	integral to membrane	intrinsic to membrane	cell	all	cellular_component	cell part	membrane part
na	na	3.60565	3.01091	0.067754	0.109873	223.6	142.8	-	25996	REX2, RNA exonuclease 2 homolog (S. cerevisiae)	Hs.7527	25996	REXO2	11	Biological Process:	nucleobase, nucleoside, nucleotide and nucleic acid metabolic process	nucleotide metabolic process	small molecule metabolic process	nitrogen compound metabolic process	cellular metabolic process	nucleobase, nucleoside and nucleotide metabolic process	cellular process	nucleoside phosphate metabolic process	primary metabolic process	cellular nitrogen compound metabolic process	metabolic process	Molecular Function:	nucleic acid binding	3'-5' exonuclease activity	hydrolase activity	hydrolase activity, acting on ester bonds	binding	catalytic activity	exonuclease activity	nuclease activity	Cellular Component:	intracellular	nucleus	mitochondrion	intracellular membrane-bounded organelle	intracellular organelle	intracellular part	membrane-bounded organelle	organelle	all	cell part	cytoplasm	cytoplasmic part	cellular_component
na	na	9.17964	8.58479	0.037712	0.040141	10439.8	6729.8	-	2597	Glyceraldehyde-3-phosphate dehydrogenase	Hs.544577	2597	GAPDH	12	Biological Process:	carbohydrate metabolic process	glucose metabolic process	gluconeogenesis	glycolysis	peptidyl-cysteine S-trans-nitrosylation	protein stabilization	neuron apoptosis	oxidation-reduction process	regulation of protein stability	apoptosis	regulation of macromolecule metabolic process	cellular process	protein modification process	cell death	hexose biosynthetic process	macromolecule metabolic process	gene expression	monosaccharide biosynthetic process	biological regulation	monosaccharide metabolic process	regulation of biological process	peptidyl-amino acid modification	cellular macromolecule metabolic process	monosaccharide catabolic process	programmed cell death	regulation of biological quality	cellular carbohydrate metabolic process	cellular biosynthetic process	hexose metabolic process	peptidyl-cysteine S-nitrosylation	biosynthetic process	alcohol metabolic process	alcohol biosynthetic process	small molecule catabolic process
na	na	1.90475	1.30988	0.086614	0.148992	68.8	44	-	654434	chromosome 17 open reading frame 86	-	654434	-	-
na	na	3.5821	2.98717	0.038198	0.106315	216.6	140.2	-	10419	Protein arginine methyltransferase 5	Hs.367854	10419	PRMT5	14	Biological Process:	spliceosomal snRNP assembly	regulation of mitosis	cell proliferation	RNA metabolic process	chromatin modification	peptidyl-arginine methylation	peptidyl-arginine methylation, to symmetrical-dimethyl arginine	ncRNA metabolic process	peptidyl-arginine N-methylation	histone H4-R3 methylation	regulation of mitotic cell cycle	mitotic cell cycle	ribonucleoprotein complex subunit organization	cellular process	protein methylation	regulation of cellular component organization	biological regulation	peptidyl-amino acid modification	cell cycle phase	histone arginine methylation	cellular component organization or biogenesis	ribonucleoprotein complex assembly	macromolecular complex subunit organization	regulation of organelle organization	histone modification	cellular component organization at cellular level	RNA splicing, via transesterification reactions with bulged adenosine as nucleophile	RNA splicing, via transesterification reactions	nuclear division	macromolecule methylation	M phase	peptidyl-arginine omega-N-methylation	regulation of cell cycle	small molecule metabolic process
na	na	3.55758	2.96263	0.080072	0.087746	215.2	136.6	-	139322	Apolipoprotein O-like	Hs.512181	139322	APOOL	X	Cellular Component:	extracellular region	mitochondrion	mitochondrial inner membrane	organelle inner membrane	intracellular organelle	intracellular part	membrane-bounded organelle	all	mitochondrial envelope	cytoplasmic part	organelle envelope	mitochondrial part	mitochondrial membrane	envelope	cell	intracellular membrane-bounded organelle	intracellular	organelle	cell part	cytoplasm	organelle membrane	intracellular organelle part	cellular_component	membrane	organelle part
na	na	3.36792	2.77297	0.037396	0.070428	188.6	120.2	-	606551	ubiquitin-conjugating enzyme E2M pseudogene 1	-	606551	-	-
na	na	2.15734	1.56238	0.06167	0.167267	82	53.6	-	10465	Peptidylprolyl isomerase H (cyclophilin H)	Hs.256639	10465	PPIH	1	Biological Process:	nuclear mRNA splicing, via spliceosome	protein folding	protein complex assembly	RNA splicing	cellular component assembly	RNA splicing, via transesterification reactions with bulged adenosine as nucleophile	RNA splicing, via transesterification reactions	cellular component biogenesis	nitrogen compound metabolic process	protein complex subunit organization	cellular metabolic process	RNA metabolic process	cellular process	protein complex biogenesis	mRNA metabolic process	nucleic acid metabolic process	macromolecule metabolic process	macromolecular complex assembly	gene expression	primary metabolic process	nucleobase, nucleoside, nucleotide and nucleic acid metabolic process	metabolic process	RNA processing	cellular component organization or biogenesis	protein metabolic process	cellular macromolecule metabolic process	macromolecular complex subunit organization	cellular protein metabolic process	mRNA processing	cellular component organization	cellular nitrogen compound metabolic process	Molecular Function:	peptidyl-prolyl cis-trans isomerase activity	protein binding
na	na	2.22722	1.6322	0.084536	0.131241	86.2	56	-	255043	Transmembrane protein 86B	Hs.135215	255043	TMEM86B	19	Cellular Component:	membrane	integral to membrane	intrinsic to membrane	cell	all	cellular_component	cell part	membrane part
na	na	4.03591	3.44055	0.093539	0.139118	300.2	192.4	-	338692	Ankyrin repeat domain 13 family, member D	Hs.438673	338692	ANKRD13D	11
na	na	9.67284	9.07725	0.15462	0.114014	15417	9588.8	-	64114	Transmembrane BAX inhibitor motif containing 1	Hs.591605	64114	TMBIM1	2	Cellular Component:	membrane	integral to membrane	intrinsic to membrane	cell	all	cellular_component	cell part	membrane part
na	na	8.25637	7.66074	0.068018	0.103532	5592.2	3573.6	-	4074	Mannose-6-phosphate receptor (cation dependent)	Hs.134084	4074	M6PR	12	Biological Process:	transport	receptor-mediated endocytosis	endosome to lysosome transport	cellular localization	vacuolar transport	establishment of localization in cell	intracellular transport	cellular process	membrane organization	endosome transport	endocytosis	establishment of localization	cellular component organization or biogenesis	lysosomal transport	cellular membrane organization	membrane invagination	vesicle-mediated transport	cellular component organization	localization	Molecular Function:	transmembrane receptor activity	mannose binding	mannose transmembrane transporter activity	carbohydrate binding	substrate-specific transmembrane transporter activity	substrate-specific transporter activity	sugar binding	transporter activity	hexose transmembrane transporter activity	binding	sugar transmembrane transporter activity	monosaccharide binding	monosaccharide transmembrane transporter activity	signal transducer activity
na	na	5.08859	4.49285	0.091707	0.079233	619.8	394.6	-	22984	Programmed cell death 11	Hs.239499	22984	PDCD11	10	Biological Process:	rRNA processing	mRNA processing	cellular component biogenesis	nitrogen compound metabolic process	cellular metabolic process	RNA metabolic process	ribosome biogenesis	cellular process	mRNA metabolic process	nucleic acid metabolic process	macromolecule metabolic process	gene expression	primary metabolic process	nucleobase, nucleoside, nucleotide and nucleic acid metabolic process	metabolic process	RNA processing	ribonucleoprotein complex biogenesis	rRNA metabolic process	ncRNA metabolic process	cellular component organization or biogenesis	cellular macromolecule metabolic process	cellular component biogenesis at cellular level	cellular component organization or biogenesis at cellular level	ncRNA processing	cellular nitrogen compound metabolic process	Molecular Function:	RNA binding	protein binding	transcription factor binding	binding	nucleic acid binding	Cellular Component:	intracellular	nucleus
na	na	5.37662	4.78069	0.083723	0.06996	761.2	483.8	-	126298	Immunity-related GTPase family, Q	Hs.6217	126298	IRGQ	19	Molecular Function:	protein binding	binding
na	na	7.13503	6.53891	0.083386	0.107839	2588.2	1643.6	-	2885	Growth factor receptor-bound protein 2	Hs.444356	2885	GRB2	17	Biological Process:	epidermal growth factor receptor signaling pathway	Ras protein signal transduction	cell-cell signaling	axon guidance	blood coagulation	insulin receptor signaling pathway	fibroblast growth factor receptor signaling pathway	T cell costimulation	receptor internalization	cell junction assembly	negative regulation of epidermal growth factor receptor signaling pathway	signal transduction in response to DNA damage	interspecies interaction between organisms	nerve growth factor receptor signaling pathway	leukocyte migration	cellular response to ionizing radiation	positive regulation of cell activation	cell differentiation	taxis	neuron projection development	cellular response to abiotic stimulus	positive regulation of cellular process	neuron development	enzyme linked receptor protein signaling pathway	response to ionizing radiation	lymphocyte costimulation	multicellular organismal process	cellular process	response to endogenous stimulus	anatomical structure development	positive regulation of lymphocyte activation	signaling	negative regulation of biological process	biological regulation
na	na	6.60084	6.00466	0.072672	0.054955	1760.4	1128.8	-	1211	Clathrin, light chain (Lca)	Hs.522114	1211	CLTA	9	Biological Process:	intracellular protein transport	post-Golgi vesicle-mediated transport	endocytosis	epidermal growth factor receptor signaling pathway	axon guidance	cellular membrane organization	negative regulation of epidermal growth factor receptor signaling pathway	nerve growth factor receptor signaling pathway	cell differentiation	taxis	neuron projection development	neuron development	establishment of localization in cell	intracellular transport	enzyme linked receptor protein signaling pathway	multicellular organismal process	cellular process	anatomical structure development	signaling	negative regulation of biological process	biological regulation	cell surface receptor linked signaling pathway	cellular component organization or biogenesis	cell projection morphogenesis	response to stimulus	regulation of epidermal growth factor receptor signaling pathway	vesicle-mediated transport	cell morphogenesis involved in neuron differentiation	protein localization	locomotion	nervous system development	anatomical structure morphogenesis	cellular component organization at cellular level	transport
na	na	3.36868	2.77221	0.115484	0.099434	192.8	120.8	-	6048	Ring finger protein 5	Hs.718462	6048	RNF5	6	Biological Process:	cellular protein catabolic process	protein K63-linked ubiquitination	protein K48-linked ubiquitination	ER-associated misfolded protein catabolic process	ER-associated protein catabolic process	cellular macromolecule catabolic process	modification-dependent macromolecule catabolic process	cellular process	proteolysis	protein modification process	modification-dependent protein catabolic process	cellular response to misfolded protein	macromolecule metabolic process	response to organic substance	response to misfolded protein	protein modification by small protein conjugation	response to chemical stimulus	proteasomal ubiquitin-dependent protein catabolic process	cellular macromolecule metabolic process	misfolded or incompletely synthesized protein catabolic process	protein catabolic process	cellular response to protein stimulus	response to stimulus	response to protein stimulus	cellular response to chemical stimulus	proteasomal protein catabolic process	proteolysis involved in cellular protein catabolic process	macromolecule catabolic process	cellular response to stress	cellular response to organic substance	cellular metabolic process	primary metabolic process	catabolic process	metabolic process
na	na	5.32292	4.72591	0.071572	0.104766	734.8	467.4	-	51136	Ring finger protein, transmembrane 1	Hs.531701	51136	RNFT1	17	Molecular Function:	zinc ion binding	metal ion binding	cation binding	ion binding	binding	transition metal ion binding	Cellular Component:	membrane	integral to membrane	intrinsic to membrane	cell	all	cellular_component	cell part	membrane part
na	na	5.86409	5.267	0.130442	0.086605	1084.2	684.2	-	84146	Zinc finger protein 644	Hs.173001	84146	ZNF644	1	Molecular Function:	DNA binding	zinc ion binding	metal ion binding	cation binding	ion binding	binding	transition metal ion binding	nucleic acid binding	Cellular Component:	intracellular	nucleus	intracellular membrane-bounded organelle	intracellular organelle	intracellular part	membrane-bounded organelle	organelle	all	cell part	cellular_component	cell
na	na	3.26608	2.66894	0.104929	0.092575	177.6	112.6	-	83860	TAF3 RNA polymerase II, TATA box binding protein (TBP)-associated factor, 140kDa	Hs.527688	83860	TAF3	10	Biological Process:	maintenance of protein location in nucleus	maintenance of protein location	protein localization to nucleus	cellular localization	cellular macromolecule localization	cellular protein localization	cellular process	macromolecule localization	regulation of biological quality	maintenance of location	maintenance of location in cell	protein localization	protein localization to organelle	maintenance of protein localization to organelle	maintenance of protein location in cell	localization	biological regulation	Molecular Function:	protein binding	zinc ion binding	metal ion binding	cation binding	ion binding	binding	transition metal ion binding	Cellular Component:	nucleus	transcription factor TFIID complex	nucleoplasm	nuclear lumen	organelle lumen	intracellular organelle	intracellular part	membrane-bounded organelle
na	na	3.79885	3.20156	0.07084	0.175746	251	163.8	-	5867	RAB4A, member RAS oncogene family	Hs.296169	5867	RAB4A	1	Biological Process:	GTP catabolic process	small GTPase mediated signal transduction	protein transport	Rab protein signal transduction	nucleobase, nucleoside, nucleotide and nucleic acid catabolic process	nitrogen compound metabolic process	purine ribonucleotide catabolic process	ribonucleotide metabolic process	Ras protein signal transduction	purine nucleotide catabolic process	cellular process	cellular nitrogen compound catabolic process	signaling	ribonucleoside triphosphate metabolic process	biological regulation	nucleobase, nucleoside, nucleotide and nucleic acid metabolic process	intracellular signal transduction	regulation of biological process	regulation of cellular process	nucleoside triphosphate catabolic process	macromolecule localization	response to stimulus	nucleoside phosphate metabolic process	protein localization	nucleobase, nucleoside and nucleotide catabolic process	purine nucleoside triphosphate catabolic process	cellular nitrogen compound metabolic process	small molecule catabolic process	establishment of protein localization	transport	purine nucleotide metabolic process	cellular metabolic process	ribonucleoside triphosphate catabolic process	nucleobase, nucleoside and nucleotide metabolic process
na	na	5.41841	4.82093	0.035775	0.040711	782.2	496	-	84975	Major facilitator superfamily domain containing 5	Hs.654660	84975	MFSD5	12	Biological Process:	transport	establishment of localization	localization	Cellular Component:	membrane	integral to membrane	intrinsic to membrane	cell	all	cellular_component	cell part	membrane part
na	na	3.40345	2.80582	0.087984	0.08974	193.4	123	-	10280	Sigma non-opioid intracellular receptor 1	Hs.522087	10280	SIGMAR1	9	Biological Process:	ergosterol biosynthetic process	transport	lipid transport	nervous system development	developmental process	sterol biosynthetic process	multicellular organismal process	cellular process	anatomical structure development	system development	macromolecule localization	lipid metabolic process	phytosteroid biosynthetic process	cellular biosynthetic process	lipid biosynthetic process	biosynthetic process	alcohol metabolic process	alcohol biosynthetic process	steroid metabolic process	ergosterol metabolic process	small molecule biosynthetic process	cellular metabolic process	steroid biosynthetic process	sterol metabolic process	phytosteroid metabolic process	lipid localization	primary metabolic process	metabolic process	cellular alcohol metabolic process	multicellular organismal development	small molecule metabolic process	establishment of localization	organic substance transport	cellular alcohol biosynthetic process
na	na	3.80219	3.20422	0.077323	0.158381	250.6	163.2	-	55299	Brix domain containing 2	Hs.718510	55299	BXDC2	5	Biological Process:	translation	ribosome biogenesis	cellular component biogenesis	cellular metabolic process	cellular process	cellular macromolecule biosynthetic process	macromolecule metabolic process	gene expression	primary metabolic process	metabolic process	ribonucleoprotein complex biogenesis	cellular macromolecule metabolic process	protein metabolic process	cellular component organization or biogenesis	cellular component biogenesis at cellular level	cellular biosynthetic process	cellular protein metabolic process	cellular component organization or biogenesis at cellular level	biosynthetic process	macromolecule biosynthetic process	Molecular Function:	molecular_function	aminoacyl-tRNA ligase activity	protein binding	ATP binding	ligase activity, forming aminoacyl-tRNA and related compounds	purine ribonucleoside triphosphate binding	purine nucleotide binding	binding	nucleotide binding	catalytic activity	all	ligase activity	adenyl ribonucleotide binding
na	na	1.55392	0.955946	0.052817	0.142696	53.2	34.6	-	11257	TP53 target 1 (non-protein coding)	Hs.274329	11257	TP53TG1	7	Biological Process:	response to stress	response to DNA damage stimulus	cellular response to stress	cellular response to stimulus	response to stimulus	cellular process	Molecular Function:	molecular_function	all	Cellular Component:	nucleus	intracellular membrane-bounded organelle	intracellular organelle	intracellular part	intracellular	membrane-bounded organelle	organelle	cell part	all	cell	cellular_component
na	na	2.10334	1.50532	0.108571	0.10547	79.8	50.2	-	221786	Chromosome 7 open reading frame 38	Hs.596587	221786	C7orf38	7	Molecular Function:	nucleic acid binding	binding	Cellular Component:	membrane	integral to membrane	intrinsic to membrane	cell	all	cellular_component	cell part	membrane part
na	na	3.9647	3.36653	0.145603	0.143673	290.4	182	-	23395	Leucyl-tRNA synthetase 2, mitochondrial	Hs.526975	23395	LARS2	3	Biological Process:	tRNA aminoacylation for protein translation	leucyl-tRNA aminoacylation	gene expression	carboxylic acid metabolic process	nitrogen compound metabolic process	tRNA aminoacylation	organic acid metabolic process	cellular process	cellular macromolecule biosynthetic process	nucleic acid metabolic process	macromolecule metabolic process	translation	nucleobase, nucleoside, nucleotide and nucleic acid metabolic process	cellular amine metabolic process	ncRNA metabolic process	cellular macromolecule metabolic process	amine metabolic process	cellular biosynthetic process	biosynthetic process	cellular nitrogen compound metabolic process	cellular metabolic process	RNA metabolic process	tRNA metabolic process	primary metabolic process	cellular ketone metabolic process	metabolic process	small molecule metabolic process	protein metabolic process	amino acid activation	cellular protein metabolic process	cellular amino acid metabolic process	oxoacid metabolic process	macromolecule biosynthetic process	Molecular Function:
na	na	3.68952	3.09124	0.056109	0.149698	234.2	151.6	-	57380	MRS2 magnesium homeostasis factor homolog (S. cerevisiae)	Hs.719256	57380	MRS2	6	Biological Process:	ion transport	transport	establishment of localization	localization	Cellular Component:	mitochondrion	mitochondrial inner membrane	membrane	integral to membrane	organelle inner membrane	intracellular organelle	intracellular part	membrane-bounded organelle	all	membrane part	intrinsic to membrane	mitochondrial envelope	cytoplasmic part	organelle envelope	mitochondrial part	mitochondrial membrane	envelope	cell	intracellular membrane-bounded organelle	intracellular	organelle	cell part	cytoplasm	organelle membrane	intracellular organelle part	cellular_component	organelle part
na	na	2.98097	2.38257	0.149867	0.114124	148.8	92.4	-	51071	2-deoxyribose-5-phosphate aldolase homolog (C. elegans)	Hs.39429	51071	DERA	12	Biological Process:	deoxyribonucleotide catabolic process	deoxyribonucleoside catabolic process	nucleobase, nucleoside, nucleotide and nucleic acid catabolic process	nitrogen compound metabolic process	cellular metabolic process	nucleobase, nucleoside and nucleotide metabolic process	cellular process	deoxyribonucleotide metabolic process	deoxyribonucleoside metabolic process	cellular nitrogen compound catabolic process	catabolic process	primary metabolic process	heterocycle metabolic process	nucleobase, nucleoside, nucleotide and nucleic acid metabolic process	metabolic process	nucleotide catabolic process	heterocycle catabolic process	small molecule metabolic process	cellular catabolic process	nucleoside metabolic process	nucleotide metabolic process	nucleoside phosphate metabolic process	nucleobase, nucleoside and nucleotide catabolic process	nucleoside catabolic process	cellular nitrogen compound metabolic process	small molecule catabolic process	Molecular Function:	deoxyribose-phosphate aldolase activity	protein binding	lyase activity	aldehyde-lyase activity	binding	carbon-carbon lyase activity	catalytic activity
na	na	5.05431	4.45563	0.106229	0.113575	614.8	388	-	100505553	hypothetical LOC100505553	-	100505553	-	-
na	na	1.59715	0.998383	0.083935	0.08415	55	35	-	100507672	hypothetical LOC100507672	-	100507672	-	-
na	na	5.15494	4.55611	0.101538	0.119379	653.4	420.2	-	5286	Phosphoinositide-3-kinase, class 2, alpha polypeptide	Hs.175343	5286	PIK3C2A	11	Biological Process:	phosphatidylinositol biosynthetic process	cell communication	phosphatidylinositol phosphorylation	phosphatidylinositol-mediated signaling	lipid phosphorylation	glycerophospholipid metabolic process	phosphatidylinositol metabolic process	phospholipid metabolic process	glycerophospholipid biosynthetic process	cellular metabolic process	phosphorylation	cellular process	signaling	primary metabolic process	biological regulation	glycerolipid biosynthetic process	metabolic process	intracellular signal transduction	phosphate metabolic process	organophosphate metabolic process	regulation of biological process	regulation of cellular process	second-messenger-mediated signaling	inositol lipid-mediated signaling	cellular lipid metabolic process	phosphorus metabolic process	lipid metabolic process	lipid modification	response to stimulus	cellular response to stimulus	signal transduction	cellular biosynthetic process	lipid biosynthetic process	biosynthetic process
na	na	1.24285	0.643855	0.119475	0.054447	44	27.6	-	100306951	hypothetical LOC100306951	-	100306951	-	-
na	na	4.44017	3.8411	0.188673	0.091525	416.8	253.8	-	100506709	hypothetical LOC100506709	-	100506709	-	-
na	na	7.62171	7.0226	0.07758	0.073978	3575.4	2290.6	-	6426	Splicing factor, arginine/serine-rich 1	Hs.68714	6426	SFRS1	17	Biological Process:	nuclear mRNA splicing, via spliceosome	in utero embryonic development	transcription from RNA polymerase II promoter	termination of RNA polymerase II transcription	mRNA splice site selection	mRNA processing	mRNA export from nucleus	RNA splicing	gene expression	mRNA 3'-end processing	cardiac muscle contraction	muscle system process	establishment of localization in cell	intracellular transport	ribonucleoprotein complex subunit organization	multicellular organismal process	cellular process	RNA localization	chordate embryonic development	nuclear transport	RNA export from nucleus	cellular component organization or biogenesis	ribonucleoprotein complex assembly	macromolecular complex subunit organization	cellular biosynthetic process	embryo development ending in birth or egg hatching	system process	biosynthetic process	transcription, DNA-dependent	cellular component organization at cellular level	RNA splicing, via transesterification reactions with bulged adenosine as nucleophile	transport	RNA splicing, via transesterification reactions	striated muscle contraction
na	na	3.78601	3.18684	0.06865	0.114489	248	160.6	-	54814	Glutaminyl-peptide cyclotransferase-like	Hs.719563	54814	QPCTL	19	Biological Process:	proteolysis	protein metabolic process	macromolecule metabolic process	primary metabolic process	metabolic process	Molecular Function:	protein binding	peptidase activity	acyltransferase activity	transferase activity	metal ion binding	hydrolase activity	transferase activity, transferring acyl groups other than amino-acyl groups	cation binding	ion binding	binding	transferase activity, transferring acyl groups	catalytic activity	Cellular Component:	membrane	integral to membrane	intrinsic to membrane	cell	all	cellular_component	cell part	membrane part
na	na	5.90683	5.30738	0.127869	0.099459	1115.8	700.8	-	9667	Scaffold attachment factor B2	Hs.655392	9667	SAFB2	19	Molecular Function:	nucleotide binding	DNA binding	RNA binding	protein binding	binding	nucleic acid binding	Cellular Component:	nucleus	cytoplasm	intracellular membrane-bounded organelle	intracellular organelle	intracellular part	intracellular	membrane-bounded organelle	organelle	cell part	all	cell	cellular_component
na	na	4.98729	4.38748	0.02114	0.065667	576.8	367.8	-	51428	DEAD (Asp-Glu-Ala-Asp) box polypeptide 41	Hs.484288	51428	DDX41	5	Biological Process:	nuclear mRNA splicing, via spliceosome	RNA processing	apoptosis	multicellular organismal development	RNA splicing	RNA splicing, via transesterification reactions with bulged adenosine as nucleophile	RNA splicing, via transesterification reactions	nitrogen compound metabolic process	cellular metabolic process	developmental process	RNA metabolic process	multicellular organismal process	cellular process	mRNA metabolic process	nucleic acid metabolic process	cell death	macromolecule metabolic process	gene expression	primary metabolic process	nucleobase, nucleoside, nucleotide and nucleic acid metabolic process	metabolic process	death	cellular macromolecule metabolic process	programmed cell death	mRNA processing	cellular nitrogen compound metabolic process	Molecular Function:	nucleotide binding	RNA binding	helicase activity	protein binding	ATP binding	ATP-dependent helicase activity	zinc ion binding
na	na	6.18851	5.58866	0.062742	0.115997	1338.4	856	-	23433	Ras homolog gene family, member Q	Hs.709193	23433	RHOQ	2	Biological Process:	GTP catabolic process	small GTPase mediated signal transduction	insulin receptor signaling pathway	regulation of cell shape	positive regulation of gene-specific transcription from RNA polymerase II promoter	cortical actin cytoskeleton organization	cellular response to insulin stimulus	regulation of actin cytoskeleton organization	positive regulation of glucose import	regulation of small GTPase mediated signal transduction	positive regulation of filopodium assembly	negative regulation of establishment of protein localization in plasma membrane	positive regulation of cellular process	regulation of establishment of protein localization in plasma membrane	positive regulation of cellular component organization	regulation of cellular component organization	regulation of nucleobase, nucleoside, nucleotide and nucleic acid metabolic process	ribonucleoside triphosphate metabolic process	biological regulation	intracellular signal transduction	cellular component organization or biogenesis	negative regulation of cellular component organization	regulation of cytoskeleton organization	transcription from RNA polymerase II promoter	regulation of biological quality	regulation of glucose import	cellular biosynthetic process	response to stimulus	nucleoside phosphate metabolic process	biosynthetic process	transcription, DNA-dependent	regulation of cellular macromolecule biosynthetic process	cellular component organization at cellular level	regulation of cellular component biogenesis
na	na	3.64182	3.04173	0.126699	0.131626	231.2	146.8	-	79692	Zinc finger protein 322A	Hs.126280	79692	ZNF322A	6	Molecular Function:	DNA binding	zinc ion binding	metal ion binding	cation binding	ion binding	binding	transition metal ion binding	nucleic acid binding	Cellular Component:	intracellular	nucleus	cytoplasm	intracellular membrane-bounded organelle	intracellular organelle	intracellular part	membrane-bounded organelle	organelle	all	cell part	cellular_component	cell
na	na	7.06343	6.46332	0.046296	0.045571	2415.8	1550.2	-	22870	SAPS domain family, member 1	Hs.515610	22870	SAPS1	19	Biological Process:	regulation of phosphoprotein phosphatase activity	regulation of phosphatase activity	regulation of hydrolase activity	cellular metabolic process	regulation of catalytic activity	cellular process	regulation of phosphorus metabolic process	regulation of phosphate metabolic process	regulation of metabolic process	metabolic process	biological regulation	regulation of molecular function	phosphate metabolic process	regulation of biological process	regulation of cellular process	regulation of cellular metabolic process	phosphorus metabolic process	dephosphorylation	regulation of dephosphorylation	Molecular Function:	protein binding	protein phosphatase binding	phosphatase binding	binding	enzyme binding	Cellular Component:	cytoplasm	intracellular part	intracellular	cell	all	cellular_component	cell part
na	na	3.61161	3.01124	0.054712	0.196271	222.4	145	-	89849	ATG16 autophagy related 16-like 2 (S. cerevisiae)	Hs.653186	89849	ATG16L2	11	Biological Process:	autophagy	protein transport	establishment of protein localization	transport	cellular catabolic process	establishment of localization	cellular metabolic process	macromolecule localization	cellular process	protein localization	catabolic process	localization	metabolic process	Molecular Function:	protein binding	binding	Cellular Component:	cytoplasm	intracellular part	intracellular	cell	all	cellular_component	cell part
na	na	0.386627	-0.213928	0.107453	0.115012	23.8	15.2	-	100506148	hypothetical LOC100506148	-	100506148	-	-
na	na	2.38517	1.78453	0.06835	0.205675	95.8	62.8	-	23401	Frequently rearranged in advanced T-cell lymphomas 2	Hs.140720	23401	FRAT2	10	Biological Process:	multicellular organismal development	cell proliferation	Wnt receptor signaling pathway	cell surface receptor linked signaling pathway	regulation of biological process	regulation of cellular process	developmental process	cellular process	multicellular organismal process	response to stimulus	cellular response to stimulus	signal transduction	signaling	biological regulation	Molecular Function:	molecular_function	all	Cellular Component:	cellular_component	all
na	na	2.85286	2.25216	0.109452	0.095223	134.8	83.8	-	7737	Ring finger protein 113A	Hs.458365	7737	RNF113A	X	Molecular Function:	nucleic acid binding	zinc ion binding	metal ion binding	cation binding	ion binding	binding	transition metal ion binding
na	na	3.72036	3.11952	0.054707	0.120452	238	153.6	-	84340	G elongation factor, mitochondrial 2	Hs.277154	84340	GFM2	5	Biological Process:	GTP catabolic process	mitochondrial translation	ribosome disassembly	mitochondrial translational elongation	nucleobase, nucleoside, nucleotide and nucleic acid catabolic process	nitrogen compound metabolic process	purine ribonucleotide catabolic process	ribonucleoprotein complex subunit organization	ribonucleotide metabolic process	purine nucleotide catabolic process	organelle organization	cellular process	cellular macromolecule biosynthetic process	cellular component disassembly	cellular nitrogen compound catabolic process	macromolecule metabolic process	gene expression	translation	ribonucleoside triphosphate metabolic process	nucleobase, nucleoside, nucleotide and nucleic acid metabolic process	ribonucleoprotein complex disassembly	cellular component organization or biogenesis	cellular macromolecule metabolic process	mitochondrion organization	nucleoside triphosphate catabolic process	cellular component disassembly at cellular level	macromolecular complex subunit organization	cellular biosynthetic process	nucleoside phosphate metabolic process	cellular component organization or biogenesis at cellular level	nucleobase, nucleoside and nucleotide catabolic process	biosynthetic process	cellular component organization	purine nucleoside triphosphate catabolic process
na	na	6.12749	5.52648	0.068764	0.082789	1286.8	814.6	-	9741	Lysosomal protein transmembrane 4 alpha	Hs.467807	9741	LAPTM4A	2	Biological Process:	transport	establishment of localization	localization	Cellular Component:	Golgi apparatus	endomembrane system	membrane	integral to membrane	intracellular membrane-bounded organelle	intracellular organelle	intracellular part	intracellular	membrane-bounded organelle	organelle	cell part	all	membrane part	cytoplasm	intrinsic to membrane	cytoplasmic part	cell	cellular_component
na	na	6.85812	6.25709	0.137836	0.051439	2157.2	1343	-	55291	SAPS domain family, member 3	Hs.503022	55291	SAPS3	11	Biological Process:	regulation of phosphoprotein phosphatase activity	regulation of phosphatase activity	regulation of hydrolase activity	cellular metabolic process	regulation of catalytic activity	cellular process	regulation of phosphorus metabolic process	regulation of phosphate metabolic process	regulation of metabolic process	metabolic process	biological regulation	regulation of molecular function	phosphate metabolic process	regulation of biological process	regulation of cellular process	regulation of cellular metabolic process	phosphorus metabolic process	dephosphorylation	regulation of dephosphorylation	Molecular Function:	protein binding	protein phosphatase binding	phosphatase binding	binding	enzyme binding	Cellular Component:	nucleus	cytoplasm	intracellular membrane-bounded organelle	intracellular organelle	intracellular part	intracellular	membrane-bounded organelle	organelle
na	na	4.32741	3.72606	0.072408	0.055586	363.4	231.4	-	11269	DEAD (Asp-Glu-Ala-As) box polypeptide 19B	Hs.221761	11269	DDX19B	16	Biological Process:	mRNA export from nucleus	protein transport	transmembrane transport	establishment of protein localization	transport	cellular localization	establishment of localization in cell	intracellular transport	mRNA transport	cellular process	RNA localization	RNA export from nucleus	nucleic acid transport	nuclear export	nuclear transport	establishment of localization	macromolecule localization	nucleocytoplasmic transport	protein localization	nucleobase, nucleoside, nucleotide and nucleic acid transport	establishment of RNA localization	RNA transport	localization	Molecular Function:	nucleotide binding	RNA binding	helicase activity	protein binding	ATP binding	ATP-dependent helicase activity	hydrolase activity	hydrolase activity, acting on acid anhydrides, in phosphorus-containing anhydrides	purine ribonucleoside triphosphate binding	purine NTP-dependent helicase activity
na	na	3.87862	3.27697	0.103939	0.136756	275	172	-	11311	Vacuolar protein sorting 45 homolog (S. cerevisiae)	Hs.443750	11311	VPS45	1	Biological Process:	intracellular protein transport	vesicle docking involved in exocytosis	blood coagulation	vesicle-mediated transport	establishment of protein localization	transport	cellular localization	establishment of localization in cell	wound healing	intracellular transport	response to wounding	multicellular organismal process	cellular process	protein transport	vesicle docking	biological regulation	establishment of localization	exocytosis	cellular protein localization	cellular macromolecule localization	hemostasis	response to stress	regulation of biological quality	macromolecule localization	secretion by cell	response to stimulus	secretion	protein localization	localization	coagulation	membrane docking	regulation of body fluid levels	Molecular Function:	molecular_function
na	na	6.38897	5.78731	0.139055	0.145936	1576.4	989.4	-	84957	RELT tumor necrosis factor receptor	Hs.533720	84957	RELT	11	Molecular Function:	receptor activity	binding	molecular transducer activity	signal transducer activity	Cellular Component:	cytoplasm	plasma membrane	integral to membrane	intracellular part	intracellular	all	cell part	membrane part	cell periphery	intrinsic to membrane	cellular_component	cell	membrane
na	na	6.43133	5.82947	0.080999	0.16982	1585.8	1028.2	-	79109	Mitogen-activated protein kinase associated protein 1	Hs.495138	79109	MAPKAP1	9	Biological Process:	response to stress	biological_process	T cell costimulation	nerve growth factor receptor signaling pathway	phosphatidylinositol-mediated signaling	positive regulation of cell activation	lymphocyte activation	positive regulation of cellular process	positive regulation of biological process	enzyme linked receptor protein signaling pathway	lymphocyte costimulation	cellular process	regulation of immune system process	positive regulation of lymphocyte activation	signaling	regulation of lymphocyte activation	biological regulation	intracellular signal transduction	cell surface receptor linked signaling pathway	leukocyte activation	regulation of biological process	regulation of cellular process	second-messenger-mediated signaling	inositol lipid-mediated signaling	response to stimulus	positive regulation of immune system process	T cell activation	all	positive regulation of leukocyte activation	regulation of cell activation	immune system process	regulation of T cell activation	positive regulation of T cell activation	cell activation
na	na	3.14265	2.54076	0.110801	0.105182	158.4	102	-	51491	NOP16 nucleolar protein homolog (yeast)	Hs.696283	51491	NOP16	5	Cellular Component:	nucleus	nucleolus	nuclear lumen	organelle lumen	intracellular organelle	intracellular part	membrane-bounded organelle	non-membrane-bounded organelle	all	nuclear part	cell	intracellular organelle lumen	intracellular membrane-bounded organelle	intracellular	organelle	cell part	membrane-enclosed lumen	intracellular non-membrane-bounded organelle	intracellular organelle part	cellular_component	organelle part
na	na	5.915	5.31302	0.028242	0.079785	1097.8	706.4	-	84640	Ubiquitin specific peptidase 38	Hs.480848	84640	USP38	4	Biological Process:	ubiquitin-dependent protein catabolic process	cellular metabolic process	cellular macromolecule catabolic process	modification-dependent macromolecule catabolic process	cellular process	proteolysis	modification-dependent protein catabolic process	macromolecule metabolic process	primary metabolic process	catabolic process	metabolic process	cellular protein catabolic process	cellular catabolic process	cellular macromolecule metabolic process	protein metabolic process	protein catabolic process	cellular protein metabolic process	macromolecule catabolic process	proteolysis involved in cellular protein catabolic process	Molecular Function:	ubiquitin thiolesterase activity	peptidase activity	cysteine-type peptidase activity	hydrolase activity	hydrolase activity, acting on ester bonds	thiolester hydrolase activity	peptidase activity, acting on L-amino acid peptides	catalytic activity
na	na	5.9988	5.3968	0.116528	0.105988	1191.6	746.8	-	9354	Ubiquitination factor E4A (UFD2 homolog, yeast)	Hs.75275	9354	UBE4A	11	Biological Process:	ubiquitin-dependent protein catabolic process	cellular metabolic process	cellular macromolecule catabolic process	modification-dependent macromolecule catabolic process	cellular process	proteolysis	modification-dependent protein catabolic process	macromolecule metabolic process	primary metabolic process	catabolic process	metabolic process	cellular protein catabolic process	cellular catabolic process	cellular macromolecule metabolic process	protein metabolic process	protein catabolic process	cellular protein metabolic process	macromolecule catabolic process	proteolysis involved in cellular protein catabolic process	Molecular Function:	protein binding	ubiquitin-ubiquitin ligase activity	ubiquitin-protein ligase activity	binding	catalytic activity	ligase activity, forming carbon-nitrogen bonds	acid-amino acid ligase activity	small conjugating protein ligase activity	ligase activity	Cellular Component:	ubiquitin ligase complex	intracellular part	intracellular	cell
na	na	0.466176	-0.135902	0.096658	0.132423	25	16.2	-	147837	Zinc finger protein 563	Hs.663510	147837	ZNF563	19	Biological Process:	regulation of transcription, DNA-dependent	nitrogen compound metabolic process	regulation of macromolecule metabolic process	cellular process	nucleic acid metabolic process	cellular macromolecule biosynthetic process	macromolecule metabolic process	gene expression	regulation of nucleobase, nucleoside, nucleotide and nucleic acid metabolic process	nucleobase, nucleoside, nucleotide and nucleic acid metabolic process	biological regulation	regulation of biological process	regulation of cellular process	cellular macromolecule metabolic process	regulation of nitrogen compound metabolic process	regulation of cellular metabolic process	cellular biosynthetic process	biosynthetic process	transcription, DNA-dependent	regulation of biosynthetic process	regulation of cellular macromolecule biosynthetic process	cellular nitrogen compound metabolic process	cellular metabolic process	RNA metabolic process	regulation of transcription	regulation of cellular biosynthetic process	regulation of metabolic process	regulation of primary metabolic process	primary metabolic process	metabolic process	regulation of gene expression	transcription	RNA biosynthetic process	regulation of RNA metabolic process
na	na	6.84306	6.24084	0.073859	0.109346	2109.2	1336.8	-	26088	Golgi associated, gamma adaptin ear containing, ARF binding protein 1	Hs.499158	26088	GGA1	22	Biological Process:	intracellular protein transport	vesicle-mediated transport	establishment of protein localization	transport	cellular localization	establishment of localization in cell	establishment of localization	intracellular transport	cellular macromolecule localization	cellular protein localization	cellular process	macromolecule localization	protein transport	protein localization	localization	Molecular Function:	molecular_function	protein binding	binding	all	Cellular Component:	intracellular	endosome	Golgi apparatus	endosome membrane	membrane	membrane coat	clathrin adaptor complex	Golgi apparatus part	intracellular organelle	intracellular part	membrane-bounded organelle	all	membrane part
na	na	6.07363	5.4714	0.056249	0.040289	1226.8	781.6	-	51631	LUC7-like 2 (S. cerevisiae)	Hs.718441	51631	LUC7L2	7	Molecular Function:	protein binding	enzyme binding	metal ion binding	cation binding	ion binding	binding
na	na	7.63905	7.03674	0.123427	0.074134	3698	2320.2	-	6249	CAP-GLY domain containing linker protein 1	Hs.524809	6249	CLIP1	12	Biological Process:	M phase of mitotic cell cycle	mitotic prometaphase	mitotic cell cycle	mitosis	positive regulation of microtubule polymerization	cellular component assembly	regulation of microtubule-based process	cellular component biogenesis	positive regulation of cellular process	positive regulation of biological process	positive regulation of cellular component organization	regulation of protein complex assembly	organelle organization	cellular process	protein complex biogenesis	protein polymerization	regulation of cellular component organization	regulation of microtubule polymerization or depolymerization	biological regulation	positive regulation of protein polymerization	regulation of biological process	regulation of cellular process	cell cycle phase	cellular component organization or biogenesis	regulation of cytoskeleton organization	positive regulation of microtubule polymerization or depolymerization	macromolecular complex subunit organization	regulation of protein polymerization	cellular component organization or biogenesis at cellular level	positive regulation of organelle organization	regulation of organelle organization	cell cycle	cellular component organization	cellular component organization at cellular level
na	na	5.14143	4.53894	0.03234	0.060188	637.2	408.6	-	79947	Dehydrodolichyl diphosphate synthase	Hs.369385	79947	DHDDS	1	Molecular Function:	protein binding	transferase activity, transferring alkyl or aryl (other than methyl) groups	binding	transferase activity	catalytic activity
na	na	8.51195	7.90919	0.110207	0.118011	6747.2	4275	-	5226	Phosphogluconate dehydrogenase	Hs.464071	5226	PGD	1	Biological Process:	carbohydrate metabolic process	pentose-phosphate shunt	pentose-phosphate shunt, oxidative branch	pentose biosynthetic process	oxidation-reduction process	nitrogen compound metabolic process	cofactor metabolic process	cellular process	monosaccharide biosynthetic process	oxidoreduction coenzyme metabolic process	glucose metabolic process	nucleobase, nucleoside, nucleotide and nucleic acid metabolic process	coenzyme metabolic process	monosaccharide metabolic process	pyridine-containing compound metabolic process	monosaccharide catabolic process	cellular biosynthetic process	cellular carbohydrate metabolic process	nucleoside phosphate metabolic process	hexose metabolic process	biosynthetic process	alcohol metabolic process	alcohol biosynthetic process	cellular nitrogen compound metabolic process	small molecule catabolic process	small molecule biosynthetic process	cellular metabolic process	nucleobase, nucleoside and nucleotide metabolic process	carbohydrate biosynthetic process	hexose catabolic process	cellular carbohydrate biosynthetic process	glucose catabolic process	primary metabolic process	carbohydrate catabolic process
na	na	3.12702	2.52398	0.11553	0.093277	162	101.8	-	92285	Zinc finger protein 585B	Hs.631552	92285	ZNF585B	19	Biological Process:	regulation of transcription, DNA-dependent	nitrogen compound metabolic process	regulation of macromolecule metabolic process	cellular process	nucleic acid metabolic process	cellular macromolecule biosynthetic process	macromolecule metabolic process	gene expression	regulation of nucleobase, nucleoside, nucleotide and nucleic acid metabolic process	nucleobase, nucleoside, nucleotide and nucleic acid metabolic process	biological regulation	regulation of biological process	regulation of cellular process	cellular macromolecule metabolic process	regulation of nitrogen compound metabolic process	regulation of cellular metabolic process	cellular biosynthetic process	biosynthetic process	transcription, DNA-dependent	regulation of biosynthetic process	regulation of cellular macromolecule biosynthetic process	cellular nitrogen compound metabolic process	cellular metabolic process	RNA metabolic process	regulation of transcription	regulation of cellular biosynthetic process	regulation of metabolic process	regulation of primary metabolic process	primary metabolic process	metabolic process	regulation of gene expression	transcription	RNA biosynthetic process	regulation of RNA metabolic process
na	na	4.60448	4.00133	0.035908	0.0927	442.4	282.6	-	128989	Chromosome 22 open reading frame 25	Hs.474233	128989	C22orf25	22
na	na	7.29946	6.6962	0.013893	0.078459	2852.4	1826.4	-	23191	Cytoplasmic FMR1 interacting protein 1	Hs.26704	23191	CYFIP1	15	Biological Process:	multicellular organismal development	nervous system development	regulation of cell shape	lamellipodium assembly	cell differentiation	ruffle organization	axon extension	cellular component assembly	neuron projection development	neuron development	cellular component biogenesis	developmental process	cellular component morphogenesis	cellular process	multicellular organismal process	regulation of cellular component size	anatomical structure development	axonogenesis	cell morphogenesis involved in differentiation	neuron differentiation	neurogenesis	developmental growth involved in morphogenesis	biological regulation	cell morphogenesis	system development	cellular component organization or biogenesis	cell projection morphogenesis	regulation of biological quality	cell morphogenesis involved in neuron differentiation	cellular component organization or biogenesis at cellular level	developmental cell growth	cellular component organization	cellular component organization at cellular level	anatomical structure morphogenesis
na	na	5.05649	4.45301	0.028025	0.132781	600.6	388	-	51187	Ribosomal L24 domain containing 1	Hs.274772	51187	RSL24D1	15	Biological Process:	translation	ribosome biogenesis	cellular component biogenesis	cellular metabolic process	cellular process	cellular macromolecule biosynthetic process	macromolecule metabolic process	gene expression	primary metabolic process	metabolic process	ribonucleoprotein complex biogenesis	cellular macromolecule metabolic process	protein metabolic process	cellular component organization or biogenesis	cellular component biogenesis at cellular level	cellular biosynthetic process	cellular protein metabolic process	cellular component organization or biogenesis at cellular level	biosynthetic process	macromolecule biosynthetic process	Molecular Function:	structural constituent of ribosome	structural molecule activity	Cellular Component:	nucleus	nucleolus	ribosome	nuclear lumen	organelle lumen	intracellular organelle	intracellular part	membrane-bounded organelle	non-membrane-bounded organelle	all
na	na	2.17098	1.5673	0.085946	0.08762	81.2	52.2	-	57213	Chromosome 13 open reading frame 1	Hs.44235	57213	C13orf1	13
na	na	1.13212	0.528338	0.102407	0.178174	40	25.8	-	164633	Calcium binding protein 7	Hs.643608	164633	CABP7	22	Molecular Function:	calcium ion binding	cation binding	ion binding	binding	metal ion binding	Cellular Component:	cytoplasm	Golgi apparatus	plasma membrane	integral to membrane	perinuclear region of cytoplasm	intracellular organelle	intracellular part	membrane-bounded organelle	all	membrane part	intrinsic to membrane	cell periphery	cytoplasmic part	cell	intracellular membrane-bounded organelle	intracellular	organelle	cell part	cellular_component	membrane
na	na	4.50129	3.89698	0.058973	0.144478	412	267	-	3276	Protein arginine methyltransferase 1	Hs.20521	3276	PRMT1	19	Biological Process:	in utero embryonic development	protein methylation	cell surface receptor linked signaling pathway	peptidyl-arginine methylation	neuron projection development	histone H4-R3 methylation	cell differentiation	protein alkylation	neuron development	chromatin organization	developmental process	organelle organization	cellular process	multicellular organismal process	anatomical structure development	peptidyl-arginine modification	chordate embryonic development	protein modification process	neuron differentiation	neurogenesis	signaling	macromolecule metabolic process	biological regulation	peptidyl-amino acid modification	regulation of biological process	regulation of cellular process	histone arginine methylation	system development	cellular component organization or biogenesis	cellular macromolecule metabolic process	response to stimulus	embryo development ending in birth or egg hatching	chromosome organization	histone methylation
na	na	1.62876	1.02445	0.082885	0.195975	56.2	36.6	-	441016	similar to COMM domain containing 5	-	441016	-	-
na	na	2.0163	1.41182	0.07219	0.105896	74.2	47	-	152185	Coiled-coil domain containing 52	Hs.477144	152185	CCDC52	3	Biological Process:	cell cycle	mitosis	cell division	cellular component organization at cellular level	mitotic cell cycle	cell cycle phase	cellular component organization or biogenesis	organelle organization	cellular process	cell cycle process	nuclear division	cellular component organization or biogenesis at cellular level	M phase of mitotic cell cycle	organelle fission	cellular component organization	M phase	Molecular Function:	protein binding	binding	Cellular Component:	cytoplasm	centriole	spindle	cytoskeleton	intracellular organelle	intracellular part	non-membrane-bounded organelle	all	microtubule organizing center	cytoplasmic part	cell	cytoskeletal part	centrosome	intracellular
na	na	4.88415	4.2796	0.063087	0.070889	535	343.4	-	23683	Protein kinase D3	Hs.660757	23683	PRKD3	2	Biological Process:	protein phosphorylation	activation of protein kinase C activity by G-protein coupled receptor protein signaling pathway	intracellular signal transduction	G-protein coupled receptor protein signaling pathway	positive regulation of kinase activity	positive regulation of transferase activity	regulation of catalytic activity	regulation of macromolecule metabolic process	regulation of phosphorus metabolic process	regulation of phosphorylation	cellular process	protein modification process	signaling	macromolecule metabolic process	biological regulation	cell surface receptor linked signaling pathway	regulation of biological process	regulation of cellular process	positive regulation of catalytic activity	cellular macromolecule metabolic process	regulation of cellular metabolic process	phosphorus metabolic process	response to stimulus	regulation of transferase activity	activation of protein kinase activity	cellular metabolic process	phosphorylation	regulation of phosphate metabolic process	regulation of metabolic process	regulation of primary metabolic process	regulation of protein phosphorylation	regulation of protein kinase activity	primary metabolic process	metabolic process
na	na	4.69209	4.08746	0.07676	0.106074	478.4	301.8	-	5245	Prohibitin	Hs.514303	5245	PHB	17	Biological Process:	DNA replication	signal transduction	negative regulation of cell proliferation	negative regulation of gene-specific transcription from RNA polymerase II promoter	negative regulation of transcription by competitive promoter binding	histone deacetylation	negative regulation of gene-specific transcription	glucocorticoid receptor signaling pathway	regulation of apoptosis	progesterone receptor signaling pathway	negative regulation of androgen receptor signaling pathway	regulation of steroid hormone receptor signaling pathway	negative regulation of gene expression	negative regulation of cellular metabolic process	negative regulation of transcription, DNA-dependent	apoptosis	cellular process	regulation of gene-specific transcription from RNA polymerase II promoter	cell death	regulation of programmed cell death	signaling	negative regulation of biological process	negative regulation of biosynthetic process	negative regulation of macromolecule metabolic process	regulation of nucleobase, nucleoside, nucleotide and nucleic acid metabolic process	biological regulation	cellular component organization or biogenesis	programmed cell death	regulation of cell proliferation	transcription from RNA polymerase II promoter	response to stimulus	cellular biosynthetic process	biosynthetic process	chromatin modification
na	na	7.03431	6.42967	0.118072	0.120022	2442.8	1540.6	-	8897	Myotubularin related protein 3	Hs.474536	8897	MTMR3	22	Biological Process:	protein dephosphorylation	phosphate metabolic process	cellular metabolic process	cellular macromolecule metabolic process	protein metabolic process	phosphorus metabolic process	cellular process	protein modification process	cellular protein metabolic process	macromolecule metabolic process	dephosphorylation	primary metabolic process	macromolecule modification	metabolic process	Molecular Function:	protein serine/threonine phosphatase activity	protein tyrosine phosphatase activity	zinc ion binding	hydrolase activity	metal ion binding	phosphatase activity	cation binding	binding	catalytic activity	hydrolase activity, acting on ester bonds	ion binding	phosphoprotein phosphatase activity	transition metal ion binding	phosphoric ester hydrolase activity	Cellular Component:	membrane fraction	nucleus	nucleolus	cytoplasm
na	na	4.11765	3.51262	0.043716	0.142075	313.6	203	-	9801	Mitochondrial ribosomal protein L19	Hs.44024	9801	MRPL19	2	Biological Process:	translation	protein metabolic process	cellular macromolecule metabolic process	cellular metabolic process	cellular process	cellular macromolecule biosynthetic process	cellular biosynthetic process	cellular protein metabolic process	biosynthetic process	macromolecule metabolic process	gene expression	primary metabolic process	metabolic process	macromolecule biosynthetic process	Molecular Function:	structural constituent of ribosome	structural molecule activity	Cellular Component:	intracellular	nucleus	mitochondrion	ribosome	nuclear membrane	intracellular organelle	intracellular part	membrane-bounded organelle	non-membrane-bounded organelle	all	cytoplasmic part	organelle envelope	envelope	nuclear part	cell	endomembrane system
na	na	6.34643	5.74117	0.058198	0.086522	1484	955.4	-	9467	SH3-domain binding protein 5 (BTK-associated)	Hs.719150	9467	SH3BP5	3	Biological Process:	signal transduction	intracellular signal transduction	regulation of biological process	regulation of cellular process	cellular process	cellular response to stimulus	response to stimulus	signaling	biological regulation	Molecular Function:	protein kinase inhibitor activity	protein binding	SH3 domain binding	enzyme regulator activity	enzyme inhibitor activity	kinase regulator activity	kinase inhibitor activity	binding	protein domain specific binding	protein kinase regulator activity	Cellular Component:	cytoplasm	mitochondrion	intracellular membrane-bounded organelle	intracellular organelle	intracellular part	membrane-bounded organelle	intracellular	organelle	all	cell part	cytoplasmic part	cellular_component	cell
na	na	6.26824	5.66276	0.100308	0.04463	1407.2	891.4	-	85406	DnaJ (Hsp40) homolog, subfamily C, member 14	Hs.709320	85406	DNAJC14	12	Biological Process:	protein folding	protein transport	establishment of protein localization	transport	establishment of localization	cellular metabolic process	cellular macromolecule metabolic process	protein metabolic process	macromolecule localization	cellular process	cellular protein metabolic process	protein localization	macromolecule metabolic process	localization	primary metabolic process	metabolic process	Molecular Function:	heat shock protein binding	unfolded protein binding	protein binding	binding	Cellular Component:	endoplasmic reticulum	endoplasmic reticulum membrane	membrane	integral to membrane	endoplasmic reticulum part	intracellular organelle	intracellular part	membrane-bounded organelle	all	nuclear membrane-endoplasmic reticulum network	membrane part	intrinsic to membrane
na	na	1.11892	0.513228	0.072602	0.196492	39.4	25.8	-	388569	Zinc finger protein 324B	Hs.186970	388569	ZNF324B	19	Biological Process:	regulation of transcription, DNA-dependent	nitrogen compound metabolic process	regulation of macromolecule metabolic process	cellular process	nucleic acid metabolic process	cellular macromolecule biosynthetic process	macromolecule metabolic process	gene expression	regulation of nucleobase, nucleoside, nucleotide and nucleic acid metabolic process	nucleobase, nucleoside, nucleotide and nucleic acid metabolic process	biological regulation	regulation of biological process	regulation of cellular process	cellular macromolecule metabolic process	regulation of nitrogen compound metabolic process	regulation of cellular metabolic process	cellular biosynthetic process	biosynthetic process	transcription, DNA-dependent	regulation of biosynthetic process	regulation of cellular macromolecule biosynthetic process	cellular nitrogen compound metabolic process	cellular metabolic process	RNA metabolic process	regulation of transcription	regulation of cellular biosynthetic process	regulation of metabolic process	regulation of primary metabolic process	primary metabolic process	metabolic process	regulation of gene expression	transcription	RNA biosynthetic process	regulation of RNA metabolic process
na	na	1.65331	1.04758	0.108498	0.07187	57	36.2	-	403313	Phosphatidic acid phosphatase type 2 domain containing 2	Hs.107510	403313	PPAPDC2	9	Molecular Function:	hydrolase activity	catalytic activity	Cellular Component:	membrane	integral to membrane	intrinsic to membrane	cell	all	cellular_component	cell part	membrane part
na	na	4.34588	3.74003	0.059333	0.110017	367	236	-	5550	Prolyl endopeptidase	Hs.436564	5550	PREP	6	Biological Process:	proteolysis	protein metabolic process	macromolecule metabolic process	primary metabolic process	metabolic process	Molecular Function:	serine-type endopeptidase activity	peptidase activity	serine-type peptidase activity	peptide binding	hydrolase activity	serine hydrolase activity	endopeptidase activity	binding	catalytic activity	peptidase activity, acting on L-amino acid peptides	Cellular Component:	nucleus	cytoplasm	cytosol	intracellular membrane-bounded organelle	intracellular organelle	intracellular part	intracellular	membrane-bounded organelle	organelle	cell part	all	cytoplasmic part	cell	cellular_component
na	na	3.40677	2.8009	0.08442	0.118378	193	123.8	-	221504	Zinc finger and BTB domain containing 9	Hs.591805	221504	ZBTB9	6	Molecular Function:	DNA binding	zinc ion binding	metal ion binding	cation binding	ion binding	binding	transition metal ion binding	nucleic acid binding	Cellular Component:	intracellular	nucleus	intracellular membrane-bounded organelle	intracellular organelle	intracellular part	membrane-bounded organelle	organelle	all	cell part	cellular_component	cell
na	na	3.29985	2.69384	0.029703	0.099325	179.6	114.2	-	91647	ATP synthase mitochondrial F1 complex assembly factor 2	Hs.528889	91647	ATPAF2	17	Biological Process:	proton-transporting ATP synthase complex assembly	cellular component organization at cellular level	cellular component assembly	cellular component biogenesis	protein complex subunit organization	proton-transporting two-sector ATPase complex assembly	cellular process	protein complex biogenesis	cellular protein complex assembly	macromolecular complex assembly	cellular component organization or biogenesis	cellular macromolecular complex subunit organization	protein complex assembly	cellular component biogenesis at cellular level	proton-transporting ATP synthase complex biogenesis	macromolecular complex subunit organization	cellular macromolecular complex assembly	cellular component organization or biogenesis at cellular level	cellular component organization	cellular component assembly at cellular level	Molecular Function:	protein binding	binding	Cellular Component:	mitochondrion	nuclear speck	nucleoplasm	nuclear lumen	organelle lumen	nuclear body	intracellular organelle	intracellular part	membrane-bounded organelle	all
na	na	4.46729	3.86118	0.051005	0.111328	402	255.6	-	89122	Tripartite motif-containing 4	Hs.50749	89122	TRIM4	7	Biological Process:	protein trimerization	cellular component assembly	cellular component biogenesis	protein oligomerization	protein complex subunit organization	cellular component organization or biogenesis	protein complex assembly	protein complex biogenesis	macromolecular complex subunit organization	macromolecular complex assembly	cellular component organization	Molecular Function:	zinc ion binding	metal ion binding	cation binding	ion binding	binding	transition metal ion binding	Cellular Component:	intracellular	cytoplasm	plasma membrane	cell periphery	intracellular part	membrane	cell	all	cellular_component	cell part
na	na	0.996679	0.390569	0.146985	0.162472	37.8	23.6	-	128439	Small nucleolar RNA host gene 11 (non-protein coding)	Hs.16936	128439	SNHG11	20
na	na	3.27189	2.66577	0.074508	0.101428	177.8	112.8	-	441089	CRSP8 pseudogene	Hs.568291	441089	LOC441089	5
na	na	7.30817	6.70203	0.118621	0.150473	2930.2	1881.4	-	10594	PRP8 pre-mRNA processing factor 8 homolog (S. cerevisiae)	Hs.181368	10594	PRPF8	17	Biological Process:	RNA splicing, via transesterification reactions	nuclear mRNA splicing, via spliceosome	mRNA processing	visual perception	RNA splicing	gene expression	response to stimulus	RNA splicing, via transesterification reactions with bulged adenosine as nucleophile	nitrogen compound metabolic process	cellular metabolic process	RNA metabolic process	multicellular organismal process	cellular process	mRNA metabolic process	nucleic acid metabolic process	macromolecule metabolic process	sensory perception	primary metabolic process	neurological system process	nucleobase, nucleoside, nucleotide and nucleic acid metabolic process	metabolic process	RNA processing	cellular macromolecule metabolic process	system process	sensory perception of light stimulus	cellular nitrogen compound metabolic process	Molecular Function:	RNA binding	protein binding	binding	nucleic acid binding	Cellular Component:	nucleus	nucleoplasm
na	na	5.4208	4.81453	0.069436	0.042375	787.8	493	-	22933	Sirtuin (silent mating type information regulation 2 homolog) 2 (S. cerevisiae)	Hs.466693	22933	SIRT2	19	Biological Process:	chromatin silencing at rDNA	chromatin silencing	chromatin silencing at telomere	protein ADP-ribosylation	protein deacetylation	cell cycle	mitosis	regulation of exit from mitosis	gene silencing	histone deacetylation	regulation of phosphorylation	negative regulation of striated muscle tissue development	cell division	response to redox state	negative regulation of developmental process	regulation of striated muscle tissue development	regulation of mitotic cell cycle	negative regulation of gene expression	mitotic cell cycle	negative regulation of cellular metabolic process	negative regulation of transcription, DNA-dependent	multicellular organismal process	cellular process	anatomical structure development	negative regulation of biological process	negative regulation of biosynthetic process	regulation of nucleobase, nucleoside, nucleotide and nucleic acid metabolic process	negative regulation of macromolecule metabolic process	biological regulation	muscle organ development	regulation of muscle organ development	cell cycle phase	regulation of multicellular organismal process	cellular component organization or biogenesis
na	na	8.49827	7.89196	0.105422	0.08118	6680.4	4204.2	-	23451	Splicing factor 3b, subunit 1, 155kDa	Hs.632554	23451	SF3B1	2	Biological Process:	RNA splicing, via transesterification reactions	nuclear mRNA splicing, via spliceosome	RNA splicing	anterior/posterior pattern formation	gene expression	RNA splicing, via transesterification reactions with bulged adenosine as nucleophile	nitrogen compound metabolic process	cellular metabolic process	developmental process	RNA metabolic process	multicellular organismal process	cellular process	mRNA metabolic process	nucleic acid metabolic process	macromolecule metabolic process	regionalization	primary metabolic process	nucleobase, nucleoside, nucleotide and nucleic acid metabolic process	metabolic process	RNA processing	multicellular organismal development	cellular macromolecule metabolic process	mRNA processing	cellular nitrogen compound metabolic process	pattern specification process	Molecular Function:	chromatin binding	protein binding	binding	Cellular Component:	nucleus	nucleoplasm	spliceosomal complex	U12-type spliceosomal complex
na	na	2.61699	2.01061	0.080673	0.100484	110.8	70.8	-	55164	SHQ1 homolog (S. cerevisiae)	Hs.606584	55164	SHQ1	3	Cellular Component:	nucleus	nucleoplasm	cytoplasm	cytosol	nuclear lumen	organelle lumen	intracellular organelle	intracellular part	membrane-bounded organelle	all	cytoplasmic part	nuclear part	cell	intracellular organelle lumen	intracellular membrane-bounded organelle	intracellular	organelle	cell part	membrane-enclosed lumen	intracellular organelle part	cellular_component	organelle part
na	na	4.36322	3.75664	0.053983	0.101064	372.8	239.6	-	79982	DnaJ (Hsp40) homolog, subfamily B, member 14	Hs.577426	79982	DNAJB14	4	Biological Process:	protein folding	cellular protein metabolic process	cellular metabolic process	cellular macromolecule metabolic process	protein metabolic process	macromolecule metabolic process	primary metabolic process	metabolic process	cellular process	Molecular Function:	heat shock protein binding	unfolded protein binding	protein binding	binding	Cellular Component:	membrane	integral to membrane	intrinsic to membrane	cell	all	cellular_component	cell part	membrane part
na	na	2.55672	1.95014	0.114996	0.121737	107.2	68.2	-	9753	Zinc finger and SCAN domain containing 12	Hs.134816	9753	ZSCAN12	6	Biological Process:	regulation of transcription, DNA-dependent	viral reproduction	nitrogen compound metabolic process	regulation of macromolecule metabolic process	cellular process	nucleic acid metabolic process	cellular macromolecule biosynthetic process	macromolecule metabolic process	gene expression	regulation of nucleobase, nucleoside, nucleotide and nucleic acid metabolic process	nucleobase, nucleoside, nucleotide and nucleic acid metabolic process	biological regulation	regulation of biological process	regulation of cellular process	cellular macromolecule metabolic process	regulation of nitrogen compound metabolic process	regulation of cellular metabolic process	cellular biosynthetic process	biosynthetic process	transcription, DNA-dependent	regulation of biosynthetic process	regulation of cellular macromolecule biosynthetic process	cellular nitrogen compound metabolic process	cellular metabolic process	RNA metabolic process	regulation of transcription	regulation of cellular biosynthetic process	regulation of metabolic process	regulation of primary metabolic process	primary metabolic process	metabolic process	regulation of gene expression	transcription	RNA biosynthetic process
na	na	6.05595	5.44917	0.11422	0.136184	1234.6	781.4	-	9818	Nucleoporin like 1	Hs.719291	9818	NUPL1	13	Biological Process:	carbohydrate metabolic process	hexose transport	regulation of glucose transport	protein transport	glucose transport	viral reproduction	mRNA transport	transmembrane transport	establishment of protein localization	transport	regulation of localization	regulation of transport	cellular process	RNA localization	primary metabolic process	biological regulation	metabolic process	regulation of biological process	nucleic acid transport	establishment of localization	organic substance transport	macromolecule localization	carbohydrate transport	nucleobase, nucleoside, nucleotide and nucleic acid transport	protein localization	establishment of RNA localization	RNA transport	localization	monosaccharide transport	Molecular Function:	nucleocytoplasmic transporter activity	transporter activity	Cellular Component:	nucleus
na	na	6.22528	5.61835	0.102176	0.189562	1371	892.4	-	6301	Seryl-tRNA synthetase	Hs.531176	6301	SARS	1	Biological Process:	translation	tRNA aminoacylation for protein translation	seryl-tRNA aminoacylation	tRNA processing	gene expression	carboxylic acid metabolic process	nitrogen compound metabolic process	tRNA aminoacylation	organic acid metabolic process	cellular process	nucleic acid metabolic process	cellular macromolecule biosynthetic process	macromolecule metabolic process	nucleobase, nucleoside, nucleotide and nucleic acid metabolic process	cellular amine metabolic process	ncRNA metabolic process	cellular macromolecule metabolic process	amine metabolic process	cellular biosynthetic process	ncRNA processing	biosynthetic process	cellular nitrogen compound metabolic process	cellular metabolic process	RNA metabolic process	tRNA metabolic process	primary metabolic process	cellular ketone metabolic process	metabolic process	RNA processing	small molecule metabolic process	protein metabolic process	amino acid activation	cellular protein metabolic process	macromolecule biosynthetic process
na	na	7.82002	7.21285	0.088682	0.04714	4138.8	2606.4	-	3185	Heterogeneous nuclear ribonucleoprotein F	Hs.808	3185	HNRNPF	10	Biological Process:	nuclear mRNA splicing, via spliceosome	RNA processing	RNA splicing	gene expression	regulation of RNA splicing	RNA splicing, via transesterification reactions with bulged adenosine as nucleophile	RNA splicing, via transesterification reactions	nitrogen compound metabolic process	cellular metabolic process	RNA metabolic process	regulation of macromolecule metabolic process	cellular process	regulation of metabolic process	regulation of primary metabolic process	mRNA metabolic process	nucleic acid metabolic process	macromolecule metabolic process	regulation of nucleobase, nucleoside, nucleotide and nucleic acid metabolic process	primary metabolic process	biological regulation	nucleobase, nucleoside, nucleotide and nucleic acid metabolic process	metabolic process	regulation of gene expression	regulation of cellular process	regulation of biological process	regulation of nitrogen compound metabolic process	cellular macromolecule metabolic process	regulation of cellular metabolic process	regulation of RNA metabolic process	mRNA processing	cellular nitrogen compound metabolic process	Molecular Function:	nucleotide binding	RNA binding
na	na	3.24402	2.63665	0.08364	0.112928	171	109.6	-	55762	Zinc finger protein 701	Hs.710468	55762	ZNF701	19	Biological Process:	regulation of transcription, DNA-dependent	nitrogen compound metabolic process	regulation of macromolecule metabolic process	cellular process	nucleic acid metabolic process	cellular macromolecule biosynthetic process	macromolecule metabolic process	gene expression	regulation of nucleobase, nucleoside, nucleotide and nucleic acid metabolic process	nucleobase, nucleoside, nucleotide and nucleic acid metabolic process	biological regulation	regulation of biological process	regulation of cellular process	cellular macromolecule metabolic process	regulation of nitrogen compound metabolic process	regulation of cellular metabolic process	cellular biosynthetic process	biosynthetic process	transcription, DNA-dependent	regulation of biosynthetic process	regulation of cellular macromolecule biosynthetic process	cellular nitrogen compound metabolic process	cellular metabolic process	RNA metabolic process	regulation of transcription	regulation of cellular biosynthetic process	regulation of metabolic process	regulation of primary metabolic process	primary metabolic process	metabolic process	regulation of gene expression	transcription	RNA biosynthetic process	regulation of RNA metabolic process
na	na	4.15489	3.54731	0.052005	0.043896	323.6	205	-	8195	McKusick-Kaufman syndrome	Hs.472119	8195	MKKS	20	Biological Process:	heart looping	protein folding	spermatid development	determination of left/right symmetry	heart development	sensory perception of smell	gonad development	flagellum assembly	striatum development	hippocampus development	cerebral cortex development	melanosome transport	sensory cilium assembly	social behavior	cilium assembly	fat cell differentiation	photoreceptor cell maintenance	intracellular transport	brain morphogenesis	response to stimulus	detection of mechanical stimulus involved in sensory perception of sound	pigment granule aggregation in cell center	convergent extension involved in gastrulation	cilium morphogenesis	regulation of cilium beat frequency involved in ciliary motility	cell differentiation	establishment of pigment granule localization	melanosome localization	cellular component maintenance	regulation of locomotion	cellular pigmentation	behavioral interaction between organisms	biological regulation	response to abiotic stimulus
na	na	6.41698	5.80877	0.139148	0.099102	1588.8	989	-	5469	Mediator complex subunit 1	Hs.643754	5469	MED1	17	Biological Process:	liver development	embryonic placenta development	DNA replication	transcription initiation from RNA polymerase II promoter	thyroid hormone generation	androgen biosynthetic process	multicellular organismal development	brain development	lactation	organ morphogenesis	gene expression	steroid hormone receptor signaling pathway	androgen receptor signaling pathway	positive regulation of mammary gland epithelial cell proliferation	regulation of transcription from RNA polymerase II promoter by nuclear hormone receptor	embryonic heart tube development	embryonic hindlimb morphogenesis	embryonic hemopoiesis	camera-type eye development	cellular lipid metabolic process	fat cell differentiation	positive regulation of transcription from RNA polymerase II promoter	mammary gland branching involved in thelarche	mammary gland branching involved in pregnancy	epithelial cell proliferation involved in mammary gland duct elongation	cell differentiation	positive regulation of cellular process	thelarche	regulation of epithelial cell proliferation	limb morphogenesis	chordate embryonic development	regulation of nucleobase, nucleoside, nucleotide and nucleic acid metabolic process	biological regulation	morphogenesis of an epithelium
na	na	5.67353	5.06521	0.063582	0.105334	937	594.4	-	100507523	hypothetical LOC100507523	-	100507523	-	-
na	na	6.111	5.50261	0.17843	0.107218	1310.6	804.8	-	11276	AP1 gamma subunit binding protein 1	Hs.655178	11276	AP1GBP1	17	Biological Process:	intracellular protein transport	endocytosis	establishment of protein localization	transport	cellular localization	establishment of localization in cell	intracellular transport	cellular process	membrane organization	protein transport	cellular component organization or biogenesis	establishment of localization	cellular protein localization	cellular macromolecule localization	macromolecule localization	membrane invagination	cellular membrane organization	vesicle-mediated transport	protein localization	cellular component organization	localization	Molecular Function:	calcium ion binding	cation binding	ion binding	binding	metal ion binding	Cellular Component:	cytoplasm	Golgi apparatus	membrane	AP-1 adaptor complex	clathrin coated vesicle membrane	trans-Golgi network transport vesicle
na	na	5.0458	4.4373	0.12009	0.117758	615.4	386	-	91137	Solute carrier family 25, member 46	Hs.75639	91137	SLC25A46	5	Biological Process:	transport	biological_process	establishment of localization	localization	all	Molecular Function:	molecular_function	all	Cellular Component:	cellular_component	mitochondrion	mitochondrial inner membrane	membrane	integral to membrane	organelle inner membrane	intracellular organelle	intracellular part	membrane-bounded organelle	all	membrane part	intrinsic to membrane	mitochondrial envelope	cytoplasmic part	organelle envelope	mitochondrial part	mitochondrial membrane	envelope	cell	intracellular membrane-bounded organelle	intracellular	organelle	cell part	cytoplasm	organelle membrane
na	na	4.85258	4.24354	0.065953	0.129394	530	338	-	60684	Chromosome 4 open reading frame 41	Hs.443240	60684	C4orf41	4
na	na	4.68314	4.07409	0.123136	0.119786	474	299.4	-	653489	RANBP2-like and GRIP domain containing 3	Hs.449164	653489	RGPD3	2	Biological Process:	intracellular transport	transport	cellular localization	establishment of localization in cell	establishment of localization	localization	cellular process	Molecular Function:	binding
na	na	7.07196	6.46211	0.11871	0.065089	2486.6	1556.6	-	100506115	hypothetical LOC100506115	-	100506115	-	-
na	na	3.76641	3.15641	0.077762	0.081856	249.2	157.4	-	55009	Chromosome 19 open reading frame 24	Hs.591383	55009	C19orf24	19	Cellular Component:	cytoplasm	membrane	integral to membrane	extracellular region part	intracellular part	intracellular	all	cell part	membrane part	intrinsic to membrane	extracellular region	cellular_component	cell
na	na	3.87084	3.26038	0.13604	0.105496	273.8	169.6	-	51397	COMM domain containing 10	Hs.483136	51397	COMMD10	5	Molecular Function:	protein binding	binding
na	na	5.36075	4.75016	0.02687	0.068619	741	471.4	-	9167	Cytochrome c oxidase subunit VIIa polypeptide 2 like	Hs.339639	9167	COX7A2L	2	Biological Process:	respiratory electron transport chain	oxidation-reduction process	cellular metabolic process	electron transport chain	cellular process	generation of precursor metabolites and energy	cellular respiration	energy derivation by oxidation of organic compounds	metabolic process	Molecular Function:	cytochrome-c oxidase activity	electron carrier activity	cation transmembrane transporter activity	hydrogen ion transmembrane transporter activity	substrate-specific transmembrane transporter activity	substrate-specific transporter activity	transporter activity	ion transmembrane transporter activity	inorganic cation transmembrane transporter activity	catalytic activity	oxidoreductase activity, acting on a heme group of donors	oxidoreductase activity, acting on a heme group of donors, oxygen as acceptor	oxidoreductase activity	monovalent inorganic cation transmembrane transporter activity	transmembrane transporter activity	heme-copper terminal oxidase activity	Cellular Component:	mitochondrion	mitochondrial inner membrane	mitochondrial respiratory chain	membrane	organelle inner membrane	intracellular organelle	intracellular part
na	na	4.78626	4.17565	0.048196	0.087169	501.6	318.8	-	29883	CCR4-NOT transcription complex, subunit 7	Hs.719129	29883	CNOT7	8	Biological Process:	nuclear-transcribed mRNA catabolic process, deadenylation-dependent decay	nuclear-transcribed mRNA poly(A) tail shortening	carbohydrate metabolic process	transcription, DNA-dependent	signal transduction	RNA metabolic process	mRNA metabolic process	positive regulation of transcription from RNA polymerase II promoter	positive regulation of cellular process	cellular process	positive regulation of nucleobase, nucleoside, nucleotide and nucleic acid metabolic process	signaling	positive regulation of biosynthetic process	regulation of nucleobase, nucleoside, nucleotide and nucleic acid metabolic process	biological regulation	mRNA catabolic process	transcription from RNA polymerase II promoter	positive regulation of transcription, DNA-dependent	response to stimulus	cellular biosynthetic process	macromolecule catabolic process	biosynthetic process	regulation of biosynthetic process	regulation of cellular macromolecule biosynthetic process	regulation of metabolic process	RNA 3'-end processing	positive regulation of transcription	positive regulation of RNA metabolic process	positive regulation of nitrogen compound metabolic process	regulation of transcription, DNA-dependent	transcription	positive regulation of cellular metabolic process	RNA biosynthetic process	nitrogen compound metabolic process
na	na	5.36226	4.75153	0.057613	0.093666	748.6	473.2	-	50854	Chromosome 6 open reading frame 48	Hs.640836	50854	C6orf48	6
na	na	3.7506	3.13983	0.130024	0.164998	253.6	157.4	-	84134	Translocase of outer mitochondrial membrane 40 homolog (yeast)-like	Hs.321653	84134	TOMM40L	1	Biological Process:	protein transport	transmembrane transport	establishment of protein localization	transport	protein localization	establishment of localization	localization	cellular process	macromolecule localization	Molecular Function:	voltage-gated anion channel activity	porin activity	gated channel activity	ion channel activity	substrate-specific transmembrane transporter activity	substrate-specific channel activity	substrate-specific transporter activity	voltage-gated channel activity	transporter activity	ion transmembrane transporter activity	anion channel activity	channel activity	voltage-gated ion channel activity	wide pore channel activity	anion transmembrane transporter activity	transmembrane transporter activity	passive transmembrane transporter activity	Cellular Component:	mitochondrion	mitochondrial outer membrane	membrane	protein complex	pore complex	organelle outer membrane
na	na	3.80613	3.19532	0.055126	0.110954	256.8	160.8	-	4722	NADH dehydrogenase (ubiquinone) Fe-S protein 3, 30kDa (NADH-coenzyme Q reductase)	Hs.502528	4722	NDUFS3	11	Biological Process:	mitochondrial electron transport, NADH to ubiquinone	transport	induction of apoptosis	respiratory electron transport chain	negative regulation of cell growth	oxidation-reduction process	positive regulation of cellular process	positive regulation of programmed cell death	positive regulation of biological process	apoptosis	induction of programmed cell death	cellular process	negative regulation of cellular process	regulation of cellular component size	negative regulation of cell size	cell death	regulation of cellular component organization	regulation of programmed cell death	negative regulation of biological process	mitochondrial ATP synthesis coupled electron transport	regulation of growth	biological regulation	regulation of biological process	regulation of cellular process	cellular component organization or biogenesis	electron transport chain	regulation of apoptosis	programmed cell death	regulation of biological quality	phosphorus metabolic process	negative regulation of growth	energy derivation by oxidation of organic compounds	cellular component organization	regulation of cell growth
na	na	5.53327	4.92245	0.067406	0.107575	831.8	533.6	-	8898	Myotubularin related protein 2	Hs.181326	8898	MTMR2	11	Biological Process:	protein dephosphorylation	phosphate metabolic process	cellular metabolic process	cellular macromolecule metabolic process	protein metabolic process	phosphorus metabolic process	cellular process	protein modification process	cellular protein metabolic process	macromolecule metabolic process	dephosphorylation	primary metabolic process	macromolecule modification	metabolic process	Molecular Function:	inositol or phosphatidylinositol phosphatase activity	protein tyrosine phosphatase activity	protein binding	protein tyrosine/serine/threonine phosphatase activity	hydrolase activity	phosphatase activity	hydrolase activity, acting on ester bonds	binding	phosphoprotein phosphatase activity	catalytic activity	phosphoric ester hydrolase activity	Cellular Component:	nucleus	cytoplasm	membrane	intracellular membrane-bounded organelle	intracellular organelle	intracellular part	intracellular
na	na	4.46641	3.85553	0.123721	0.144569	408.4	259.2	-	23473	Calpain 7	Hs.631920	23473	CAPN7	3	Biological Process:	proteolysis	protein metabolic process	macromolecule metabolic process	primary metabolic process	metabolic process	Molecular Function:	calcium-dependent cysteine-type endopeptidase activity	peptidase activity	cysteine-type peptidase activity	hydrolase activity	endopeptidase activity	cysteine-type endopeptidase activity	catalytic activity	peptidase activity, acting on L-amino acid peptides	Cellular Component:	intracellular	nucleus	intracellular membrane-bounded organelle	intracellular organelle	intracellular part	membrane-bounded organelle	organelle	all	cell part	cellular_component	cell
na	na	5.42542	4.81453	0.105794	0.123611	785	503.8	-	6322	Sex comb on midleg-like 1 (Drosophila)	Hs.109655	6322	SCML1	X	Biological Process:	transcription, DNA-dependent	anatomical structure morphogenesis	nitrogen compound metabolic process	cellular metabolic process	developmental process	RNA metabolic process	cellular process	anatomical structure development	nucleic acid metabolic process	cellular macromolecule biosynthetic process	macromolecule metabolic process	gene expression	primary metabolic process	nucleobase, nucleoside, nucleotide and nucleic acid metabolic process	metabolic process	cellular macromolecule metabolic process	transcription	cellular biosynthetic process	RNA biosynthetic process	biosynthetic process	cellular nitrogen compound metabolic process	macromolecule biosynthetic process	Molecular Function:	DNA binding	sequence-specific DNA binding transcription factor activity	binding	nucleic acid binding transcription factor activity	nucleic acid binding	Cellular Component:	nucleus	intracellular membrane-bounded organelle	intracellular organelle	intracellular part	intracellular
na	na	4.90399	4.29272	0.112555	0.108191	555.6	345.2	-	10127	Zinc finger protein 263	Hs.611475	10127	ZNF263	16	Biological Process:	transcription, DNA-dependent	regulation of transcription, DNA-dependent	viral reproduction	nitrogen compound metabolic process	regulation of macromolecule metabolic process	cellular process	nucleic acid metabolic process	cellular macromolecule biosynthetic process	macromolecule metabolic process	regulation of nucleobase, nucleoside, nucleotide and nucleic acid metabolic process	gene expression	biological regulation	nucleobase, nucleoside, nucleotide and nucleic acid metabolic process	regulation of cellular process	regulation of biological process	regulation of nitrogen compound metabolic process	cellular macromolecule metabolic process	regulation of cellular metabolic process	cellular biosynthetic process	biosynthetic process	regulation of biosynthetic process	regulation of cellular macromolecule biosynthetic process	cellular nitrogen compound metabolic process	cellular metabolic process	RNA metabolic process	regulation of cellular biosynthetic process	regulation of transcription	regulation of metabolic process	regulation of primary metabolic process	primary metabolic process	metabolic process	regulation of gene expression	transcription	regulation of RNA metabolic process
na	na	2.47219	1.86061	0.081687	0.0659	99.8	64.4	-	93323	HAUS augmin-like complex, subunit 8	Hs.404088	93323	HAUS8	19	Biological Process:	cell cycle	mitosis	spindle assembly	centrosome organization	cell division	cellular component assembly	cellular component organization at cellular level	microtubule-based process	cellular component biogenesis	mitotic cell cycle	microtubule organizing center organization	organelle organization	cellular process	nuclear division	M phase of mitotic cell cycle	cytoskeleton organization	microtubule cytoskeleton organization	M phase	cell cycle phase	cellular component organization or biogenesis	spindle organization	organelle assembly	cell cycle process	cellular component organization or biogenesis at cellular level	organelle fission	cellular component assembly at cellular level	cellular component organization	Molecular Function:	molecular_function	all	Cellular Component:	spindle pole	cytoplasm	microtubule organizing center
na	na	1.81698	1.20526	0.14369	0.146798	66.4	41	-	10144	Family with sequence similarity 13, member A	Hs.97270	10144	FAM13A	4	Biological Process:	signal transduction	small GTPase mediated signal transduction	regulation of small GTPase mediated signal transduction	regulation of signal transduction	regulation of biological process	regulation of cellular process	cellular process	regulation of response to stimulus	cellular response to stimulus	response to stimulus	signaling	regulation of signaling	biological regulation	intracellular signal transduction	Molecular Function:	GTPase activator activity	nucleoside-triphosphatase regulator activity	enzyme regulator activity	enzyme activator activity	GTPase regulator activity	Cellular Component:	intracellular	cytosol	cytoplasmic part	intracellular part	cell	all	cellular_component	cell part	cytoplasm
na	na	3.46001	2.84823	0.107752	0.1129	204.8	127.4	-	29988	Solute carrier family 2 (facilitated glucose transporter), member 8	Hs.179522	29988	SLC2A8	9	Biological Process:	response to hypoxia	carbohydrate metabolic process	glucose metabolic process	insulin receptor signaling pathway	carbohydrate transport	glucose transport	transmembrane transport	response to oxygen levels	enzyme linked receptor protein signaling pathway	cellular process	response to endogenous stimulus	response to peptide hormone stimulus	signaling	biological regulation	response to organic substance	monosaccharide metabolic process	cell surface receptor linked signaling pathway	response to chemical stimulus	regulation of biological process	regulation of cellular process	response to stimulus	cellular carbohydrate metabolic process	response to insulin stimulus	hexose metabolic process	cellular response to chemical stimulus	alcohol metabolic process	transport	cellular metabolic process	cellular response to organic substance	cellular response to insulin stimulus	response to hormone stimulus	hexose transport	primary metabolic process	metabolic process
na	na	3.70424	3.09235	0.043615	0.084639	238.2	150.2	-	63894	Chromosome 14 open reading frame 133	Hs.16157	63894	C14orf133	14	Biological Process:	intracellular protein transport	endosome to lysosome transport	establishment of protein localization	transport	vacuolar transport	cellular localization	establishment of localization in cell	intracellular transport	cellular process	protein transport	endosome transport	establishment of localization	cellular protein localization	cellular macromolecule localization	lysosomal transport	macromolecule localization	vesicle-mediated transport	protein localization	localization	Molecular Function:	protein binding	binding	Cellular Component:	cytoplasm	early endosome	late endosome	HOPS complex	recycling endosome	intracellular organelle	intracellular part	membrane-bounded organelle	all	membrane part	cytoplasmic part
na	na	6.39708	5.78432	0.113459	0.125073	1569.8	982.2	-	2734	Golgi apparatus protein 1	Hs.109731	2734	GLG1	16	Molecular Function:	receptor binding	protein binding	binding	Cellular Component:	Golgi membrane	Golgi apparatus	Golgi medial cisterna	membrane	integral to membrane	intracellular organelle	intracellular part	membrane-bounded organelle	all	membrane part	intrinsic to membrane	cytoplasmic part	Golgi stack	organelle subcompartment	cell	endomembrane system	intracellular membrane-bounded organelle	intracellular	Golgi cisterna	organelle	cell part	cytoplasm	organelle membrane	Golgi apparatus part	intracellular organelle part	cellular_component	organelle part
na	na	5.46025	4.84736	0.071319	0.054176	800.6	506	-	126308	MOB1, Mps One Binder kinase activator-like 2A (yeast)	Hs.86912	126308	MOBKL2A	19	Molecular Function:	metal ion binding	cation binding	ion binding	binding	Cellular Component:	intracellular	cell	all	cellular_component	cell part
na	na	7.17315	6.56009	0.089833	0.15775	2668.8	1712.2	-	55193	Polybromo 1	Hs.189920	55193	PBRM1	3	Biological Process:	chromatin remodeling	mitosis	negative regulation of cell proliferation	cellular component organization at cellular level	mitotic cell cycle	chromatin organization	cellular process	organelle organization	negative regulation of cellular process	nuclear division	negative regulation of biological process	M phase of mitotic cell cycle	biological regulation	M phase	regulation of biological process	regulation of cellular process	cell cycle phase	cellular component organization or biogenesis	regulation of cell proliferation	cell proliferation	chromosome organization	cell cycle process	cellular component organization or biogenesis at cellular level	organelle fission	cellular component organization	chromatin modification	cell cycle	Molecular Function:	DNA binding	chromatin binding	protein binding	binding	nucleic acid binding	Cellular Component:
na	na	3.82692	3.21376	0.08669	0.126806	259	165.6	-	89848	FCH and double SH3 domains 1	Hs.591257	89848	FCHSD1	5
na	na	2.814	2.20072	0.071034	0.121581	128.2	81.2	-	84262	Proteasome (prosome, macropain) assembly chaperone 3	Hs.446311	84262	PSMG3	7
na	na	3.56335	2.94983	0.115409	0.144814	214	137.4	-	100128596	similar to NADH dehydrogenase (ubiquinone) 1 beta subcomplex, 9, 22kDa	-	100128596	-	-
na	na	3.79158	3.17804	0.145473	0.166235	255	164.2	-	64858	DNA cross-link repair 1B (PSO2 homolog, S. cerevisiae)	Hs.591412	64858	DCLRE1B	1	Biological Process:	cell cycle checkpoint	telomere maintenance	DNA repair	telomeric loop formation	protection from non-homologous end joining at telomere	telomeric 3' overhang formation	nitrogen compound metabolic process	organelle organization	cellular process	negative regulation of cellular process	nucleic acid metabolic process	macromolecule metabolic process	negative regulation of biological process	nucleobase, nucleoside, nucleotide and nucleic acid metabolic process	biological regulation	DNA strand elongation	regulation of cellular process	regulation of biological process	cellular component organization or biogenesis	cellular macromolecule metabolic process	regulation of cell cycle arrest	negative regulation of cell cycle	regulation of biological quality	response to stimulus	chromosome organization	cellular component organization or biogenesis at cellular level	cellular component organization	cell cycle	cellular nitrogen compound metabolic process	DNA metabolic process	telomere capping	cellular response to stress	cellular component organization at cellular level	cellular metabolic process
na	na	4.11183	3.49811	0.050818	0.082304	316.8	201	-	140460	Ankyrin repeat and SOCS box-containing 7	Hs.31845	140460	ASB7	15	Biological Process:	intracellular signal transduction	response to stimulus	cellular response to stimulus	signal transduction	regulation of biological process	regulation of cellular process	signaling	biological regulation	cellular process
na	na	5.60574	4.99197	0.060251	0.15706	895.6	572.6	-	5495	Protein phosphatase 1B (formerly 2C), magnesium-dependent, beta isoform	Hs.416769	5495	PPM1B	2	Biological Process:	protein dephosphorylation	phosphate metabolic process	cellular metabolic process	cellular macromolecule metabolic process	protein metabolic process	phosphorus metabolic process	cellular process	protein modification process	cellular protein metabolic process	macromolecule metabolic process	dephosphorylation	primary metabolic process	macromolecule modification	metabolic process	Molecular Function:	magnesium ion binding	protein serine/threonine phosphatase activity	protein binding	hydrolase activity	manganese ion binding	phosphatase activity	cation binding	binding	catalytic activity	hydrolase activity, acting on ester bonds	ion binding	transition metal ion binding	phosphoprotein phosphatase activity	metal ion binding	phosphoric ester hydrolase activity	Cellular Component:	protein serine/threonine phosphatase complex	cell	cell part
na	na	3.41474	2.80093	0.061337	0.100368	196.4	123	-	100130009	hypothetical LOC100130009	-	100130009	-	-
na	na	6.07328	5.45939	0.113431	0.109756	1243.4	780.8	-	4659	Protein phosphatase 1, regulatory (inhibitor) subunit 12A	Hs.49582	4659	PPP1R12A	12	Biological Process:	protein dephosphorylation	signal transduction	regulation of nucleocytoplasmic transport	transport	cellular localization	establishment of localization in cell	cellular metabolic process	intracellular transport	regulation of cellular localization	regulation of localization	regulation of transport	cellular process	protein modification process	signaling	macromolecule metabolic process	primary metabolic process	biological regulation	metabolic process	phosphate metabolic process	nuclear transport	regulation of cellular process	regulation of biological process	establishment of localization	protein metabolic process	cellular macromolecule metabolic process	phosphorus metabolic process	response to stimulus	cellular response to stimulus	nucleocytoplasmic transport	cellular protein metabolic process	localization	dephosphorylation	regulation of intracellular transport	macromolecule modification
na	na	8.43517	7.82108	0.138	0.137888	6481.8	4007.8	-	527	ATPase, H+ transporting, lysosomal 16kDa, V0 subunit c	Hs.389107	527	ATP6V0C	16	Biological Process:	ion transport	cellular iron ion homeostasis	insulin receptor signaling pathway	ATP synthesis coupled proton transport	ATP hydrolysis coupled proton transport	proton transport	transferrin transport	interspecies interaction between organisms	transmembrane transport	ribonucleotide metabolic process	enzyme linked receptor protein signaling pathway	iron ion transport	cellular process	response to endogenous stimulus	signaling	ion homeostasis	ribonucleoside triphosphate metabolic process	ribonucleotide biosynthetic process	biological regulation	cell surface receptor linked signaling pathway	chemical homeostasis	metal ion homeostasis	purine nucleoside triphosphate biosynthetic process	monovalent inorganic cation transport	cation homeostasis	iron ion homeostasis	regulation of biological quality	cellular biosynthetic process	response to stimulus	nucleoside phosphate metabolic process	protein localization	cellular response to chemical stimulus	biosynthetic process	cellular homeostasis
na	na	5.37819	4.76386	0.04936	0.056844	754.2	480.6	-	55727	BTB (POZ) domain containing 7	Hs.525549	55727	BTBD7	14
na	na	1.88123	1.26676	0.063753	0.112078	67.8	42.6	-	97	Acylphosphatase 1, erythrocyte (common) type	Hs.18573	97	ACYP1	14	Biological Process:	phosphate metabolic process	cellular metabolic process	metabolic process	cellular process	phosphorus metabolic process	Molecular Function:	acylphosphatase activity	hydrolase activity	hydrolase activity, acting on acid anhydrides, in phosphorus-containing anhydrides	hydrolase activity, acting on acid anhydrides	catalytic activity
na	na	1.19456	0.57968	0.093716	0.060602	41	26.2	-	5232	Phosphoglycerate kinase 2	Hs.367727	5232	PGK2	6	Biological Process:	glycolysis	phosphorylation	cellular metabolic process	cellular process	generation of precursor metabolites and energy	hexose catabolic process	catabolic process	carbohydrate catabolic process	primary metabolic process	glucose catabolic process	glucose metabolic process	metabolic process	monosaccharide metabolic process	phosphate metabolic process	small molecule metabolic process	monosaccharide catabolic process	carbohydrate metabolic process	phosphorus metabolic process	cellular carbohydrate metabolic process	hexose metabolic process	alcohol catabolic process	alcohol metabolic process	cellular carbohydrate catabolic process	small molecule catabolic process	Molecular Function:	nucleotide binding	phosphoglycerate kinase activity	ATP binding	transferase activity	purine ribonucleoside triphosphate binding	purine nucleotide binding	binding	catalytic activity	transferase activity, transferring phosphorus-containing groups
na	na	6.10446	5.48935	0.03444	0.045862	1243.4	788	-	90007	Midnolin	Hs.465529	90007	MIDN	19	Cellular Component:	nucleus	nucleolus	nuclear lumen	organelle lumen	intracellular organelle	intracellular part	membrane-bounded organelle	non-membrane-bounded organelle	all	nuclear part	cell	intracellular organelle lumen	intracellular membrane-bounded organelle	intracellular	organelle	cell part	membrane-enclosed lumen	intracellular non-membrane-bounded organelle	intracellular organelle part	cellular_component	organelle part
na	na	3.56656	2.95143	0.08207	0.153397	219.8	139.8	-	84936	Zinc finger, FYVE domain containing 19	Hs.121676	84936	ZFYVE19	15	Molecular Function:	zinc ion binding	metal ion binding	cation binding	ion binding	binding	transition metal ion binding
na	na	4.73412	4.11876	0.138039	0.086404	496	306.6	-	23318	Zinc finger, CCHC domain containing 11	Hs.655407	23318	ZCCHC11	1	Biological Process:	cytokine production	miRNA metabolic process	miRNA catabolic process	stem cell maintenance	gene silencing by RNA	pre-microRNA processing	RNA 3'-end processing	regulation of lipopolysaccharide-mediated signaling pathway	negative regulation of NF-kappaB transcription factor activity	histone mRNA catabolic process	negative regulation of developmental process	cell differentiation	negative regulation of gene expression	stem cell development	regulation of cell differentiation	cellular process	multicellular organismal process	anatomical structure development	cellular response to molecule of bacterial origin	response to other organism	signaling	production of miRNAs involved in gene silencing by miRNA	negative regulation of biological process	regulation of nucleobase, nucleoside, nucleotide and nucleic acid metabolic process	negative regulation of macromolecule metabolic process	response to lipopolysaccharide	biological regulation	mRNA catabolic process	cell surface receptor linked signaling pathway	ncRNA metabolic process	response to molecule of bacterial origin	cellular response to lipopolysaccharide	regulation of multi-organism process	cellular biosynthetic process
na	na	6.20152	5.58602	0.152047	0.123559	1395.4	855.2	-	57414	Rhomboid domain containing 2	Hs.488827	57414	RHBDD2	7	Molecular Function:	serine-type endopeptidase activity	serine-type peptidase activity	hydrolase activity	serine hydrolase activity	peptidase activity	endopeptidase activity	catalytic activity	peptidase activity, acting on L-amino acid peptides	Cellular Component:	membrane	integral to membrane	intrinsic to membrane	cell	all	cellular_component	cell part	membrane part
na	na	4.26722	3.65171	0.07648	0.111523	344.6	222	-	9875	URB1 ribosome biogenesis 1 homolog (S. cerevisiae)	Hs.473611	9875	URB1	21	Biological Process:	biological_process	all	Molecular Function:	molecular_function	protein binding	binding	all	Cellular Component:	nucleus	nucleolus	nuclear lumen	organelle lumen	intracellular organelle	intracellular part	membrane-bounded organelle	non-membrane-bounded organelle	all	nuclear part	cell	intracellular organelle lumen	intracellular membrane-bounded organelle	intracellular	organelle	cell part	membrane-enclosed lumen	intracellular non-membrane-bounded organelle	intracellular organelle part	cellular_component	organelle part
na	na	6.60548	5.98995	0.025591	0.041309	1765.6	1118	-	292	Solute carrier family 25 (mitochondrial carrier; adenine nucleotide translocator), member 5	Hs.632282	292	SLC25A5	X	Biological Process:	energy reserve metabolic process	transport	chromosome segregation	adenine transport	viral reproduction	interspecies interaction between organisms	regulation of insulin secretion	transmembrane transport	oxidation-reduction process	establishment of localization in cell	regulation of cellular localization	regulation of localization	cell communication	cellular process	regulation of hormone secretion	signaling	regulation of peptide transport	nucleobase transport	regulation of secretion	biological regulation	regulation of cellular process	regulation of biological process	regulation of peptide secretion	signal release	regulation of hormone levels	peptide transport	cell-cell signaling	regulation of biological quality	purine-containing compound transmembrane transport	secretion	nucleobase, nucleoside, nucleotide and nucleic acid transport	peptide secretion	energy derivation by oxidation of organic compounds	regulation of signaling
na	na	3.91846	3.30278	0.061116	0.128542	275.2	176.4	-	23341	DnaJ (Hsp40) homolog, subfamily C, member 16	Hs.655410	23341	DNAJC16	1	Biological Process:	protein folding	cell redox homeostasis	regulation of biological process	regulation of cellular process	cellular metabolic process	cellular macromolecule metabolic process	protein metabolic process	regulation of biological quality	cellular process	cellular protein metabolic process	homeostatic process	macromolecule metabolic process	cellular homeostasis	primary metabolic process	biological regulation	metabolic process	Molecular Function:	heat shock protein binding	unfolded protein binding	protein binding	binding	Cellular Component:	membrane	integral to membrane	intrinsic to membrane	cell	all	cellular_component	cell part	membrane part
na	na	4.55171	3.93594	0.062658	0.114593	426.2	270	-	29945	Anaphase promoting complex subunit 4	Hs.152173	29945	ANAPC4	4	Biological Process:	cell cycle checkpoint	G2/M transition of mitotic cell cycle	mitotic anaphase	mitotic cell cycle	ubiquitin-dependent protein catabolic process	mitosis	mitotic cell cycle spindle assembly checkpoint	protein ubiquitination	anaphase-promoting complex-dependent proteasomal ubiquitin-dependent protein catabolic process	cell division	negative regulation of ubiquitin-protein ligase activity involved in mitotic cell cycle	positive regulation of ubiquitin-protein ligase activity involved in mitotic cell cycle	regulation of ubiquitin-protein ligase activity involved in mitotic cell cycle	protein K11-linked ubiquitination	mitotic cell cycle checkpoint	regulation of mitotic cell cycle	positive regulation of cellular process	negative regulation of cellular metabolic process	positive regulation of cellular protein metabolic process	mitotic cell cycle spindle checkpoint	modification-dependent macromolecule catabolic process	cellular process	positive regulation of protein ubiquitination	regulation of cellular component organization	negative regulation of biological process	negative regulation of macromolecule metabolic process	biological regulation	proteasomal ubiquitin-dependent protein catabolic process	negative regulation of organelle organization	cell cycle phase	positive regulation of catalytic activity	cellular component organization or biogenesis	negative regulation of cellular component organization	negative regulation of protein modification process
na	na	1.79928	1.18347	0.047323	0.14728	63.8	40.6	-	119559	Sideroflexin 4	Hs.655168	119559	SFXN4	10	Biological Process:	iron ion transport	transmembrane transport	transport	establishment of localization	cation transport	transition metal ion transport	ion transport	cellular process	localization	metal ion transport	Molecular Function:	cation transmembrane transporter activity	substrate-specific transmembrane transporter activity	substrate-specific transporter activity	transmembrane transporter activity	transporter activity	ion transmembrane transporter activity	Cellular Component:	mitochondrion	membrane	integral to membrane	mitochondrial membrane	intracellular organelle	intracellular part	membrane-bounded organelle	all	membrane part	mitochondrial envelope	intrinsic to membrane	cytoplasmic part	organelle envelope	mitochondrial part	envelope	cell
na	na	4.10217	3.48629	0.095788	0.090833	319.4	199.6	-	55766	H2A histone family, member J	Hs.524280	55766	H2AFJ	12	Biological Process:	nucleosome assembly	cellular component assembly	cellular component organization at cellular level	chromatin assembly or disassembly	chromatin assembly	cellular component biogenesis	chromatin organization	DNA packaging	cellular process	organelle organization	DNA conformation change	nucleosome organization	macromolecular complex assembly	cellular component organization or biogenesis	cellular macromolecular complex subunit organization	protein-DNA complex subunit organization	macromolecular complex subunit organization	cellular macromolecular complex assembly	chromosome organization	cellular component organization or biogenesis at cellular level	cellular component organization	protein-DNA complex assembly	cellular component assembly at cellular level	Molecular Function:	DNA binding	binding	nucleic acid binding	Cellular Component:	nucleosome	nucleus	chromosome	protein-DNA complex	intracellular organelle	intracellular part
na	na	4.86385	4.24796	0.139512	0.119227	531	334	-	54811	Zinc finger protein 562	Hs.371107	54811	ZNF562	19	Biological Process:	regulation of transcription, DNA-dependent	nitrogen compound metabolic process	regulation of macromolecule metabolic process	cellular process	nucleic acid metabolic process	cellular macromolecule biosynthetic process	macromolecule metabolic process	gene expression	regulation of nucleobase, nucleoside, nucleotide and nucleic acid metabolic process	nucleobase, nucleoside, nucleotide and nucleic acid metabolic process	biological regulation	regulation of biological process	regulation of cellular process	cellular macromolecule metabolic process	regulation of nitrogen compound metabolic process	regulation of cellular metabolic process	cellular biosynthetic process	biosynthetic process	transcription, DNA-dependent	regulation of biosynthetic process	regulation of cellular macromolecule biosynthetic process	cellular nitrogen compound metabolic process	cellular metabolic process	RNA metabolic process	regulation of transcription	regulation of cellular biosynthetic process	regulation of metabolic process	regulation of primary metabolic process	primary metabolic process	metabolic process	regulation of gene expression	transcription	RNA biosynthetic process	regulation of RNA metabolic process
na	na	4.36338	3.74743	0.101066	0.129704	374.8	236.6	-	6838	Surfeit 6	Hs.274430	6838	SURF6	9	Biological Process:	ribosome biogenesis	ribonucleoprotein complex biogenesis	cellular component biogenesis	cellular component organization or biogenesis at cellular level	cellular component organization or biogenesis	cellular process	cellular component biogenesis at cellular level	Molecular Function:	DNA binding	RNA binding	binding	nucleic acid binding	Cellular Component:	granular component	nucleus	nucleolus	nucleoplasm part	nucleoplasm	nuclear lumen	organelle lumen	intracellular organelle	intracellular part	membrane-bounded organelle	non-membrane-bounded organelle	all	cell	nuclear part	intracellular organelle lumen	intracellular membrane-bounded organelle	intracellular	organelle	cell part	membrane-enclosed lumen	intracellular non-membrane-bounded organelle
na	na	5.92005	5.30403	0.094144	0.162014	1120.8	707.2	-	10269	Zinc metallopeptidase (STE24 homolog, S. cerevisiae)	Hs.591501	10269	ZMPSTE24	1	Biological Process:	proteolysis	nuclear envelope organization	prenylated protein catabolic process	cellular component organization at cellular level	cellular metabolic process	cellular macromolecule catabolic process	modification-dependent macromolecule catabolic process	organelle organization	cellular process	membrane organization	modification-dependent protein catabolic process	nucleus organization	macromolecule metabolic process	catabolic process	primary metabolic process	metabolic process	cellular protein catabolic process	cellular catabolic process	cellular macromolecule metabolic process	protein metabolic process	cellular component organization or biogenesis	protein catabolic process	cellular membrane organization	cellular protein metabolic process	proteolysis involved in cellular protein catabolic process	cellular component organization or biogenesis at cellular level	macromolecule catabolic process	cellular component organization	Molecular Function:	metalloendopeptidase activity	peptidase activity	metalloexopeptidase activity	metal ion binding	metallopeptidase activity
na	na	3.49524	2.87873	0.135414	0.153173	212.2	132.2	-	57343	Zinc finger protein 304	Hs.287374	57343	ZNF304	19	Biological Process:	regulation of transcription, DNA-dependent	nitrogen compound metabolic process	regulation of macromolecule metabolic process	cellular process	nucleic acid metabolic process	cellular macromolecule biosynthetic process	macromolecule metabolic process	gene expression	regulation of nucleobase, nucleoside, nucleotide and nucleic acid metabolic process	nucleobase, nucleoside, nucleotide and nucleic acid metabolic process	biological regulation	regulation of biological process	regulation of cellular process	cellular macromolecule metabolic process	regulation of nitrogen compound metabolic process	regulation of cellular metabolic process	cellular biosynthetic process	biosynthetic process	transcription, DNA-dependent	regulation of biosynthetic process	regulation of cellular macromolecule biosynthetic process	cellular nitrogen compound metabolic process	cellular metabolic process	RNA metabolic process	regulation of transcription	regulation of cellular biosynthetic process	regulation of metabolic process	regulation of primary metabolic process	primary metabolic process	metabolic process	regulation of gene expression	transcription	RNA biosynthetic process	regulation of RNA metabolic process
na	na	5.80188	5.18534	0.145996	0.163362	1039.2	659.2	-	55814	B double prime 1, subunit of RNA polymerase III transcription initiation factor IIIB	Hs.258272	55814	BDP1	5	Biological Process:	transcription from RNA polymerase III promoter	nitrogen compound metabolic process	cellular metabolic process	RNA metabolic process	cellular process	nucleic acid metabolic process	cellular macromolecule biosynthetic process	macromolecule metabolic process	gene expression	primary metabolic process	nucleobase, nucleoside, nucleotide and nucleic acid metabolic process	metabolic process	cellular macromolecule metabolic process	transcription	cellular biosynthetic process	RNA biosynthetic process	biosynthetic process	transcription, DNA-dependent	cellular nitrogen compound metabolic process	macromolecule biosynthetic process	Molecular Function:	DNA binding	binding	nucleic acid binding	Cellular Component:	nucleus	nucleoplasm	nuclear lumen	organelle lumen	intracellular organelle	intracellular part	membrane-bounded organelle	all	nuclear part
na	na	4.97823	4.36165	0.121116	0.064948	581.6	362.4	-	55628	Zinc finger protein 407	Hs.536490	55628	ZNF407	18	Molecular Function:	DNA binding	zinc ion binding	metal ion binding	cation binding	ion binding	binding	transition metal ion binding	nucleic acid binding	Cellular Component:	intracellular	nucleus	intracellular membrane-bounded organelle	intracellular organelle	intracellular part	membrane-bounded organelle	organelle	all	cell part	cellular_component	cell
na	na	6.40515	5.78856	0.146492	0.112455	1593	980.2	-	11261	Calcium binding protein P22	Hs.406234	11261	CHP	15	Biological Process:	potassium ion transport	small GTPase mediated signal transduction	calcium ion-dependent exocytosis	transcytosis	transport	cellular localization	establishment of localization in cell	cation transport	ion transport	cellular process	signaling	biological regulation	intracellular signal transduction	regulation of cellular process	regulation of biological process	establishment of localization	exocytosis	monovalent inorganic cation transport	secretion by cell	signal transduction	cellular response to stimulus	response to stimulus	secretion	vesicle-mediated transport	localization	metal ion transport	Molecular Function:	calcium ion binding	potassium channel regulator activity	cation binding	ion binding	binding	channel regulator activity	metal ion binding
na	na	3.46332	2.84653	0.125874	0.082464	200.2	127.4	-	729082	Hypothetical protein LOC729082	Hs.380164	729082	LOC729082	15
na	na	5.93309	5.31623	0.036252	0.078855	1110.4	700	-	9130	Family with sequence similarity 50, member A	Hs.54277	9130	FAM50A	X	Biological Process:	spermatogenesis	multicellular organism reproduction	sexual reproduction	reproduction	reproductive process	gamete generation	multicellular organismal process	male gamete generation	multicellular organismal reproductive process	Molecular Function:	molecular_function	all	Cellular Component:	nucleus	intracellular membrane-bounded organelle	intracellular organelle	intracellular part	intracellular	membrane-bounded organelle	organelle	cell part	all	cell	cellular_component
na	na	6.34722	5.73031	0.075105	0.09495	1490	946.6	-	10054	Ubiquitin-like modifier activating enzyme 2	Hs.631580	10054	UBA2	19	Biological Process:	protein modification process	protein sumoylation	protein modification by small protein conjugation	cellular metabolic process	cellular macromolecule metabolic process	protein metabolic process	cellular process	cellular protein metabolic process	protein modification by small protein conjugation or removal	macromolecule metabolic process	primary metabolic process	macromolecule modification	metabolic process	Molecular Function:	nucleotide binding	protein binding	ATP binding	enzyme activator activity	transcription factor binding	ligase activity	SUMO activating enzyme activity	metal ion binding	protein heterodimerization activity	cation binding	purine ribonucleoside triphosphate binding	purine nucleotide binding	binding	catalytic activity	small protein activating enzyme activity	enzyme regulator activity	ion binding	adenyl ribonucleotide binding	protein dimerization activity	ribonucleotide binding
na	na	5.26681	4.6499	0.160675	0.067983	714.6	439.4	-	8813	Dolichyl-phosphate mannosyltransferase polypeptide 1, catalytic subunit	Hs.654951	8813	DPM1	20	Biological Process:	dolichol-linked oligosaccharide biosynthetic process	C-terminal protein lipidation	GPI anchor biosynthetic process	protein N-linked glycosylation via asparagine	dolichol metabolic process	protein mannosylation	protein O-linked mannosylation	post-translational protein modification	cellular protein metabolic process	glycerophospholipid metabolic process	polyprenol metabolic process	lipoprotein metabolic process	cellular process	cellular macromolecule biosynthetic process	protein modification process	protein glycosylation	macromolecule metabolic process	glycerolipid biosynthetic process	macromolecule glycosylation	protein N-linked glycosylation	organophosphate metabolic process	peptidyl-amino acid modification	peptidyl-asparagine modification	cellular macromolecule metabolic process	prenol metabolic process	GPI anchor metabolic process	lipid metabolic process	lipoprotein biosynthetic process	protein lipidation	cellular biosynthetic process	cellular carbohydrate metabolic process	lipid biosynthetic process	biosynthetic process	protein O-linked glycosylation
na	na	4.74873	4.13181	0.119456	0.134488	491	311.6	-	4124	Mannosidase, alpha, class 2A, member 1	Hs.432822	4124	MAN2A1	5	Biological Process:	in utero embryonic development	liver development	carbohydrate metabolic process	mannose metabolic process	N-glycan processing	mitochondrion organization	vacuole organization	respiratory gaseous exchange	protein N-linked glycosylation via asparagine	post-translational protein modification	cellular protein metabolic process	lung alveolus development	developmental process	organelle organization	cellular process	multicellular organismal process	anatomical structure development	cellular macromolecule biosynthetic process	protein modification process	chordate embryonic development	protein glycosylation	macromolecule metabolic process	macromolecule glycosylation	protein N-linked glycosylation	monosaccharide metabolic process	peptidyl-amino acid modification	peptidyl-asparagine modification	cellular component organization or biogenesis	cellular macromolecule metabolic process	system development	cellular biosynthetic process	embryo development ending in birth or egg hatching	cellular carbohydrate metabolic process	hexose metabolic process
na	na	3.57281	2.95586	0.094869	0.060463	220.8	137.4	-	92249	Hypothetical LOC92249	Hs.31532	92249	LOC92249	X
na	na	2.92291	2.30584	0.095964	0.083085	139.8	86.8	-	84436	Zinc finger protein 528	Hs.662043	84436	ZNF528	19	Biological Process:	regulation of transcription, DNA-dependent	nitrogen compound metabolic process	regulation of macromolecule metabolic process	cellular process	nucleic acid metabolic process	cellular macromolecule biosynthetic process	macromolecule metabolic process	gene expression	regulation of nucleobase, nucleoside, nucleotide and nucleic acid metabolic process	nucleobase, nucleoside, nucleotide and nucleic acid metabolic process	biological regulation	regulation of biological process	regulation of cellular process	cellular macromolecule metabolic process	regulation of nitrogen compound metabolic process	regulation of cellular metabolic process	cellular biosynthetic process	biosynthetic process	transcription, DNA-dependent	regulation of biosynthetic process	regulation of cellular macromolecule biosynthetic process	cellular nitrogen compound metabolic process	cellular metabolic process	RNA metabolic process	regulation of transcription	regulation of cellular biosynthetic process	regulation of metabolic process	regulation of primary metabolic process	primary metabolic process	metabolic process	regulation of gene expression	transcription	RNA biosynthetic process	regulation of RNA metabolic process
na	na	3.62531	3.00824	0.037838	0.10266	222.2	141.8	-	51263	Mitochondrial ribosomal protein L30	Hs.590896	51263	MRPL30	2	Biological Process:	translation	protein metabolic process	cellular macromolecule metabolic process	cellular metabolic process	cellular process	cellular macromolecule biosynthetic process	cellular biosynthetic process	cellular protein metabolic process	biosynthetic process	macromolecule metabolic process	gene expression	primary metabolic process	metabolic process	macromolecule biosynthetic process	Molecular Function:	structural constituent of ribosome	structural molecule activity	Cellular Component:	mitochondrion	ribosome	intracellular organelle	intracellular part	membrane-bounded organelle	non-membrane-bounded organelle	all	cytoplasmic part	cell	intracellular membrane-bounded organelle	ribonucleoprotein complex	intracellular	organelle	cell part	cytoplasm	intracellular non-membrane-bounded organelle
na	na	7.31421	6.69712	0.083797	0.047879	2916.6	1819.8	-	22985	Apoptotic chromatin condensation inducer 1	Hs.124490	22985	ACIN1	14	Biological Process:	ATP catabolic process	apoptosis	cellular component disassembly involved in apoptosis	erythrocyte differentiation	apoptotic chromosome condensation	positive regulation of monocyte differentiation	cell differentiation	positive regulation of cellular process	regulation of cell differentiation	regulation of monocyte differentiation	ribonucleotide metabolic process	purine nucleotide catabolic process	apoptotic nuclear change	multicellular organismal process	cellular process	positive regulation of myeloid leukocyte differentiation	anatomical structure development	myeloid cell differentiation	cellular component disassembly	cell death	ribonucleoside triphosphate metabolic process	biological regulation	immune system development	regulation of multicellular organismal process	cellular component organization or biogenesis	programmed cell death	regulation of biological quality	nucleoside phosphate metabolic process	leukocyte differentiation	nucleobase, nucleoside and nucleotide catabolic process	hemopoiesis	purine nucleoside triphosphate catabolic process	ATP metabolic process	cellular component organization at cellular level
na	na	0.661972	0.044676	0.112553	0.179068	29	18.4	-	51533	PHD finger protein 7	Hs.372719	51533	PHF7	3	Molecular Function:	zinc ion binding	metal ion binding	cation binding	ion binding	binding	transition metal ion binding	Cellular Component:	nucleus	intracellular membrane-bounded organelle	intracellular organelle	intracellular part	intracellular	membrane-bounded organelle	organelle	cell part	all	cell	cellular_component
na	na	3.34193	2.72455	0.072814	0.056788	183.8	115.8	-	5636	Phosphoribosyl pyrophosphate synthetase-associated protein 2	Hs.632236	5636	PRPSAP2	17	Biological Process:	nucleobase, nucleoside, nucleotide and nucleic acid metabolic process	nucleotide biosynthetic process	nucleobase, nucleoside, nucleotide and nucleic acid biosynthetic process	small molecule biosynthetic process	nitrogen compound metabolic process	nucleobase, nucleoside and nucleotide biosynthetic process	cellular metabolic process	nucleobase, nucleoside and nucleotide metabolic process	cellular nitrogen compound biosynthetic process	cellular process	primary metabolic process	metabolic process	small molecule metabolic process	nucleotide metabolic process	cellular biosynthetic process	nucleoside phosphate metabolic process	biosynthetic process	cellular nitrogen compound metabolic process	Molecular Function:	magnesium ion binding	ribose phosphate diphosphokinase activity	enzyme inhibitor activity	cation binding	binding	transferase activity	catalytic activity	transferase activity, transferring phosphorus-containing groups	enzyme regulator activity	diphosphotransferase activity	ion binding	metal ion binding	Cellular Component:	protein complex	all
na	na	10.5986	9.98118	0.033629	0.076559	28160.4	17727.4	-	3958	Lectin, galactoside-binding, soluble, 3	Hs.531081	3958	LGALS3	14	Biological Process:	skeletal system development	cell differentiation	extracellular matrix organization	innate immune response	cellular component organization at cellular level	multicellular organismal development	immune system process	immune response	cellular component organization or biogenesis	system development	developmental process	cellular developmental process	response to stress	cellular process	multicellular organismal process	anatomical structure development	response to stimulus	cellular component organization or biogenesis at cellular level	cellular component organization	extracellular structure organization	defense response	Molecular Function:	protein binding	sugar binding	IgE binding	carbohydrate binding	protein complex binding	binding	immunoglobulin binding	Cellular Component:	proteinaceous extracellular matrix	nucleus	cytoplasm	mitochondrial inner membrane
na	na	5.3775	4.76002	0.070432	0.105398	754.8	482.4	-	25909	AT hook containing transcription factor 1	Hs.300887	25909	AHCTF1	1	Biological Process:	M phase of mitotic cell cycle	mitotic prometaphase	mitotic cell cycle	cytokinesis	protein transport	mRNA transport	nuclear pore complex assembly	transmembrane transport	cellular component assembly	pore complex assembly	cellular component biogenesis	nuclear pore organization	organelle organization	cellular process	protein complex biogenesis	RNA localization	nucleus organization	cell division	nucleic acid transport	cell cycle phase	cellular component organization or biogenesis	macromolecule localization	macromolecular complex subunit organization	nucleobase, nucleoside, nucleotide and nucleic acid transport	protein localization	cellular component organization or biogenesis at cellular level	RNA transport	cell cycle	cellular component organization	cellular component organization at cellular level	establishment of protein localization	transport	protein complex subunit organization	nuclear division
na	na	4.02326	3.40558	0.108485	0.135056	297.8	188.2	-	55297	Coiled-coil domain containing 91	Hs.653125	55297	CCDC91	12	Biological Process:	protein transport	establishment of protein localization	transport	protein localization	establishment of localization	localization	macromolecule localization	Molecular Function:	identical protein binding	protein binding	binding	Cellular Component:	Golgi apparatus	membrane	intracellular membrane-bounded organelle	intracellular organelle	intracellular part	intracellular	membrane-bounded organelle	organelle	cell part	all	cytoplasm	cytoplasmic part	cell	cellular_component
na	na	5.5687	4.9508	0.108941	0.10625	881	549.8	-	55668	Chromosome 14 open reading frame 118	Hs.410231	55668	C14orf118	14
na	na	3.39761	2.77968	0.080677	0.142869	192.4	121.4	-	25913	POT1 protection of telomeres 1 homolog (S. pombe)	Hs.31968	25913	POT1	7	Biological Process:	telomere maintenance	telomere maintenance via telomerase	telomere capping	telomere formation via telomerase	negative regulation of telomere maintenance via telomerase	positive regulation of telomere maintenance via telomerase	DNA duplex unwinding	positive regulation of helicase activity	positive regulation of telomerase activity	negative regulation of telomerase activity	positive regulation of DNA strand elongation	positive regulation of cellular process	negative regulation of cellular metabolic process	regulation of hydrolase activity	positive regulation of transferase activity	positive regulation of cellular component organization	positive regulation of DNA metabolic process	cellular process	positive regulation of nucleobase, nucleoside, nucleotide and nucleic acid metabolic process	regulation of cellular component organization	negative regulation of biological process	positive regulation of biosynthetic process	negative regulation of biosynthetic process	negative regulation of macromolecule metabolic process	regulation of nucleobase, nucleoside, nucleotide and nucleic acid metabolic process	biological regulation	regulation of DNA strand elongation	positive regulation of homeostatic process	DNA strand elongation	negative regulation of organelle organization	positive regulation of catalytic activity	cellular component organization or biogenesis	negative regulation of cellular component organization	negative regulation of transferase activity
na	na	4.66716	4.04921	0.110879	0.129239	470.4	292	-	25804	LSM4 homolog, U6 small nuclear RNA associated (S. cerevisiae)	Hs.515255	25804	LSM4	19	Biological Process:	nuclear-transcribed mRNA catabolic process, deadenylation-dependent decay	mRNA processing	RNA splicing	RNA metabolic process	mRNA metabolic process	exonucleolytic nuclear-transcribed mRNA catabolic process involved in deadenylation-dependent decay	nitrogen compound metabolic process	cellular metabolic process	cellular macromolecule catabolic process	cellular process	nucleic acid metabolic process	macromolecule metabolic process	gene expression	catabolic process	primary metabolic process	nucleobase, nucleoside, nucleotide and nucleic acid metabolic process	metabolic process	RNA processing	nuclear-transcribed mRNA catabolic process	mRNA catabolic process	cellular catabolic process	cellular macromolecule metabolic process	RNA catabolic process	macromolecule catabolic process	cellular nitrogen compound metabolic process	nuclear-transcribed mRNA catabolic process, exonucleolytic	Molecular Function:	RNA binding	protein binding	binding	nucleic acid binding	Cellular Component:	nucleus	U6 snRNP
na	na	4.04456	3.4265	0.140105	0.148204	310.8	194	-	57690	Trinucleotide repeat containing 6C	Hs.569831	57690	TNRC6C	17	Biological Process:	regulation of translation	gene silencing by RNA	negative regulation of gene expression	gene silencing	regulation of macromolecule metabolic process	cellular process	cellular macromolecule biosynthetic process	negative regulation of biological process	macromolecule metabolic process	negative regulation of macromolecule metabolic process	translation	gene expression	biological regulation	regulation of biological process	regulation of cellular process	cellular macromolecule metabolic process	regulation of cellular metabolic process	cellular biosynthetic process	negative regulation of metabolic process	biosynthetic process	regulation of biosynthetic process	regulation of cellular macromolecule biosynthetic process	cellular metabolic process	posttranscriptional regulation of gene expression	regulation of cellular biosynthetic process	regulation of metabolic process	regulation of primary metabolic process	primary metabolic process	metabolic process	regulation of gene expression	protein metabolic process	regulation of cellular protein metabolic process	regulation of protein metabolic process	cellular protein metabolic process
na	na	2.02694	1.40881	0.115797	0.135744	74.8	46.8	-	26297	Secretion regulating guanine nucleotide exchange factor	Hs.32470	26297	SERGEF	11	Biological Process:	signal transduction	negative regulation of protein secretion	establishment of protein localization	regulation of protein transport	transport	protein secretion	cellular localization	establishment of localization in cell	regulation of cellular localization	regulation of localization	regulation of transport	negative regulation of transport	cellular process	negative regulation of cellular process	protein transport	signaling	negative regulation of biological process	regulation of secretion	biological regulation	regulation of protein secretion	negative regulation of protein transport	negative regulation of secretion	regulation of cellular process	regulation of biological process	establishment of localization	regulation of protein localization	regulation of establishment of protein localization	macromolecule localization	secretion by cell	response to stimulus	cellular response to stimulus	secretion	protein localization	localization
na	na	3.56096	2.94256	0.111446	0.116377	216.2	136	-	8677	Syntaxin 10	Hs.43812	8677	STX10	19	Biological Process:	intracellular protein transport	retrograde transport, endosome to Golgi	Golgi vesicle transport	establishment of protein localization	endosome transport	transport	cellular localization	establishment of localization in cell	establishment of localization	intracellular transport	cellular macromolecule localization	cellular protein localization	cellular process	macromolecule localization	vesicle-mediated transport	protein transport	protein localization	localization	Molecular Function:	SNAP receptor activity	protein binding	binding	Cellular Component:	Golgi membrane	Golgi apparatus	membrane	integral to membrane	intracellular organelle	intracellular part	membrane-bounded organelle	all	membrane part	intrinsic to membrane	cytoplasmic part
na	na	3.95158	3.33309	0.126503	0.178088	292	180.8	-	93100	Nicotinate phosphoribosyltransferase domain containing 1	Hs.493164	93100	NAPRT1	8	Biological Process:	vitamin metabolic process	water-soluble vitamin metabolic process	nicotinamide metabolic process	response to oxidative stress	NAD biosynthetic process	nicotinate nucleotide salvage	pyridine nucleotide biosynthetic process	NAD metabolic process	cofactor biosynthetic process	cofactor metabolic process	nitrogen compound metabolic process	nicotinate nucleotide metabolic process	heterocycle biosynthetic process	cellular nitrogen compound biosynthetic process	coenzyme biosynthetic process	cellular process	nucleotide biosynthetic process	nicotinate nucleotide biosynthetic process	nicotinamide nucleotide biosynthetic process	secondary metabolic process	oxidoreduction coenzyme metabolic process	cellular amide metabolic process	nucleobase, nucleoside, nucleotide and nucleic acid metabolic process	coenzyme metabolic process	response to chemical stimulus	pyridine-containing compound metabolic process	alkaloid metabolic process	pyridine-containing compound biosynthetic process	cellular biosynthetic process	response to stimulus	nucleoside phosphate metabolic process	biosynthetic process	cellular nitrogen compound metabolic process	nucleobase, nucleoside, nucleotide and nucleic acid biosynthetic process
na	na	5.3558	4.73717	0.048413	0.070498	750.6	468.4	-	27106	Arrestin domain containing 2	Hs.515249	27106	ARRDC2	19
na	na	5.23793	4.61922	0.058593	0.13762	687.2	442	-	79939	Solute carrier family 35, member E1	Hs.620596	79939	SLC35E1	19	Biological Process:	transport	establishment of localization	localization	Cellular Component:	membrane	integral to membrane	intrinsic to membrane	cell	all	cellular_component	cell part	membrane part
na	na	6.41752	5.79852	0.086156	0.13129	1586.8	989	-	56910	StAR-related lipid transfer (START) domain containing 7	Hs.469331	56910	STARD7	2	Cellular Component:	mitochondrion	intracellular membrane-bounded organelle	intracellular organelle	intracellular part	intracellular	membrane-bounded organelle	organelle	cell part	all	cytoplasm	cytoplasmic part	cell	cellular_component
na	na	4.6139	3.99484	0.117519	0.183463	452.8	288.2	-	5257	Phosphorylase kinase, beta	Hs.78060	5257	PHKB	16	Biological Process:	carbohydrate metabolic process	polysaccharide metabolic process	glycogen metabolic process	glycogen catabolic process	glucose metabolic process	generation of precursor metabolites and energy	glucan catabolic process	oxidation-reduction process	cellular polysaccharide metabolic process	cellular metabolic process	cellular polysaccharide catabolic process	energy reserve metabolic process	polysaccharide catabolic process	cellular process	macromolecule metabolic process	carbohydrate catabolic process	catabolic process	primary metabolic process	metabolic process	monosaccharide metabolic process	small molecule metabolic process	glucan metabolic process	cellular macromolecule metabolic process	cellular carbohydrate metabolic process	hexose metabolic process	macromolecule catabolic process	energy derivation by oxidation of organic compounds	alcohol metabolic process	cellular carbohydrate catabolic process	cellular glucan metabolic process	Molecular Function:	catalytic activity	glucan 1,4-alpha-glucosidase activity	calmodulin binding
na	na	4.81438	4.19522	0.026368	0.0753	511	321	-	23370	Rho/rac guanine nucleotide exchange factor (GEF) 18	Hs.465761	23370	ARHGEF18	19	Biological Process:	apoptosis	small GTPase mediated signal transduction	regulation of cell shape	induction of apoptosis by extracellular signals	actin cytoskeleton organization	regulation of Rho protein signal transduction	nerve growth factor receptor signaling pathway	regulation of small GTPase mediated signal transduction	regulation of signal transduction	positive regulation of cellular process	positive regulation of programmed cell death	positive regulation of biological process	enzyme linked receptor protein signaling pathway	Ras protein signal transduction	induction of programmed cell death	organelle organization	induction of apoptosis	cellular process	cell death	regulation of programmed cell death	signaling	biological regulation	intracellular signal transduction	cell surface receptor linked signaling pathway	regulation of cellular process	regulation of biological process	cellular component organization or biogenesis	Rho protein signal transduction	regulation of apoptosis	programmed cell death	regulation of biological quality	response to stimulus	cellular component organization or biogenesis at cellular level	cellular component organization
na	na	4.978	4.35881	0.164818	0.09858	598.2	363.8	-	23133	PHD finger protein 8	Hs.133352	23133	PHF8	X	Biological Process:	G1/S transition of mitotic cell cycle	cell cycle	brain development	chromatin modification	histone H3-K9 demethylation	histone H4-K20 demethylation	positive regulation of transcription, DNA-dependent	positive regulation of transcription from RNA polymerase I promoter	oxidation-reduction process	negative regulation of chromatin silencing at rDNA	histone H3-K36 demethylation	histone H3-K27 demethylation	negative regulation of gene expression	negative regulation of cellular metabolic process	negative regulation of chromatin silencing	positive regulation of cellular process	mitotic cell cycle	transcription from RNA polymerase I promoter	negative regulation of transcription, DNA-dependent	multicellular organismal process	cellular process	anatomical structure development	positive regulation of nucleobase, nucleoside, nucleotide and nucleic acid metabolic process	negative regulation of biological process	negative regulation of biosynthetic process	negative regulation of macromolecule metabolic process	positive regulation of biosynthetic process	regulation of nucleobase, nucleoside, nucleotide and nucleic acid metabolic process	biological regulation	regulation of chromatin silencing	cell cycle phase	cellular component organization or biogenesis	cellular biosynthetic process	biosynthetic process
na	na	2.09969	1.48048	0.125454	0.158502	77.2	49.4	-	56986	DTW domain containing 1	Hs.127432	56986	DTWD1	15
na	na	4.24048	3.62123	0.094719	0.062984	347.4	216.4	-	26262	Tetraspanin 17	Hs.532129	26262	TSPAN17	5	Biological Process:	protein ubiquitination	protein modification by small protein conjugation	cellular metabolic process	cellular macromolecule metabolic process	protein metabolic process	cellular process	protein modification process	cellular protein metabolic process	protein modification by small protein conjugation or removal	macromolecule metabolic process	primary metabolic process	macromolecule modification	metabolic process	Molecular Function:	ubiquitin-protein ligase activity	protein binding	binding	catalytic activity	ligase activity, forming carbon-nitrogen bonds	acid-amino acid ligase activity	small conjugating protein ligase activity	ligase activity	Cellular Component:	ubiquitin ligase complex	membrane	integral to membrane	intracellular part	intracellular	cell part	all	protein complex	membrane part	intrinsic to membrane	macromolecular complex
na	na	4.00926	3.3885	0.113895	0.051173	300.2	185	-	23660	Zinc finger with KRAB and SCAN domains 5	Hs.110839	23660	ZKSCAN5	7	Biological Process:	transcription, DNA-dependent	regulation of transcription, DNA-dependent	viral reproduction	nitrogen compound metabolic process	regulation of macromolecule metabolic process	cellular process	nucleic acid metabolic process	cellular macromolecule biosynthetic process	macromolecule metabolic process	regulation of nucleobase, nucleoside, nucleotide and nucleic acid metabolic process	gene expression	biological regulation	nucleobase, nucleoside, nucleotide and nucleic acid metabolic process	regulation of cellular process	regulation of biological process	regulation of nitrogen compound metabolic process	cellular macromolecule metabolic process	regulation of cellular metabolic process	cellular biosynthetic process	biosynthetic process	regulation of biosynthetic process	regulation of cellular macromolecule biosynthetic process	cellular nitrogen compound metabolic process	cellular metabolic process	RNA metabolic process	regulation of cellular biosynthetic process	regulation of transcription	regulation of metabolic process	regulation of primary metabolic process	primary metabolic process	metabolic process	regulation of gene expression	transcription	regulation of RNA metabolic process
na	na	3.81649	3.1956	0.166547	0.109416	266.6	160.4	-	100507111	hypothetical LOC100507111	-	100507111	-	-
na	na	2.73719	2.11618	0.118988	0.187817	124.6	77.4	-	9317	Phosphotriesterase related	Hs.716660	9317	PTER	10	Biological Process:	catabolic process	metabolic process	Molecular Function:	zinc ion binding	hydrolase activity, acting on ester bonds	metal ion binding	hydrolase activity	cation binding	ion binding	binding	transition metal ion binding	catalytic activity
na	na	5.48463	4.86355	0.038315	0.072742	808.2	509.4	-	22868	FAST kinase domains 2	Hs.5930	22868	FASTKD2	2	Biological Process:	apoptosis	cellular respiration	oxidation-reduction process	cellular metabolic process	programmed cell death	cellular process	generation of precursor metabolites and energy	cell death	energy derivation by oxidation of organic compounds	metabolic process	death	Molecular Function:	protein kinase activity	ATP binding	purine ribonucleoside triphosphate binding	purine nucleotide binding	binding	transferase activity	nucleotide binding	phosphotransferase activity, alcohol group as acceptor	catalytic activity	transferase activity, transferring phosphorus-containing groups	adenyl ribonucleotide binding	ribonucleotide binding	adenyl nucleotide binding	purine ribonucleotide binding	kinase activity	Cellular Component:	mitochondrion	intracellular membrane-bounded organelle	intracellular organelle	intracellular part	intracellular	membrane-bounded organelle
na	na	2.56283	1.94164	0.170934	0.141097	111.2	69.6	-	2966	General transcription factor IIH, polypeptide 2, 44kDa	Hs.655216	2966	GTF2H2	5	Biological Process:	nucleotide-excision repair, DNA damage removal	G-protein coupled receptor internalization	DNA repair	transcription-coupled nucleotide-excision repair	nucleotide-excision repair	transcription, DNA-dependent	transcription from RNA polymerase I promoter	transcription initiation from RNA polymerase I promoter	transcription elongation from RNA polymerase I promoter	termination of RNA polymerase I transcription	transcription from RNA polymerase II promoter	transcription initiation from RNA polymerase II promoter	transcription elongation from RNA polymerase II promoter	mRNA capping	translation	response to UV	gene expression	viral reproduction	positive regulation of viral transcription	reproduction	positive regulation of cellular process	cellular process	positive regulation of nucleobase, nucleoside, nucleotide and nucleic acid metabolic process	signaling	negative regulation of biological process	regulation of nucleobase, nucleoside, nucleotide and nucleic acid metabolic process	positive regulation of biosynthetic process	viral infectious cycle	biological regulation	response to abiotic stimulus	reproductive process	cell surface receptor linked signaling pathway	viral transcription	cellular component organization or biogenesis
na	na	4.63027	4.00862	0.11289	0.148067	460.6	287	-	27101	Calcyclin binding protein	Hs.508524	27101	CACYBP	1	Molecular Function:	protein binding	protein homodimerization activity	protein dimerization activity	binding	identical protein binding	Cellular Component:	nucleus	cytoplasm	beta-catenin destruction complex	intracellular membrane-bounded organelle	intracellular organelle	intracellular part	intracellular	membrane-bounded organelle	organelle	protein complex	cell part	all	cytoplasmic part	macromolecular complex	cell	cellular_component
na	na	1.69973	1.07791	0.192658	0.112819	62.4	37.2	-	84283	Transmembrane protein 79	Hs.347408	84283	TMEM79	1	Cellular Component:	membrane	integral to membrane	intrinsic to membrane	cell	all	cellular_component	cell part	membrane part
na	na	4.15909	3.53716	0.096716	0.139074	321	204.4	-	375387	Leucine rich repeat containing 33	Hs.709536	375387	LRRC33	3	Cellular Component:	membrane	integral to membrane	intrinsic to membrane	cell	all	cellular_component	cell part	membrane part
na	na	5.70733	5.0853	0.060574	0.105068	950.4	599.4	-	26019	UPF2 regulator of nonsense transcripts homolog (yeast)	Hs.370689	26019	UPF2	10	Biological Process:	nuclear-transcribed mRNA catabolic process, nonsense-mediated decay	mRNA export from nucleus	RNA metabolic process	nitrogen compound metabolic process	establishment of localization in cell	intracellular transport	cellular macromolecule catabolic process	cellular process	RNA localization	mRNA metabolic process	nucleic acid metabolic process	macromolecule metabolic process	nucleobase, nucleoside, nucleotide and nucleic acid metabolic process	nuclear-transcribed mRNA catabolic process	mRNA catabolic process	nuclear transport	nucleic acid transport	RNA export from nucleus	cellular macromolecule metabolic process	macromolecule localization	nucleobase, nucleoside, nucleotide and nucleic acid transport	macromolecule catabolic process	RNA transport	cellular nitrogen compound metabolic process	transport	cellular localization	cellular metabolic process	mRNA transport	primary metabolic process	catabolic process	metabolic process	cellular catabolic process	nuclear export	establishment of localization
na	na	2.76549	2.14341	0.095275	0.132669	124.6	78.2	-	153129	Solute carrier family 38, member 9	Hs.649685	153129	SLC38A9	5	Biological Process:	ion transport	sodium ion transport	amino acid transport	transport	nitrogen compound transport	cation transport	establishment of localization	amine transport	monovalent inorganic cation transport	organic substance transport	carboxylic acid transport	organic acid transport	localization	metal ion transport	Cellular Component:	membrane	integral to membrane	intrinsic to membrane	cell	all	cellular_component	cell part	membrane part
na	na	5.0455	4.42329	0.074693	0.092825	598	378.2	-	10526	Importin 8	Hs.505136	10526	IPO8	12	Biological Process:	intracellular protein transport	signal transduction	establishment of protein localization	transport	cellular localization	establishment of localization in cell	intracellular transport	cellular process	signaling	protein transport	biological regulation	regulation of cellular process	regulation of biological process	establishment of localization	cellular protein localization	cellular macromolecule localization	macromolecule localization	cellular response to stimulus	response to stimulus	protein localization	localization	Molecular Function:	protein binding	Ran GTPase binding	protein transporter activity	substrate-specific transporter activity	transporter activity	binding	enzyme binding	Ras GTPase binding	small GTPase binding	GTPase binding	Cellular Component:	nucleus
na	na	5.60577	4.98324	0.064266	0.090612	882	559.8	-	9107	Myotubularin related protein 6	Hs.643702	9107	MTMR6	13	Biological Process:	protein dephosphorylation	phosphate metabolic process	cellular metabolic process	cellular macromolecule metabolic process	protein metabolic process	phosphorus metabolic process	cellular process	protein modification process	cellular protein metabolic process	macromolecule metabolic process	dephosphorylation	primary metabolic process	macromolecule modification	metabolic process	Molecular Function:	protein serine/threonine phosphatase activity	protein tyrosine phosphatase activity	calcium-activated potassium channel activity	hydrolase activity	phosphatase activity	gated channel activity	cation transmembrane transporter activity	calcium activated cation channel activity	substrate-specific transmembrane transporter activity	substrate-specific transporter activity	transporter activity	ion gated channel activity	catalytic activity	hydrolase activity, acting on ester bonds	transmembrane transporter activity	passive transmembrane transporter activity	potassium channel activity	ion channel activity	substrate-specific channel activity
na	na	4.54061	3.91791	0.098295	0.108981	430.2	268.8	-	54665	Round spermatid basic protein 1	Hs.486285	54665	RSBN1	1	Cellular Component:	nucleus	intracellular membrane-bounded organelle	intracellular organelle	intracellular part	intracellular	membrane-bounded organelle	organelle	cell part	all	cell	cellular_component
na	na	2.47582	1.85306	0.096943	0.086041	100	63.4	-	7564	Zinc finger protein 16	Hs.493225	7564	ZNF16	8	Molecular Function:	DNA binding	zinc ion binding	metal ion binding	cation binding	ion binding	binding	transition metal ion binding	nucleic acid binding	Cellular Component:	intracellular	nucleus	intracellular membrane-bounded organelle	intracellular organelle	intracellular part	membrane-bounded organelle	organelle	all	cell part	cellular_component	cell
na	na	3.79207	3.16923	0.104817	0.067135	258.2	157.8	-	7693	Zinc finger protein 134	Hs.469694	7693	ZNF134	19	Biological Process:	transcription, DNA-dependent	regulation of transcription, DNA-dependent	nitrogen compound metabolic process	regulation of macromolecule metabolic process	cellular process	nucleic acid metabolic process	cellular macromolecule biosynthetic process	macromolecule metabolic process	regulation of nucleobase, nucleoside, nucleotide and nucleic acid metabolic process	gene expression	biological regulation	nucleobase, nucleoside, nucleotide and nucleic acid metabolic process	regulation of cellular process	regulation of biological process	regulation of nitrogen compound metabolic process	cellular macromolecule metabolic process	regulation of cellular metabolic process	cellular biosynthetic process	biosynthetic process	regulation of biosynthetic process	regulation of cellular macromolecule biosynthetic process	cellular nitrogen compound metabolic process	cellular metabolic process	RNA metabolic process	regulation of cellular biosynthetic process	regulation of transcription	regulation of metabolic process	regulation of primary metabolic process	primary metabolic process	metabolic process	regulation of gene expression	transcription	regulation of RNA metabolic process	RNA biosynthetic process
na	na	4.65771	4.03486	0.048923	0.131186	460.4	293.4	-	23528	Zinc finger protein 281	Hs.59757	23528	ZNF281	1	Biological Process:	negative regulation of transcription from RNA polymerase II promoter	transcription, DNA-dependent	negative regulation of gene expression	negative regulation of cellular metabolic process	nitrogen compound metabolic process	negative regulation of cellular biosynthetic process	negative regulation of transcription, DNA-dependent	regulation of macromolecule metabolic process	cellular process	negative regulation of cellular process	nucleic acid metabolic process	cellular macromolecule biosynthetic process	negative regulation of biological process	macromolecule metabolic process	negative regulation of biosynthetic process	negative regulation of macromolecule metabolic process	regulation of nucleobase, nucleoside, nucleotide and nucleic acid metabolic process	gene expression	negative regulation of nucleobase, nucleoside, nucleotide and nucleic acid metabolic process	nucleobase, nucleoside, nucleotide and nucleic acid metabolic process	biological regulation	regulation of biological process	regulation of cellular process	cellular macromolecule metabolic process	regulation of nitrogen compound metabolic process	regulation of cellular metabolic process	negative regulation of RNA metabolic process	transcription from RNA polymerase II promoter	cellular biosynthetic process	negative regulation of metabolic process	biosynthetic process	regulation of biosynthetic process	regulation of cellular macromolecule biosynthetic process	cellular nitrogen compound metabolic process
na	na	5.89211	5.26913	0.136217	0.126741	1117.2	685.8	-	3257	Hermansky-Pudlak syndrome 1	Hs.404568	3257	HPS1	10	Biological Process:	lysosome organization	visual perception	response to stimulus	cellular component organization at cellular level	cellular component organization or biogenesis	multicellular organismal process	cellular process	organelle organization	system process	vacuole organization	sensory perception of light stimulus	cellular component organization or biogenesis at cellular level	sensory perception	cellular component organization	neurological system process	Molecular Function:	protein binding	protein dimerization activity	binding	Cellular Component:	membrane fraction	soluble fraction	cytoplasm	lysosome	integral to plasma membrane	cytoplasmic membrane-bounded vesicle	intracellular organelle	intracellular part	plasma membrane part	membrane-bounded organelle	all	insoluble fraction	membrane part	cell periphery
na	na	0.758957	0.135965	0.09456	0.100727	31.4	19.6	-	644619	Integrator complex subunit 4-like 2	Hs.676517	644619	INTS4L2	7	Molecular Function:	binding
na	na	4.43451	3.81147	0.107901	0.076254	401.6	246.6	-	57610	RAN binding protein 10	Hs.368569	57610	RANBP10	16	Biological Process:	microtubule cytoskeleton organization	cellular component organization at cellular level	microtubule-based process	cellular component organization or biogenesis at cellular level	cellular component organization or biogenesis	cellular component organization	cytoskeleton organization	cellular process	organelle organization	Molecular Function:	Ran guanyl-nucleotide exchange factor activity	Ran GTPase binding	beta-tubulin binding	nucleoside-triphosphatase regulator activity	binding	small GTPase regulator activity	enzyme binding	GTPase regulator activity	Ras GTPase binding	guanyl-nucleotide exchange factor activity	cytoskeletal protein binding	enzyme regulator activity	protein binding	small GTPase binding	GTPase binding	tubulin binding	Ras guanyl-nucleotide exchange factor activity	Cellular Component:	cytoplasm	cytoplasmic microtubule	intracellular organelle	intracellular part	non-membrane-bounded organelle	all
na	na	3.01538	2.39232	0.110909	0.072151	150.4	92.2	-	3749	Potassium voltage-gated channel, Shaw-related subfamily, member 4	Hs.153521	3749	KCNC4	1	Biological Process:	ion transport	potassium ion transport	synaptic transmission	transmembrane transport	potassium ion transmembrane transport	multicellular organismal signaling	transmission of nerve impulse	transport	cation transport	multicellular organismal process	cellular process	cell communication	cellular potassium ion transport	signaling	neurological system process	establishment of localization	monovalent inorganic cation transport	cell-cell signaling	ion transmembrane transport	system process	localization	metal ion transport	Molecular Function:	voltage-gated ion channel activity	voltage-gated potassium channel activity	potassium channel activity	cation transmembrane transporter activity	gated channel activity	ion channel activity	substrate-specific transmembrane transporter activity	substrate-specific channel activity	substrate-specific transporter activity	voltage-gated channel activity	transporter activity
na	na	2.80607	2.183	0.116871	0.090972	131	81.2	-	254251	Ligand dependent nuclear receptor corepressor-like	Hs.446201	254251	LCORL	4	Molecular Function:	DNA binding	binding	nucleic acid binding	Cellular Component:	nucleus	intracellular membrane-bounded organelle	intracellular organelle	intracellular part	intracellular	membrane-bounded organelle	organelle	cell part	all	cell	cellular_component
na	na	3.36025	2.7371	0.092258	0.119885	187.4	117.2	-	643180	Chaperonin containing TCP1, subunit 6A pseudogene	Hs.510847	643180	LOC643180	7
na	na	1.34	0.716772	0.110361	0.194647	46.4	30.2	-	90673	Protein phosphatase 1, regulatory (inhibitor) subunit 3E	Hs.601513	90673	PPP1R3E	14	Biological Process:	carbohydrate metabolic process	glycogen metabolic process	regulation of glycogen biosynthetic process	regulation of glycogen catabolic process	glucan catabolic process	oxidation-reduction process	energy reserve metabolic process	polysaccharide catabolic process	cellular process	regulation of carbohydrate catabolic process	glucose metabolic process	regulation of glucose metabolic process	cellular polysaccharide biosynthetic process	biological regulation	monosaccharide metabolic process	polysaccharide metabolic process	cellular biosynthetic process	cellular carbohydrate metabolic process	regulation of generation of precursor metabolites and energy	macromolecule catabolic process	glucan biosynthetic process	biosynthetic process	regulation of carbohydrate metabolic process	regulation of cellular carbohydrate metabolic process	energy derivation by oxidation of organic compounds	alcohol metabolic process	regulation of cellular macromolecule biosynthetic process	regulation of biosynthetic process	cellular polysaccharide metabolic process	cellular polysaccharide catabolic process	regulation of polysaccharide biosynthetic process	regulation of metabolic process	generation of precursor metabolites and energy	carbohydrate catabolic process
na	na	4.99627	4.37294	0.075797	0.055505	582.2	366.6	-	384	Arginase, type II	Hs.708024	384	ARG2	14	Biological Process:	urea cycle	ureteric bud development	response to hypoxia	arginine metabolic process	nitric oxide biosynthetic process	apoptosis	midgut development	response to nutrient	response to herbicide	response to hormone stimulus	response to glucose stimulus	response to selenium ion	regulation of L-arginine import	lung development	response to vitamin E	cellular nitrogen compound metabolic process	response to drug	response to amino acid stimulus	regulation of nitric oxide biosynthetic process	negative regulation of striated muscle contraction	response to cadmium ion	response to mercury ion	response to axon injury	negative regulation of nitric-oxide synthase activity	maternal process involved in female pregnancy	cellular response to lipopolysaccharide	cellular response to interferon-gamma	cellular response to dexamethasone stimulus	muscle system process	regulation of amino acid transport	response to toxin	cellular response to molecule of bacterial origin	response to other organism	cell death
na	na	6.47524	5.85176	0.154404	0.043447	1649.2	1012	-	23394	Activity-dependent neuroprotector homeobox	Hs.570355	23394	ADNP	20	Biological Process:	regulation of transcription, DNA-dependent	short-term memory	response to carbohydrate stimulus	response to inorganic substance	negative regulation of gene expression	regulation of protein ADP-ribosylation	positive regulation of neuron projection development	positive regulation of cGMP biosynthetic process	cellular response to extracellular stimulus	negative regulation of protein binding	activation of protein kinase activity	nitric oxide homeostasis	negative regulation of neuron apoptosis	neuroprotection	positive regulation of axon extension	positive regulation of peptidyl-tyrosine phosphorylation	negative regulation of synaptic transmission	positive regulation of synaptogenesis	estrous cycle phase	cell differentiation	positive regulation of cellular process	neuron development	regulation of neuron projection development	positive regulation of transferase activity	positive regulation of cellular component organization	apoptosis	regulation of synapse structure and activity	regulation of phosphorylation	regulation of cellular component size	axon extension	cell death	positive regulation of cell growth	regulation of cellular component organization	regulation of nucleobase, nucleoside, nucleotide and nucleic acid metabolic process
na	na	4.4381	3.81414	0.104225	0.106786	401	247.2	-	653390	RNA polymerase I transcription factor homolog (S. cerevisiae) pseudogene 2	-	653390	-	-
na	na	3.55983	2.93576	0.062749	0.111951	216.8	137	-	55171	TBCC domain containing 1	Hs.518469	55171	TBCCD1	3	Biological Process:	cell morphogenesis	regulation of cell shape	regulation of cell migration	maintenance of centrosome location	maintenance of Golgi location	anatomical structure morphogenesis	cellular localization	localization of cell	developmental process	regulation of localization	cellular component morphogenesis	regulation of cellular component movement	cellular process	anatomical structure development	maintenance of organelle location	cell motility	regulation of locomotion	regulation of cell motility	biological regulation	cellular component movement	regulation of cellular process	regulation of biological process	cell migration	cellular component organization or biogenesis	organelle localization	centrosome localization	cellular developmental process	regulation of biological quality	maintenance of location	maintenance of location in cell	Golgi localization	localization	cellular component organization	locomotion
na	na	7.68816	7.06382	0.094484	0.106853	3802.4	2372.4	-	29979	Ubiquilin 1	Hs.9589	29979	UBQLN1	9	Biological Process:	response to hypoxia	apoptosis	regulation of protein ubiquitination	response to oxygen levels	cellular metabolic process	regulation of macromolecule metabolic process	cellular process	regulation of metabolic process	protein modification process	regulation of primary metabolic process	cell death	macromolecule metabolic process	primary metabolic process	metabolic process	biological regulation	regulation of protein modification process	death	protein modification by small protein conjugation	response to chemical stimulus	regulation of biological process	regulation of cellular process	cellular macromolecule metabolic process	protein metabolic process	regulation of cellular protein metabolic process	regulation of cellular metabolic process	programmed cell death	response to stress	regulation of protein metabolic process	response to stimulus	cellular protein metabolic process	protein modification by small protein conjugation or removal	macromolecule modification	protein ubiquitination	Molecular Function:
na	na	3.43821	2.81367	0.109675	0.151562	202.2	125.6	-	84514	GH3 domain containing	Hs.38039	84514	GHDC	17	Biological Process:	biological_process	all	Molecular Function:	molecular_function	all	Cellular Component:	cellular_component	nucleus	nuclear envelope	endoplasmic reticulum	intracellular organelle	intracellular part	membrane-bounded organelle	all	cytoplasmic part	organelle envelope	envelope	nuclear part	cell	endomembrane system	intracellular membrane-bounded organelle	intracellular	organelle	cell part	cytoplasm	intracellular organelle part	organelle part
na	na	4.83495	4.2104	0.086855	0.144739	527.2	332.2	-	5528	Protein phosphatase 2, regulatory subunit B', delta isoform	Hs.533308	5528	PPP2R5D	6	Biological Process:	signal transduction	nervous system development	multicellular organismal development	regulation of biological process	regulation of cellular process	system development	developmental process	multicellular organismal process	cellular process	anatomical structure development	cellular response to stimulus	response to stimulus	signaling	biological regulation	Molecular Function:	protein binding	protein phosphatase type 2A regulator activity	enzyme regulator activity	binding	protein phosphatase regulator activity	phosphatase regulator activity	Cellular Component:	protein phosphatase type 2A complex	nucleus	nucleolus	cytoplasm	intracellular membrane-bounded organelle	nuclear lumen	organelle lumen	intracellular organelle	intracellular part	membrane-bounded organelle	non-membrane-bounded organelle	all
na	na	3.46221	2.83701	0.116197	0.136332	203.6	126.6	-	129303	Transmembrane protein 150	Hs.591559	129303	TMEM150	2	Biological Process:	catabolic process	metabolic process	Cellular Component:	plasma membrane	integral to membrane	intrinsic to membrane	cell periphery	cell	all	cellular_component	cell part	membrane	membrane part
na	na	6.55489	5.92932	0.110275	0.118424	1761.4	1094.4	-	7392	Upstream transcription factor 2, c-fos interacting	Hs.454534	7392	USF2	19	Biological Process:	regulation of transcription from RNA polymerase II promoter by glucose	positive regulation of transcription from RNA polymerase II promoter by glucose	transcription, DNA-dependent	lactation	positive regulation of gene-specific transcription from RNA polymerase II promoter	late viral mRNA transcription	positive regulation of transcription from RNA polymerase II promoter	lipid homeostasis	reproduction	positive regulation of cellular process	multicellular organismal process	cellular process	regulation of gene-specific transcription from RNA polymerase II promoter	anatomical structure development	positive regulation of nucleobase, nucleoside, nucleotide and nucleic acid metabolic process	positive regulation of biosynthetic process	regulation of nucleobase, nucleoside, nucleotide and nucleic acid metabolic process	viral infectious cycle	biological regulation	chemical homeostasis	reproductive process	response to nutrient levels	viral transcription	regulation of biological quality	carbon catabolite activation of transcription from RNA polymerase II promoter	transcription from RNA polymerase II promoter	positive regulation of transcription, DNA-dependent	response to stimulus	cellular biosynthetic process	cellular response to chemical stimulus	biosynthetic process	regulation of biosynthetic process	regulation of cellular macromolecule biosynthetic process	positive regulation of gene-specific transcription
na	na	5.84898	5.22308	0.087116	0.094081	1052.4	658	-	55004	Chromosome 11 open reading frame 59	Hs.530753	55004	C11orf59	11	Biological Process:	regulation of receptor recycling	endosome organization	lysosome organization	regulation of cholesterol esterification	regulation of cholesterol efflux	cell growth	positive regulation of TOR signaling cascade	lysosome localization	endosome localization	cellular protein localization	cholesterol homeostasis	positive regulation of MAPKKK cascade	regulation of cholesterol import	cellular response to amino acid stimulus	sterol homeostasis	positive regulation of cellular process	regulation of localization	response to amino acid stimulus	cellular process	cellular response to organic nitrogen	response to endogenous stimulus	regulation of cellular component size	TOR signaling cascade	signaling	positive regulation of signaling	regulation of sterol transport	biological regulation	response to amine stimulus	intracellular signal transduction	chemical homeostasis	positive regulation of intracellular protein kinase cascade	cellular component organization or biogenesis	organelle localization	regulation of biological quality
na	na	3.19966	2.57374	0.069197	0.161532	165.4	105.4	-	2805	Glutamic-oxaloacetic transaminase 1, soluble (aspartate aminotransferase 1)	Hs.500756	2805	GOT1	10	Biological Process:	carbohydrate metabolic process	glucose metabolic process	gluconeogenesis	2-oxoglutarate metabolic process	oxaloacetate metabolic process	glycerol biosynthetic process	aspartate metabolic process	aspartate biosynthetic process	aspartate catabolic process	glutamate metabolic process	cellular amino acid biosynthetic process	biosynthetic process	glutamate catabolic process to aspartate	glutamate catabolic process to 2-oxoglutarate	cellular response to insulin stimulus	cellular nitrogen compound metabolic process	response to glucocorticoid stimulus	fatty acid homeostasis	oxidation-reduction process	cellular process	response to endogenous stimulus	hexose biosynthetic process	glycerol metabolic process	biological regulation	monosaccharide metabolic process	chemical homeostasis	cellular amine metabolic process	glutamine family amino acid catabolic process	regulation of biological quality	organic acid biosynthetic process	response to stimulus	cellular carbohydrate metabolic process	cellular biosynthetic process	cellular response to chemical stimulus
na	na	2.53732	1.9114	0.112171	0.121472	106.2	66.6	-	79177	Zinc finger protein 576	Hs.11110	79177	ZNF576	19	Molecular Function:	DNA binding	zinc ion binding	metal ion binding	cation binding	ion binding	binding	transition metal ion binding	nucleic acid binding	Cellular Component:	intracellular	nucleus	intracellular membrane-bounded organelle	intracellular organelle	intracellular part	membrane-bounded organelle	organelle	all	cell part	cellular_component	cell
na	na	3.77009	3.14415	0.052949	0.092304	248.8	156.2	-	64708	COP9 constitutive photomorphogenic homolog subunit 7B (Arabidopsis)	Hs.335061	64708	COPS7B	2	Cellular Component:	nucleus	cytoplasm	signalosome	intracellular organelle	intracellular part	membrane-bounded organelle	all	nuclear part	cell	intracellular membrane-bounded organelle	intracellular	organelle	cell part	protein complex	intracellular organelle part	cellular_component	macromolecular complex	organelle part
na	na	3.51767	2.89171	0.092904	0.088721	212.6	131.4	-	373	Tripartite motif-containing 23	Hs.792	373	TRIM23	5	Biological Process:	GTP catabolic process	protein ADP-ribosylation	small GTPase mediated signal transduction	protein ubiquitination	interspecies interaction between organisms	nucleobase, nucleoside, nucleotide and nucleic acid catabolic process	nitrogen compound metabolic process	purine ribonucleotide catabolic process	ribonucleotide metabolic process	purine nucleotide catabolic process	cellular process	protein modification process	cellular nitrogen compound catabolic process	signaling	macromolecule metabolic process	ribonucleoside triphosphate metabolic process	biological regulation	nucleobase, nucleoside, nucleotide and nucleic acid metabolic process	intracellular signal transduction	protein modification by small protein conjugation	regulation of biological process	regulation of cellular process	cellular macromolecule metabolic process	nucleoside triphosphate catabolic process	response to stimulus	nucleoside phosphate metabolic process	nucleobase, nucleoside and nucleotide catabolic process	purine nucleoside triphosphate catabolic process	cellular nitrogen compound metabolic process	small molecule catabolic process	multi-organism process	purine nucleotide metabolic process	cellular metabolic process	ribonucleoside triphosphate catabolic process
na	na	6.1868	5.56081	0.112539	0.068131	1345.8	827.6	-	9360	Peptidylprolyl isomerase G (cyclophilin G)	Hs.470544	9360	PPIG	2	Biological Process:	protein folding	RNA splicing	nitrogen compound metabolic process	cellular metabolic process	cellular macromolecule metabolic process	protein metabolic process	RNA metabolic process	cellular process	nucleic acid metabolic process	cellular protein metabolic process	macromolecule metabolic process	gene expression	primary metabolic process	cellular nitrogen compound metabolic process	nucleobase, nucleoside, nucleotide and nucleic acid metabolic process	metabolic process	RNA processing	Molecular Function:	peptidyl-prolyl cis-trans isomerase activity	cyclosporin A binding	isomerase activity	drug binding	cis-trans isomerase activity	peptide binding	binding	catalytic activity	Cellular Component:	nucleus	nucleoplasm	nuclear matrix	nuclear speck	nuclear lumen	nuclear body	organelle lumen
na	na	5.64423	5.01812	0.079783	0.022766	903	568.2	-	128637	TBC1 domain family, member 20	Hs.590876	128637	TBC1D20	20	Biological Process:	regulation of Rab GTPase activity	interspecies interaction between organisms	regulation of hydrolase activity	ribonucleotide metabolic process	Ras protein signal transduction	purine nucleotide catabolic process	cellular process	signaling	ribonucleoside triphosphate metabolic process	regulation of nucleobase, nucleoside, nucleotide and nucleic acid metabolic process	biological regulation	intracellular signal transduction	GTP catabolic process	response to stimulus	nucleoside phosphate metabolic process	nucleobase, nucleoside and nucleotide catabolic process	purine nucleoside triphosphate catabolic process	regulation of Rab protein signal transduction	Rab protein signal transduction	regulation of GTPase activity	regulation of Ras GTPase activity	purine nucleotide metabolic process	ribonucleoside triphosphate catabolic process	purine ribonucleoside triphosphate catabolic process	regulation of metabolic process	regulation of Ras protein signal transduction	regulation of small GTPase mediated signal transduction	heterocycle metabolic process	nucleotide catabolic process	regulation of molecular function	regulation of nucleotide metabolic process	small molecule metabolic process	nucleotide metabolic process	signal transduction
na	na	4.73988	4.11368	0.063681	0.120409	488.8	306.2	-	56254	Ring finger protein 20	Hs.656088	56254	RNF20	9	Biological Process:	protein polyubiquitination	ubiquitin-dependent protein catabolic process	histone monoubiquitination	chromatin modification	negative regulation of cell migration	regulation of gene-specific transcription	histone H2B ubiquitination	regulation of localization	protein monoubiquitination	modification-dependent macromolecule catabolic process	cellular process	regulation of locomotion	negative regulation of biological process	regulation of nucleobase, nucleoside, nucleotide and nucleic acid metabolic process	biological regulation	cell migration	cellular component organization or biogenesis	protein catabolic process	cellular biosynthetic process	macromolecule catabolic process	biosynthetic process	transcription, DNA-dependent	regulation of biosynthetic process	regulation of cellular macromolecule biosynthetic process	locomotion	histone modification	cellular component organization at cellular level	RNA metabolic process	regulation of metabolic process	regulation of cell motility	regulation of cell migration	cellular protein catabolic process	protein metabolic process	regulation of transcription, DNA-dependent
na	na	3.61228	2.98558	0.074451	0.101718	222	139.6	-	9816	URB2 ribosome biogenesis 2 homolog (S. cerevisiae)	Hs.533628	9816	URB2	1	Cellular Component:	nucleus	nucleolus	nuclear lumen	organelle lumen	intracellular organelle	intracellular part	membrane-bounded organelle	non-membrane-bounded organelle	all	nuclear part	cell	intracellular organelle lumen	intracellular membrane-bounded organelle	intracellular	organelle	cell part	membrane-enclosed lumen	intracellular non-membrane-bounded organelle	intracellular organelle part	cellular_component	organelle part
na	na	3.29857	2.67161	0.064131	0.054338	181	111.8	-	84336	Transmembrane protein 101	Hs.514211	84336	TMEM101	17	Biological Process:	signal transduction	positive regulation of I-kappaB kinase/NF-kappaB cascade	intracellular protein kinase cascade	regulation of signal transduction	regulation of I-kappaB kinase/NF-kappaB cascade	positive regulation of cellular process	positive regulation of biological process	regulation of cell communication	cell communication	cellular process	regulation of response to stimulus	positive regulation of response to stimulus	signaling	positive regulation of signaling	biological regulation	intracellular signal transduction	signal transduction via phosphorylation event	regulation of intracellular protein kinase cascade	regulation of cellular process	regulation of biological process	positive regulation of intracellular protein kinase cascade	I-kappaB kinase/NF-kappaB cascade	positive regulation of signal transduction	response to stimulus	cellular response to stimulus	positive regulation of cell communication	regulation of signaling	Molecular Function:	signal transducer activity	molecular transducer activity	Cellular Component:	cellular_component	membrane	integral to membrane
na	na	5.91779	5.29081	0.047999	0.06282	1096.4	688.8	-	10989	Inner membrane protein, mitochondrial (mitofilin)	Hs.148559	10989	IMMT	2	Biological Process:	biological_process	all	Molecular Function:	molecular_function	protein binding	binding	all	Cellular Component:	mitochondrion	mitochondrial inner membrane	membrane	integral to membrane	integral to mitochondrial inner membrane	intracellular organelle	membrane-bounded organelle	intrinsic to membrane	mitochondrial envelope	cytoplasmic part	mitochondrial part	mitochondrial membrane	envelope	intracellular	organelle membrane	mitochondrial membrane part	cellular_component	organelle part	integral to mitochondrial membrane	organelle inner membrane	intracellular part	all	membrane part	integral to organelle membrane	organelle envelope	cell
na	na	5.87062	5.24362	0.126394	0.083274	1093.2	665	-	10569	SLU7 splicing factor homolog (S. cerevisiae)	Hs.435342	10569	SLU7	5	Biological Process:	RNA splicing, via transesterification reactions	alternative nuclear mRNA splicing, via spliceosome	nuclear mRNA 3'-splice site recognition	nuclear mRNA splicing, via spliceosome	cellular component assembly	cellular component biogenesis	nitrogen compound metabolic process	ribonucleoprotein complex subunit organization	cellular process	mRNA metabolic process	nucleic acid metabolic process	macromolecule metabolic process	gene expression	nucleobase, nucleoside, nucleotide and nucleic acid metabolic process	mRNA splice site selection	spliceosome assembly	cellular component organization or biogenesis	cellular macromolecule metabolic process	ribonucleoprotein complex assembly	macromolecular complex subunit organization	cellular component organization or biogenesis at cellular level	mRNA processing	cellular component organization	cellular nitrogen compound metabolic process	RNA splicing, via transesterification reactions with bulged adenosine as nucleophile	cellular component organization at cellular level	cellular metabolic process	RNA metabolic process	primary metabolic process	macromolecular complex assembly	metabolic process	RNA processing	ribonucleoprotein complex biogenesis	cellular macromolecular complex subunit organization
na	na	4.14726	3.52018	0.152656	0.048172	333.8	202.2	-	64376	IKAROS family zinc finger 5 (Pegasus)	Hs.501289	64376	IKZF5	10	Molecular Function:	DNA binding	zinc ion binding	metal ion binding	cation binding	ion binding	binding	transition metal ion binding	nucleic acid binding	Cellular Component:	intracellular	nucleus	intracellular membrane-bounded organelle	intracellular organelle	intracellular part	membrane-bounded organelle	organelle	all	cell part	cellular_component	cell
na	na	1.72525	1.09806	0.19483	0.11938	63.4	38	-	222236	N-acyl phosphatidylethanolamine phospholipase D	Hs.324271	222236	NAPEPLD	7	Biological Process:	lipid metabolic process	phospholipid catabolic process	organophosphate metabolic process	phospholipid metabolic process	cellular catabolic process	cellular metabolic process	cellular lipid metabolic process	cellular process	lipid catabolic process	catabolic process	primary metabolic process	metabolic process	cellular lipid catabolic process	Molecular Function:	phospholipase activity	hydrolase activity	metal ion binding	hydrolase activity, acting on ester bonds	lipase activity	cation binding	ion binding	binding	catalytic activity	Cellular Component:	membrane	cell	all	cellular_component	cell part
na	na	5.11539	4.48809	0.090017	0.104545	636.2	395.6	-	10767	HBS1-like (S. cerevisiae)	Hs.378532	10767	HBS1L	6	Biological Process:	translation	signal transduction	cellular metabolic process	cellular process	cellular macromolecule biosynthetic process	signaling	macromolecule metabolic process	gene expression	primary metabolic process	biological regulation	metabolic process	regulation of cellular process	regulation of biological process	cellular macromolecule metabolic process	protein metabolic process	response to stimulus	cellular response to stimulus	cellular biosynthetic process	cellular protein metabolic process	biosynthetic process	macromolecule biosynthetic process	Molecular Function:	nucleotide binding	translation elongation factor activity	GTPase activity	GTP binding	hydrolase activity, acting on acid anhydrides, in phosphorus-containing anhydrides	purine ribonucleoside triphosphate binding	binding	catalytic activity	guanyl nucleotide binding	guanyl ribonucleotide binding	RNA binding	pyrophosphatase activity
na	na	4.40689	3.77936	0.075182	0.111772	390.4	242.4	-	727956	Succinate dehydrogenase complex, subunit A, flavoprotein pseudogene 2	Hs.596261	727956	SDHALP2	3
na	na	4.33844	3.71075	0.039093	0.067399	364	230.8	-	51029	PPPDE peptidase domain containing 1	Hs.498317	51029	PPPDE1	1
na	na	4.68622	4.05841	0.011253	0.0606	466.4	292.4	-	64969	Mitochondrial ribosomal protein S5	Hs.655259	64969	MRPS5	2	Biological Process:	translation	protein metabolic process	cellular macromolecule metabolic process	cellular metabolic process	cellular process	cellular macromolecule biosynthetic process	cellular biosynthetic process	cellular protein metabolic process	biosynthetic process	macromolecule metabolic process	gene expression	primary metabolic process	metabolic process	macromolecule biosynthetic process	Molecular Function:	RNA binding	structural constituent of ribosome	protein binding	structural molecule activity	binding	nucleic acid binding	Cellular Component:	intracellular	mitochondrion	ribosome	intracellular organelle	intracellular part	membrane-bounded organelle	non-membrane-bounded organelle	all	cytoplasmic part	cell	intracellular membrane-bounded organelle	ribonucleoprotein complex
na	na	7.66842	7.04041	0.139491	0.091127	3804.4	2344.8	-	55667	DENN/MADD domain containing 4C	Hs.249591	55667	DENND4C	9	Cellular Component:	membrane	integral to membrane	intrinsic to membrane	cell	all	cellular_component	cell part	membrane part
na	na	6.68222	6.05419	0.12081	0.154311	1905.8	1195.4	-	127933	U2AF homology motif (UHM) kinase 1	Hs.127310	127933	UHMK1	1	Biological Process:	cell cycle arrest	peptidyl-serine phosphorylation	neuron projection development	positive regulation of translational initiation	protein autophosphorylation	regulation of protein export from nucleus	cell differentiation	positive regulation of cellular process	neuron development	establishment of localization in cell	positive regulation of cellular protein metabolic process	intracellular transport	regulation of localization	multicellular organismal process	cellular process	intracellular protein transport	anatomical structure development	protein targeting	negative regulation of biological process	positive regulation of biosynthetic process	biological regulation	protein export from nucleus	nuclear transport	peptidyl-amino acid modification	cellular component organization or biogenesis	regulation of establishment of protein localization	positive regulation of protein metabolic process	cellular biosynthetic process	protein localization	peptidyl-serine modification	biosynthetic process	regulation of biosynthetic process	regulation of cellular macromolecule biosynthetic process	nervous system development
na	na	5.55223	4.92411	0.124536	0.104472	873	539	-	26130	GTPase activating protein and VPS9 domains 1	Hs.495134	26130	GAPVD1	9	Biological Process:	endocytosis	signal transduction	regulation of small GTPase mediated signal transduction	regulation of protein transport	establishment of protein localization	regulation of signal transduction	transport	regulation of localization	regulation of transport	cellular process	regulation of response to stimulus	membrane organization	protein transport	signaling	biological regulation	intracellular signal transduction	regulation of cellular process	regulation of biological process	cellular component organization or biogenesis	establishment of localization	regulation of protein localization	regulation of establishment of protein localization	small GTPase mediated signal transduction	macromolecule localization	cellular membrane organization	membrane invagination	cellular response to stimulus	response to stimulus	vesicle-mediated transport	protein localization	cellular component organization	localization	regulation of signaling	Molecular Function:
na	na	3.30422	2.67541	0.099601	0.14112	181	113.2	-	7978	Mitochondrial transcription termination factor	Hs.532216	7978	MTERF	7	Biological Process:	transcription from mitochondrial promoter	termination of mitochondrial transcription	DNA geometric change	cellular component organization at cellular level	nitrogen compound metabolic process	cellular metabolic process	RNA metabolic process	organelle organization	cellular process	DNA conformation change	nucleic acid metabolic process	cellular macromolecule biosynthetic process	macromolecule metabolic process	gene expression	primary metabolic process	nucleobase, nucleoside, nucleotide and nucleic acid metabolic process	metabolic process	cellular component organization or biogenesis	cellular macromolecule metabolic process	mitochondrion organization	transcription	cellular biosynthetic process	cellular component organization or biogenesis at cellular level	RNA biosynthetic process	biosynthetic process	cellular component organization	transcription, DNA-dependent	cellular nitrogen compound metabolic process	transcription termination, DNA-dependent	macromolecule biosynthetic process	Molecular Function:	DNA binding	double-stranded DNA binding	transcription termination factor activity
na	na	3.05876	2.42994	0.078506	0.092451	150	94.8	-	79752	Zinc finger, AN1-type domain 1	Hs.655453	79752	ZFAND1	8	Molecular Function:	zinc ion binding	metal ion binding	cation binding	ion binding	binding	transition metal ion binding
na	na	7.45034	6.82144	0.166178	0.139674	3346.8	2026.6	-	267	Autocrine motility factor receptor	Hs.295137	267	AMFR	16	Biological Process:	protein polyubiquitination	ubiquitin-dependent protein catabolic process	cellular component movement	signal transduction	protein ubiquitination	ER-associated protein catabolic process	endoplasmic reticulum unfolded protein response	protein oligomerization	cellular component assembly	cellular component biogenesis	response to endoplasmic reticulum stress	cellular macromolecule catabolic process	modification-dependent macromolecule catabolic process	cellular process	protein complex biogenesis	proteolysis	protein modification process	signaling	modification-dependent protein catabolic process	response to unfolded protein	macromolecule metabolic process	biological regulation	response to organic substance	protein modification by small protein conjugation	response to chemical stimulus	proteasomal ubiquitin-dependent protein catabolic process	regulation of biological process	regulation of cellular process	cellular component organization or biogenesis	cellular macromolecule metabolic process	protein catabolic process	cellular response to protein stimulus	macromolecular complex subunit organization	response to stimulus
na	na	4.66592	4.0366	0.157242	0.108734	465.6	290.4	-	55088	Chromosome 10 open reading frame 118	Hs.159066	55088	C10orf118	10
na	na	0.99319	0.363716	0.071477	0.194338	36.4	23.2	-	80328	UL16 binding protein 2	Hs.656778	80328	ULBP2	6	Biological Process:	antigen processing and presentation	natural killer cell activation	regulation of immune response	immune system process	immune response	regulation of biological process	leukocyte activation	lymphocyte activation	cellular process	regulation of response to stimulus	cell activation	regulation of immune system process	response to stimulus	biological regulation	Molecular Function:	MHC class I receptor activity	obsolete_molecular_function	all	Cellular Component:	extracellular region	extracellular space	plasma membrane	cell surface	membrane	anchored to membrane	MHC class I protein complex	extracellular region part	plasma membrane part	protein complex	cell part	all	membrane part	MHC protein complex	cell periphery
na	na	3.85193	3.22239	0.035169	0.175744	262.2	168.6	-	9392	Transforming growth factor, beta receptor associated protein 1	Hs.446350	9392	TGFBRAP1	2	Biological Process:	signal transduction	transforming growth factor beta receptor signaling pathway	cell surface receptor linked signaling pathway	regulation of biological process	regulation of cellular process	enzyme linked receptor protein signaling pathway	cellular process	cellular response to stimulus	response to stimulus	transmembrane receptor protein serine/threonine kinase signaling pathway	signaling	biological regulation	Molecular Function:	small GTPase regulator activity	transforming growth factor beta receptor binding	protein binding	SMAD binding	enzyme regulator activity	nucleoside-triphosphatase regulator activity	binding	cytokine receptor binding	GTPase regulator activity	receptor binding	Cellular Component:	cytoplasm	membrane	intracellular part	intracellular	cell	all	cellular_component	cell part
na	na	3.84609	3.21608	0.069896	0.140696	265	166.2	-	26229	Beta-1,3-glucuronyltransferase 3 (glucuronosyltransferase I)	Hs.502759	26229	B3GAT3	11	Biological Process:	glycosaminoglycan biosynthetic process	polysaccharide metabolic process	nitrogen compound metabolic process	aminoglycan metabolic process	carbohydrate metabolic process	glycosaminoglycan metabolic process	amine metabolic process	carbohydrate biosynthetic process	polysaccharide biosynthetic process	macromolecule metabolic process	biosynthetic process	aminoglycan biosynthetic process	primary metabolic process	metabolic process	macromolecule biosynthetic process	Molecular Function:	galactosylgalactosylxylosylprotein 3-beta-glucuronosyltransferase activity	transferase activity	manganese ion binding	metal ion binding	transferase activity, transferring hexosyl groups	UDP-glycosyltransferase activity	cation binding	transferase activity, transferring glycosyl groups	binding	glucuronosyltransferase activity	catalytic activity	ion binding	transition metal ion binding	Cellular Component:	Golgi membrane	Golgi apparatus	membrane	integral to membrane
na	na	0.992261	0.362214	0.108974	0.109755	36.4	22.6	-	10230	neighbor of BRCA1 gene 2 (non-protein coding)	-	10230	-	-
na	na	7.48229	6.85205	0.119347	0.085847	3309.4	2038.8	-	9169	Splicing factor, arginine/serine-rich 2, interacting protein	Hs.715491	9169	SFRS2IP	12	Biological Process:	spliceosome assembly	RNA splicing, via transesterification reactions	mRNA processing	RNA splicing	cellular component assembly	nitrogen compound metabolic process	cellular component biogenesis	ribonucleoprotein complex subunit organization	cellular process	mRNA metabolic process	nucleic acid metabolic process	macromolecule metabolic process	gene expression	nucleobase, nucleoside, nucleotide and nucleic acid metabolic process	cellular macromolecule metabolic process	cellular component organization or biogenesis	ribonucleoprotein complex assembly	macromolecular complex subunit organization	nuclear mRNA splicing, via spliceosome	cellular component organization or biogenesis at cellular level	cellular component organization	cellular nitrogen compound metabolic process	cellular component organization at cellular level	RNA splicing, via transesterification reactions with bulged adenosine as nucleophile	cellular metabolic process	RNA metabolic process	macromolecular complex assembly	primary metabolic process	metabolic process	RNA processing	ribonucleoprotein complex biogenesis	cellular macromolecular complex subunit organization	cellular component biogenesis at cellular level	cellular macromolecular complex assembly
na	na	5.18912	4.5587	0.171381	0.093231	692.4	416.8	-	205717	KIAA2018	Hs.632570	205717	KIAA2018	3	Molecular Function:	DNA binding	mannosyl-oligosaccharide 1,2-alpha-mannosidase activity	calcium ion binding	transcription regulator activity	hydrolase activity	mannosyl-oligosaccharide mannosidase activity	cation binding	binding	catalytic activity	hydrolase activity, acting on glycosyl bonds	ion binding	hydrolase activity, hydrolyzing O-glycosyl compounds	nucleic acid binding	mannosidase activity	metal ion binding	Cellular Component:	nucleus	membrane	intracellular membrane-bounded organelle	intracellular organelle	intracellular part	intracellular	membrane-bounded organelle	organelle	cell part	all	cell	cellular_component
na	na	6.47207	5.84156	0.108781	0.058772	1616.2	1005.8	-	6867	Transforming, acidic coiled-coil containing protein 1	Hs.279245	6867	TACC1	8	Biological Process:	microtubule cytoskeleton organization	cell cycle	cell proliferation	cerebral cortex development	neurogenesis	interkinetic nuclear migration	regulation of microtubule-based process	cell division	cell differentiation	cellular component organization at cellular level	microtubule-based process	cellular localization	developmental process	pallium development	telencephalon development	nucleus localization	multicellular organismal process	cellular process	organelle organization	anatomical structure development	forebrain development	neural precursor cell proliferation	cytoskeleton organization	biological regulation	multicellular organismal development	regulation of biological process	regulation of cellular process	cellular component organization or biogenesis	system development	organelle localization	cellular developmental process	organ development	brain development	cell proliferation in forebrain
na	na	3.21837	2.58762	0.03836	0.172486	169.2	108	-	57511	Component of oligomeric golgi complex 6	Hs.507805	57511	COG6	13	Biological Process:	protein transport	establishment of protein localization	transport	protein localization	establishment of localization	localization	macromolecule localization	Cellular Component:	Golgi membrane	Golgi apparatus	membrane	Golgi transport complex	intracellular organelle	intracellular part	membrane-bounded organelle	all	cytoplasmic part	cell	endomembrane system	intracellular membrane-bounded organelle	intracellular	organelle	protein complex	cell part	cytoplasm	organelle membrane	Golgi apparatus part	intracellular organelle part	macromolecular complex	cellular_component	organelle part
na	na	5.86258	5.23182	0.038161	0.053757	1057.4	663.2	-	2145	Enhancer of zeste homolog 1 (Drosophila)	Hs.194669	2145	EZH1	17	Biological Process:	anatomical structure morphogenesis	chromatin modification	cellular component organization at cellular level	cellular component organization or biogenesis	chromatin organization	developmental process	cellular process	organelle organization	anatomical structure development	chromosome organization	cellular component organization or biogenesis at cellular level	cellular component organization	Molecular Function:	DNA binding	chromatin binding	methyltransferase activity	transferase activity	histone-lysine N-methyltransferase activity	N-methyltransferase activity	binding	protein-lysine N-methyltransferase activity	lysine N-methyltransferase activity	catalytic activity	protein methyltransferase activity	histone methyltransferase activity	transferase activity, transferring one-carbon groups	S-adenosylmethionine-dependent methyltransferase activity	nucleic acid binding	Cellular Component:	nucleus	nucleolus	ESC/E(Z) complex	nucleoplasm	nuclear lumen
na	na	7.93945	7.30859	0.092025	0.075519	4514	2778.4	-	1729	Diaphanous homolog 1 (Drosophila)	Hs.529451	1729	DIAPH1	5	Biological Process:	sensory perception of sound	cellular component organization	actin cytoskeleton organization	actin filament polymerization	cellular component assembly	cellular component organization at cellular level	actin filament-based process	cellular component biogenesis	protein complex subunit organization	cellular process	organelle organization	multicellular organismal process	protein complex biogenesis	protein polymerization	actin polymerization or depolymerization	actin filament organization	cellular protein complex assembly	macromolecular complex assembly	sensory perception	cytoskeleton organization	neurological system process	cellular component organization or biogenesis	cellular macromolecular complex subunit organization	protein complex assembly	sensory perception of mechanical stimulus	macromolecular complex subunit organization	cellular macromolecular complex assembly	system process	cellular component organization or biogenesis at cellular level	cellular component assembly at cellular level	Molecular Function:	actin binding	receptor binding	binding
na	na	2.72528	2.09434	0.135901	0.152192	123.4	77.4	-	163486	DENN/MADD domain containing 1B	Hs.657779	163486	DENND1B	1	Molecular Function:	guanyl-nucleotide exchange factor activity	enzyme regulator activity	nucleoside-triphosphatase regulator activity	GTPase regulator activity	Cellular Component:	cytoplasm	cytosol	clathrin-coated vesicle	cytoplasmic vesicle	intracellular organelle	intracellular part	membrane-bounded organelle	all	cytoplasmic part	vesicle	cell	membrane-bounded vesicle	intracellular membrane-bounded organelle	intracellular	organelle	cell part	coated vesicle	cytoplasmic membrane-bounded vesicle	cellular_component
na	na	6.45509	5.82399	0.107349	0.118337	1625	1010.4	-	9728	SECIS binding protein 2-like	Hs.9997	9728	SECISBP2L	15
na	na	2.96287	2.33177	0.058682	0.118713	142.2	88.4	-	9477	Mediator complex subunit 20	Hs.278434	9477	MED20	6	Biological Process:	transcription, DNA-dependent	regulation of transcription from RNA polymerase II promoter	gene expression	nitrogen compound metabolic process	regulation of macromolecule metabolic process	cellular process	nucleic acid metabolic process	cellular macromolecule biosynthetic process	macromolecule metabolic process	regulation of nucleobase, nucleoside, nucleotide and nucleic acid metabolic process	biological regulation	nucleobase, nucleoside, nucleotide and nucleic acid metabolic process	regulation of cellular process	regulation of biological process	regulation of nitrogen compound metabolic process	cellular macromolecule metabolic process	regulation of cellular metabolic process	transcription from RNA polymerase II promoter	cellular biosynthetic process	biosynthetic process	regulation of biosynthetic process	regulation of cellular macromolecule biosynthetic process	cellular nitrogen compound metabolic process	cellular metabolic process	RNA metabolic process	regulation of cellular biosynthetic process	regulation of transcription	regulation of metabolic process	regulation of primary metabolic process	primary metabolic process	metabolic process	regulation of gene expression	regulation of transcription, DNA-dependent	transcription
na	na	4.63023	3.9988	0.045683	0.141125	452.8	283.2	-	60488	Mitochondrial ribosomal protein S35	Hs.311072	60488	MRPS35	12	Biological Process:	DNA damage response, detection of DNA damage	peptide biosynthetic process	cellular response to stress	detection of stimulus	cellular metabolic process	response to DNA damage stimulus	cellular process	response to stress	cellular biosynthetic process	response to stimulus	cellular response to stimulus	biosynthetic process	metabolic process	peptide metabolic process	Cellular Component:	mitochondrion	mitochondrial small ribosomal subunit	ribosome	organelle lumen	small ribosomal subunit	intracellular organelle	intracellular part	membrane-bounded organelle	non-membrane-bounded organelle	all	cytoplasmic part	organellar ribosome	mitochondrial part	mitochondrial matrix	cell	intracellular organelle lumen	intracellular membrane-bounded organelle	ribonucleoprotein complex	mitochondrial ribosome
na	na	7.44146	6.81001	0.111153	0.070704	3217.4	1970.8	-	3189	Heterogeneous nuclear ribonucleoprotein H3 (2H9)	Hs.643472	3189	HNRNPH3	10	Biological Process:	nuclear mRNA splicing, via spliceosome	RNA processing	RNA splicing	RNA splicing, via transesterification reactions with bulged adenosine as nucleophile	RNA splicing, via transesterification reactions	nitrogen compound metabolic process	cellular metabolic process	RNA metabolic process	cellular process	mRNA metabolic process	nucleic acid metabolic process	macromolecule metabolic process	gene expression	primary metabolic process	nucleobase, nucleoside, nucleotide and nucleic acid metabolic process	metabolic process	cellular macromolecule metabolic process	mRNA processing	cellular nitrogen compound metabolic process	Molecular Function:	nucleotide binding	RNA binding	protein binding	binding	nucleic acid binding	Cellular Component:	nucleus	heterogeneous nuclear ribonucleoprotein complex	intracellular organelle	intracellular part	membrane-bounded organelle	all	nuclear part	cell
na	na	4.02284	3.39106	0.182738	0.097726	306.8	186.8	-	10608	MAX dimerization protein 4	Hs.655020	10608	MXD4	4	Biological Process:	negative regulation of transcription from RNA polymerase II promoter	negative regulation of cell proliferation	negative regulation of gene expression	negative regulation of cellular metabolic process	nitrogen compound metabolic process	negative regulation of cellular biosynthetic process	negative regulation of transcription, DNA-dependent	regulation of macromolecule metabolic process	cellular process	negative regulation of cellular process	nucleic acid metabolic process	cellular macromolecule biosynthetic process	negative regulation of biological process	macromolecule metabolic process	negative regulation of biosynthetic process	negative regulation of macromolecule metabolic process	regulation of nucleobase, nucleoside, nucleotide and nucleic acid metabolic process	gene expression	negative regulation of nucleobase, nucleoside, nucleotide and nucleic acid metabolic process	nucleobase, nucleoside, nucleotide and nucleic acid metabolic process	biological regulation	regulation of biological process	regulation of cellular process	cellular macromolecule metabolic process	regulation of nitrogen compound metabolic process	regulation of cellular metabolic process	regulation of cell proliferation	negative regulation of RNA metabolic process	transcription from RNA polymerase II promoter	cellular biosynthetic process	negative regulation of metabolic process	biosynthetic process	transcription, DNA-dependent	regulation of biosynthetic process
na	na	1.8354	1.20362	0.08062	0.042791	65.2	40.4	-	55954	Zinc finger, matrin type 5	Hs.713647	55954	ZMAT5	22	Biological Process:	mRNA processing	RNA splicing	nitrogen compound metabolic process	cellular metabolic process	cellular macromolecule metabolic process	RNA metabolic process	cellular process	mRNA metabolic process	nucleic acid metabolic process	macromolecule metabolic process	gene expression	primary metabolic process	cellular nitrogen compound metabolic process	metabolic process	nucleobase, nucleoside, nucleotide and nucleic acid metabolic process	RNA processing	Molecular Function:	nucleic acid binding	zinc ion binding	metal ion binding	cation binding	ion binding	binding	transition metal ion binding	Cellular Component:	nucleus	U12-type spliceosomal complex	nucleolus	cytoplasm	nuclear lumen	organelle lumen	intracellular organelle	intracellular part	membrane-bounded organelle
na	na	5.30938	4.67739	0.066028	0.157757	721	459.4	-	55002	Transmembrane and coiled-coil domains 3	Hs.317593	55002	TMCO3	13	Biological Process:	cation transport	transmembrane transport	transport	establishment of localization	localization	ion transport	cellular process	Molecular Function:	antiporter activity	solute:hydrogen antiporter activity	cation transmembrane transporter activity	hydrogen ion transmembrane transporter activity	solute:solute antiporter activity	substrate-specific transmembrane transporter activity	substrate-specific transporter activity	ion transmembrane transporter activity	transporter activity	active transmembrane transporter activity	secondary active transmembrane transporter activity	inorganic cation transmembrane transporter activity	solute:cation antiporter activity	monovalent inorganic cation transmembrane transporter activity	transmembrane transporter activity	Cellular Component:	membrane	integral to membrane	intrinsic to membrane	cell	all	cellular_component	cell part	membrane part
na	na	4.01267	3.38046	0.041438	0.121338	293.4	183.8	-	9093	DnaJ (Hsp40) homolog, subfamily A, member 3	Hs.719223	9093	DNAJA3	16	Biological Process:	protein folding	negative regulation of protein kinase activity	apoptosis	activation of caspase activity	neuromuscular junction development	negative regulation of cell proliferation	response to heat	positive regulation of protein ubiquitination	negative regulation of NF-kappaB transcription factor activity	response to interferon-gamma	positive regulation of apoptosis	negative regulation of apoptosis	negative regulation of I-kappaB kinase/NF-kappaB cascade	negative regulation of caspase activity	protein stabilization	negative regulation of interferon-gamma-mediated signaling pathway	cell differentiation	positive regulation of cellular process	regulation of hydrolase activity	positive regulation of peptidase activity	regulation of phosphorylation	cell death	negative regulation of hydrolase activity	regulation of nucleobase, nucleoside, nucleotide and nucleic acid metabolic process	biological regulation	intracellular signal transduction	response to abiotic stimulus	muscle organ development	cellular component organization or biogenesis	positive regulation of catalytic activity	regulation of biological quality	cellular biosynthetic process	positive regulation of protein metabolic process	response to stimulus
na	na	4.89631	4.26409	0.111679	0.133486	536	338	-	54107	Polymerase (DNA directed), epsilon 3 (p17 subunit)	Hs.108112	54107	POLE3	9	Biological Process:	DNA replication	histone H3 acetylation	internal protein amino acid acetylation	nitrogen compound metabolic process	chromatin organization	organelle organization	cellular process	protein modification process	cellular macromolecule biosynthetic process	nucleic acid metabolic process	macromolecule metabolic process	nucleobase, nucleoside, nucleotide and nucleic acid metabolic process	histone acetylation	peptidyl-amino acid modification	peptidyl-lysine acetylation	cellular component organization or biogenesis	cellular macromolecule metabolic process	internal peptidyl-lysine acetylation	cellular biosynthetic process	chromosome organization	cellular component organization or biogenesis at cellular level	biosynthetic process	cellular component organization	chromatin modification	cellular nitrogen compound metabolic process	histone modification	DNA metabolic process	cellular component organization at cellular level	cellular metabolic process	primary metabolic process	metabolic process	protein acylation	protein metabolic process	covalent chromatin modification
na	na	1.63058	0.998295	0.109522	0.119793	57.4	35.8	-	100131257	Similar to hCG19534	Hs.551110	100131257	LOC100131257	7
na	na	6.50729	5.87482	0.060677	0.110121	1663.2	1039.8	-	5870	RAB6A, member RAS oncogene family	Hs.503222	5870	RAB6A	11	Biological Process:	protein targeting to Golgi	GTP catabolic process	retrograde vesicle-mediated transport, Golgi to ER	small GTPase mediated signal transduction	protein transport	vesicle-mediated transport	peptidyl-cysteine methylation	protein localization in Golgi apparatus	minus-end-directed organelle transport along microtubule	establishment of localization in cell	ribonucleotide metabolic process	intracellular transport	purine nucleotide catabolic process	cellular process	intracellular protein transport	protein methylation	signaling	protein targeting	ribonucleoside triphosphate metabolic process	biological regulation	intracellular signal transduction	peptidyl-amino acid modification	microtubule-based transport	response to stimulus	nucleoside phosphate metabolic process	nucleobase, nucleoside and nucleotide catabolic process	protein localization	protein localization to organelle	purine nucleoside triphosphate catabolic process	microtubule-based process	transport	purine nucleotide metabolic process	ribonucleoside triphosphate catabolic process	purine ribonucleoside triphosphate catabolic process
na	na	7.10213	6.46949	0.068157	0.066931	2480.2	1567.4	-	4644	Myosin VA (heavy chain 12, myoxin)	Hs.21213	4644	MYO5A	15	Biological Process:	transport	actin filament-based movement	actin filament-based process	establishment of localization	localization	cellular process	Molecular Function:	microfilament motor activity	nucleotide binding	actin binding	calmodulin binding	ATP binding	hydrolase activity, acting on acid anhydrides, in phosphorus-containing anhydrides	purine ribonucleoside triphosphate binding	binding	catalytic activity	cytoskeletal protein binding	motor activity	pyrophosphatase activity	purine ribonucleotide binding	hydrolase activity	nucleoside-triphosphatase activity	purine nucleotide binding	hydrolase activity, acting on acid anhydrides	protein binding	adenyl ribonucleotide binding	ribonucleotide binding	adenyl nucleotide binding	Cellular Component:	ruffle	cytoplasm	myosin complex	growth cone	neuron projection
na	na	3.06879	2.43552	0.091231	0.173242	154.4	97.2	-	84792	Hypothetical protein LOC84792	Hs.696146	84792	MGC12966	7	Cellular Component:	nucleus	intracellular membrane-bounded organelle	intracellular organelle	intracellular part	intracellular	membrane-bounded organelle	organelle	cell part	all	cell	cellular_component
na	na	7.08267	6.44933	0.097979	0.110779	2518.6	1560.8	-	9929	Josephin domain containing 1	Hs.3094	9929	JOSD1	22
na	na	6.45321	5.81986	0.070156	0.109723	1610.2	1005.4	-	3093	Ubiquitin-conjugating enzyme E2K (UBC1 homolog, yeast)	Hs.714332	3093	UBE2K	4	Biological Process:	ubiquitin-dependent protein catabolic process	protein ubiquitination	post-translational protein modification	protein K48-linked ubiquitination	cellular metabolic process	cellular macromolecule catabolic process	modification-dependent macromolecule catabolic process	cellular process	protein modification process	proteolysis	modification-dependent protein catabolic process	macromolecule metabolic process	primary metabolic process	catabolic process	metabolic process	protein modification by small protein conjugation	cellular protein catabolic process	cellular catabolic process	cellular macromolecule metabolic process	protein metabolic process	protein catabolic process	cellular protein metabolic process	macromolecule catabolic process	proteolysis involved in cellular protein catabolic process	protein modification by small protein conjugation or removal	macromolecule modification	Molecular Function:	nucleotide binding	ubiquitin-protein ligase activity	protein binding	ATP binding	ligase activity	acid-amino acid ligase activity	ubiquitin protein ligase binding
na	na	4.23846	3.60508	0.098098	0.09535	343	214.4	-	157697	Glutamate-rich 1	Hs.655310	157697	ERICH1	8
na	na	6.55815	5.92474	0.173435	0.096909	1794.6	1077.8	-	23369	Pumilio homolog 2 (Drosophila)	Hs.467824	23369	PUM2	2	Biological Process:	regulation of translation	cellular metabolic process	regulation of macromolecule metabolic process	regulation of cellular biosynthetic process	cellular process	posttranscriptional regulation of gene expression	regulation of metabolic process	cellular macromolecule biosynthetic process	regulation of primary metabolic process	macromolecule metabolic process	translation	primary metabolic process	gene expression	biological regulation	metabolic process	regulation of gene expression	regulation of biological process	regulation of cellular process	cellular macromolecule metabolic process	protein metabolic process	regulation of cellular protein metabolic process	regulation of cellular metabolic process	regulation of protein metabolic process	cellular biosynthetic process	cellular protein metabolic process	biosynthetic process	regulation of biosynthetic process	regulation of cellular macromolecule biosynthetic process	regulation of macromolecule biosynthetic process	macromolecule biosynthetic process	Molecular Function:	RNA binding	protein binding	binding
na	na	4.30305	3.66953	0.089893	0.148077	359.6	226.8	-	9656	Mediator of DNA damage checkpoint 1	Hs.653495	9656	MDC1	6	Biological Process:	double-strand break repair via homologous recombination	DNA repair	double-strand break repair	cell cycle	intra-S DNA damage checkpoint	nitrogen compound metabolic process	cellular process	negative regulation of cellular process	nucleic acid metabolic process	negative regulation of biological process	macromolecule metabolic process	cell cycle checkpoint	biological regulation	nucleobase, nucleoside, nucleotide and nucleic acid metabolic process	regulation of biological process	regulation of cellular process	cellular macromolecule metabolic process	negative regulation of cell cycle	regulation of cell cycle arrest	response to stimulus	cellular nitrogen compound metabolic process	DNA metabolic process	cellular response to stress	DNA integrity checkpoint	recombinational repair	cellular metabolic process	cell cycle arrest	primary metabolic process	metabolic process	DNA recombination	regulation of cell cycle	response to DNA damage stimulus	DNA damage checkpoint	response to stress
na	na	4.51609	3.88242	0.088921	0.146752	419.2	263.2	-	8078	Ubiquitin specific peptidase 5 (isopeptidase T)	Hs.631661	8078	USP5	12	Biological Process:	ubiquitin-dependent protein catabolic process	positive regulation of proteasomal ubiquitin-dependent protein catabolic process	protein K48-linked deubiquitination	protein modification by small protein removal	positive regulation of cellular process	positive regulation of cellular protein metabolic process	positive regulation of biological process	cellular macromolecule catabolic process	positive regulation of metabolic process	regulation of macromolecule metabolic process	modification-dependent macromolecule catabolic process	cellular process	protein modification process	proteolysis	modification-dependent protein catabolic process	positive regulation of macromolecule metabolic process	macromolecule metabolic process	biological regulation	regulation of proteolysis	protein deubiquitination	proteasomal ubiquitin-dependent protein catabolic process	regulation of cellular process	regulation of biological process	cellular macromolecule metabolic process	regulation of cellular metabolic process	positive regulation of cellular catabolic process	protein catabolic process	positive regulation of protein metabolic process	regulation of catabolic process	proteasomal protein catabolic process	macromolecule catabolic process	proteolysis involved in cellular protein catabolic process	regulation of protein catabolic process	cellular metabolic process
na	na	2.69091	2.05697	0.136464	0.157197	117.8	73.8	-	54332	Ganglioside-induced differentiation-associated protein 1	Hs.168950	54332	GDAP1	8	Biological Process:	response to retinoic acid	response to vitamin	response to chemical stimulus	response to nutrient levels	response to external stimulus	response to extracellular stimulus	response to vitamin A	response to stimulus	response to nutrient	Cellular Component:	cytoplasm	intracellular part	intracellular	cell	all	cellular_component	cell part
na	na	3.90635	3.27226	0.10039	0.116363	269.4	169.8	-	10885	WD repeat domain 3	Hs.310809	10885	WDR3	1	Cellular Component:	nucleus	nucleolus	nuclear membrane	nuclear lumen	organelle lumen	intracellular organelle	intracellular part	membrane-bounded organelle	non-membrane-bounded organelle	all	organelle envelope	envelope	nuclear part	cell	intracellular organelle lumen	endomembrane system	nuclear envelope	intracellular membrane-bounded organelle	intracellular	organelle	cell part	membrane-enclosed lumen	organelle membrane	intracellular non-membrane-bounded organelle	intracellular organelle part	membrane	cellular_component	organelle part
na	na	4.84495	4.21027	0.064625	0.181552	525.6	332	-	221	Aldehyde dehydrogenase 3 family, member B1	Hs.523841	221	ALDH3B1	11	Biological Process:	alcohol metabolic process	cellular aldehyde metabolic process	lipid metabolic process	oxidation-reduction process	small molecule metabolic process	cellular metabolic process	primary metabolic process	metabolic process	cellular process	Molecular Function:	3-chloroallyl aldehyde dehydrogenase activity	aldehyde dehydrogenase [NAD(P)+] activity	oxidoreductase activity	oxidoreductase activity, acting on the aldehyde or oxo group of donors	oxidoreductase activity, acting on the aldehyde or oxo group of donors, NAD or NADP as acceptor	catalytic activity
na	na	4.83435	4.19935	0.117179	0.123862	532.6	328.4	-	6497	V-ski sarcoma viral oncogene homolog (avian)	Hs.663133	6497	SKI	1	Biological Process:	negative regulation of transcription from RNA polymerase II promoter	neural tube closure	lens morphogenesis in camera-type eye	transforming growth factor beta receptor signaling pathway	negative regulation of cell proliferation	anterior/posterior axis specification	negative regulation of Schwann cell proliferation	myotube differentiation	olfactory bulb development	myelination in peripheral nervous system	embryonic limb morphogenesis	BMP signaling pathway	negative regulation of transforming growth factor beta receptor signaling pathway	negative regulation of BMP signaling pathway	negative regulation of activin receptor signaling pathway	regulation of apoptosis	positive regulation of DNA binding	nose morphogenesis	negative regulation of osteoblast differentiation	positive regulation of transcription from RNA polymerase II promoter	negative regulation of fibroblast proliferation	skeletal muscle fiber development	palate development	retina development in camera-type eye	face morphogenesis	bone morphogenesis	SMAD protein signal transduction	protein homotrimerization	protein heterotrimerization	head development	negative regulation of developmental process	cell differentiation	negative regulation of gene expression	positive regulation of cellular process
na	na	4.51623	3.88094	0.147993	0.110917	422.4	261.2	-	64848	YTH domain containing 2	Hs.231942	64848	YTHDC2	5	Molecular Function:	nucleotide binding	nucleic acid binding	helicase activity	ATP binding	ATP-dependent helicase activity	hydrolase activity	hydrolase activity, acting on acid anhydrides, in phosphorus-containing anhydrides	purine ribonucleoside triphosphate binding	purine NTP-dependent helicase activity	binding	catalytic activity	ATPase activity	pyrophosphatase activity	purine ribonucleotide binding	nucleoside-triphosphatase activity	purine nucleotide binding	hydrolase activity, acting on acid anhydrides	adenyl ribonucleotide binding	ATPase activity, coupled	ribonucleotide binding	adenyl nucleotide binding
na	na	5.03916	4.40383	0.088998	0.071285	602.4	372.4	-	160	Adaptor-related protein complex 2, alpha 1 subunit	Hs.467125	160	AP2A1	19	Biological Process:	intracellular protein transport	Golgi to endosome transport	endocytosis	epidermal growth factor receptor signaling pathway	synaptic transmission	axon guidance	viral reproduction	negative regulation of epidermal growth factor receptor signaling pathway	nerve growth factor receptor signaling pathway	regulation of defense response to virus by virus	cell differentiation	taxis	multicellular organismal signaling	neuron projection development	neuron development	establishment of localization in cell	immune effector process	intracellular transport	enzyme linked receptor protein signaling pathway	multicellular organismal process	cellular process	anatomical structure development	response to other organism	signaling	negative regulation of biological process	biological regulation	cell surface receptor linked signaling pathway	cellular component organization or biogenesis	regulation of multi-organism process	cell projection morphogenesis	regulation of defense response	cell-cell signaling	response to stimulus	cellular membrane organization
na	na	2.26441	1.62897	0.123655	0.056127	86	54.6	-	400506	Chromosome 16 open reading frame 88	Hs.585209	400506	C16orf88	16	Cellular Component:	nucleus	nucleolus	nuclear lumen	organelle lumen	intracellular organelle	intracellular part	membrane-bounded organelle	non-membrane-bounded organelle	all	nuclear part	cell	intracellular organelle lumen	intracellular membrane-bounded organelle	intracellular	organelle	cell part	membrane-enclosed lumen	intracellular non-membrane-bounded organelle	intracellular organelle part	cellular_component	organelle part
na	na	6.48172	5.84601	0.021718	0.145408	1623.2	1023.8	-	7203	Chaperonin containing TCP1, subunit 3 (gamma)	Hs.491494	7203	CCT3	1	Biological Process:	protein folding	cellular protein metabolic process	'de novo' posttranslational protein folding	cellular metabolic process	cellular macromolecule metabolic process	protein metabolic process	cellular process	macromolecule metabolic process	primary metabolic process	metabolic process	'de novo' protein folding	Molecular Function:	nucleotide binding	protein binding	ATP binding	unfolded protein binding	purine ribonucleoside triphosphate binding	purine nucleotide binding	adenyl ribonucleotide binding	ribonucleotide binding	binding	adenyl nucleotide binding	purine ribonucleotide binding	Cellular Component:	cytoplasm	cytosol	chaperonin-containing T-complex	cytoskeleton	plasma membrane	intracellular organelle	intracellular part	non-membrane-bounded organelle	all	cell periphery
na	na	2.08964	1.45346	0.073521	0.114089	77.8	48.4	-	51367	Processing of precursor 5, ribonuclease P/MRP subunit (S. cerevisiae)	Hs.279913	51367	POP5	12	Biological Process:	tRNA processing	RNA metabolic process	nitrogen compound metabolic process	cellular metabolic process	cellular process	nucleic acid metabolic process	tRNA metabolic process	macromolecule metabolic process	gene expression	primary metabolic process	nucleobase, nucleoside, nucleotide and nucleic acid metabolic process	metabolic process	RNA processing	ncRNA metabolic process	cellular macromolecule metabolic process	ncRNA processing	cellular nitrogen compound metabolic process	Molecular Function:	ribonuclease P activity	ribonuclease activity	protein binding	hydrolase activity	tRNA-specific ribonuclease activity	endonuclease activity, active with either ribo- or deoxyribonucleic acids and producing 5'-phosphomonoesters	endoribonuclease activity	binding	catalytic activity	nuclease activity	hydrolase activity, acting on ester bonds	endoribonuclease activity, producing 5'-phosphomonoesters	endonuclease activity	Cellular Component:	nucleus	nucleolar ribonuclease P complex
na	na	2.88987	2.2536	0.099592	0.130721	138.6	84.2	-	79626	Tumor necrosis factor, alpha-induced protein 8-like 2	Hs.709522	79626	TNFAIP8L2	1	Biological Process:	innate immune response	immune system process	response to stimulus	immune response	defense response	response to stress
na	na	2.62413	1.98752	0.123598	0.149062	116.2	71	-	93627	TBC domain-containing protein kinase-like	Hs.292986	93627	TBCKL	4	Biological Process:	protein phosphorylation	regulation of Rab GTPase activity	regulation of hydrolase activity	ribonucleotide metabolic process	Ras protein signal transduction	purine nucleotide catabolic process	cellular process	signaling	ribonucleoside triphosphate metabolic process	regulation of nucleobase, nucleoside, nucleotide and nucleic acid metabolic process	biological regulation	intracellular signal transduction	GTP catabolic process	response to stimulus	nucleoside phosphate metabolic process	nucleobase, nucleoside and nucleotide catabolic process	purine nucleoside triphosphate catabolic process	regulation of Rab protein signal transduction	Rab protein signal transduction	regulation of GTPase activity	regulation of Ras GTPase activity	purine nucleotide metabolic process	ribonucleoside triphosphate catabolic process	purine ribonucleoside triphosphate catabolic process	regulation of metabolic process	regulation of Ras protein signal transduction	regulation of small GTPase mediated signal transduction	heterocycle metabolic process	nucleotide catabolic process	regulation of molecular function	phosphate metabolic process	regulation of nucleotide metabolic process	small molecule metabolic process	protein metabolic process
na	na	2.89268	2.25603	0.083852	0.099199	134.4	85	-	55270	Nudix (nucleoside diphosphate linked moiety X)-type motif 15	Hs.144407	55270	NUDT15	13	Molecular Function:	hydrolase activity	metal ion binding	cation binding	ion binding	binding	catalytic activity
na	na	3.87143	3.23473	0.044739	0.101864	264	166	-	124454	Glutamyl-tRNA synthetase 2, mitochondrial (putative)	Hs.620541	124454	EARS2	16	Biological Process:	tRNA aminoacylation for protein translation	glutamyl-tRNA aminoacylation	gene expression	carboxylic acid metabolic process	nitrogen compound metabolic process	tRNA aminoacylation	organic acid metabolic process	cellular process	cellular macromolecule biosynthetic process	nucleic acid metabolic process	macromolecule metabolic process	translation	nucleobase, nucleoside, nucleotide and nucleic acid metabolic process	cellular amine metabolic process	ncRNA metabolic process	cellular macromolecule metabolic process	amine metabolic process	cellular biosynthetic process	biosynthetic process	cellular nitrogen compound metabolic process	cellular metabolic process	RNA metabolic process	tRNA metabolic process	primary metabolic process	cellular ketone metabolic process	metabolic process	small molecule metabolic process	protein metabolic process	amino acid activation	cellular protein metabolic process	cellular amino acid metabolic process	oxoacid metabolic process	macromolecule biosynthetic process	Molecular Function:
na	na	3.9476	3.31054	0.09577	0.076045	282.4	173.8	-	80324	Pseudouridylate synthase 1	Hs.592004	80324	PUS1	12	Biological Process:	pseudouridine synthesis	tRNA processing	nitrogen compound metabolic process	cellular metabolic process	RNA metabolic process	cellular process	nucleic acid metabolic process	tRNA metabolic process	macromolecule metabolic process	gene expression	primary metabolic process	RNA modification	metabolic process	nucleobase, nucleoside, nucleotide and nucleic acid metabolic process	RNA processing	ncRNA metabolic process	cellular macromolecule metabolic process	ncRNA processing	cellular nitrogen compound metabolic process	macromolecule modification	Molecular Function:	RNA binding	pseudouridylate synthase activity	pseudouridine synthase activity	isomerase activity	carbon-oxygen lyase activity	lyase activity	hydro-lyase activity	binding	catalytic activity	intramolecular transferase activity	nucleic acid binding	Cellular Component:	nucleus
na	na	5.11615	4.47888	0.070834	0.166733	635.6	401.4	-	833	Cysteinyl-tRNA synthetase	Hs.274873	833	CARS	11	Biological Process:	tRNA aminoacylation for protein translation	cysteinyl-tRNA aminoacylation	gene expression	carboxylic acid metabolic process	nitrogen compound metabolic process	tRNA aminoacylation	organic acid metabolic process	cellular process	cellular macromolecule biosynthetic process	nucleic acid metabolic process	macromolecule metabolic process	translation	nucleobase, nucleoside, nucleotide and nucleic acid metabolic process	cellular amine metabolic process	ncRNA metabolic process	cellular macromolecule metabolic process	amine metabolic process	cellular biosynthetic process	biosynthetic process	cellular nitrogen compound metabolic process	cellular metabolic process	RNA metabolic process	tRNA metabolic process	primary metabolic process	cellular ketone metabolic process	metabolic process	small molecule metabolic process	protein metabolic process	amino acid activation	cellular protein metabolic process	cellular amino acid metabolic process	oxoacid metabolic process	macromolecule biosynthetic process	Molecular Function:
na	na	5.08191	4.44459	0.060772	0.130657	618.2	389.8	-	23039	Exportin 7	Hs.172685	23039	XPO7	8	Biological Process:	protein export from nucleus	intracellular protein transport	mRNA transport	transmembrane transport	establishment of protein localization	transport	cellular localization	establishment of localization in cell	intracellular transport	cellular process	RNA localization	protein targeting	protein transport	nucleic acid transport	nuclear transport	nuclear export	establishment of localization	cellular protein localization	cellular macromolecule localization	macromolecule localization	nucleocytoplasmic transport	nucleobase, nucleoside, nucleotide and nucleic acid transport	protein localization	establishment of RNA localization	RNA transport	localization	Molecular Function:	nuclear export signal receptor activity	protein binding	protein transporter activity	substrate-specific transporter activity	transporter activity	binding	Cellular Component:
na	na	4.38529	3.74793	0.113035	0.154157	383	240.2	-	11215	A kinase (PRKA) anchor protein 11	Hs.105105	11215	AKAP11	13	Biological Process:	intracellular protein kinase cascade	regulation of biological process	regulation of cellular process	cellular process	signal transduction	cellular response to stimulus	response to stimulus	signaling	biological regulation	intracellular signal transduction	signal transduction via phosphorylation event	Molecular Function:	protein binding	protein phosphatase 1 binding	protein kinase A binding	phosphatase binding	protein phosphatase binding	binding	enzyme binding	Cellular Component:	cytoplasm	microtubule organizing center	cytoskeleton	intracellular organelle	intracellular part	non-membrane-bounded organelle	all	cytoplasmic part	cell	cytoskeletal part	intracellular	organelle	cell part	microtubule cytoskeleton
na	na	6.18499	5.54731	0.09626	0.067187	1326.6	822.6	-	8452	Cullin 3	Hs.372286	8452	CUL3	2	Biological Process:	G1/S transition of mitotic cell cycle	mitotic anaphase	cell morphogenesis	cytokinesis	in utero embryonic development	trophectodermal cellular morphogenesis	cell cycle arrest	gastrulation	cyclin catabolic process	positive regulation of cell proliferation	induction of apoptosis by intracellular signals	cell migration	protein ubiquitination	negative regulation of Rho protein signal transduction	stress fiber assembly	proteasomal ubiquitin-dependent protein catabolic process	anaphase	cell differentiation	positive regulation of programmed cell death	positive regulation of cellular process	mitotic cell cycle	Ras protein signal transduction	apoptosis	induction of programmed cell death	modification-dependent macromolecule catabolic process	multicellular organismal process	cellular process	anatomical structure development	chordate embryonic development	actin filament organization	cell death	signaling	regulation of programmed cell death	negative regulation of biological process
na	na	6.4572	5.81922	0.074195	0.124027	1617.2	1010.8	-	23042	Pyridoxal-dependent decarboxylase domain containing 1	Hs.370781	23042	PDXDC1	16	Biological Process:	carboxylic acid metabolic process	small molecule metabolic process	cellular metabolic process	cellular ketone metabolic process	metabolic process	organic acid metabolic process	cellular process	oxoacid metabolic process	Molecular Function:	protein binding	lyase activity	carboxy-lyase activity	pyridoxal phosphate binding	vitamin B6 binding	carbon-carbon lyase activity	binding	vitamin binding	catalytic activity	cofactor binding
na	na	2.05827	1.42028	0.076969	0.158547	75	47.6	-	9338	Transcription elongation factor A (SII)-like 1	Hs.95243	9338	TCEAL1	X	Biological Process:	negative regulation of transcription from RNA polymerase II promoter	transcription, DNA-dependent	negative regulation of gene expression	negative regulation of cellular metabolic process	nitrogen compound metabolic process	negative regulation of cellular biosynthetic process	negative regulation of transcription, DNA-dependent	regulation of macromolecule metabolic process	cellular process	negative regulation of cellular process	nucleic acid metabolic process	cellular macromolecule biosynthetic process	negative regulation of biological process	macromolecule metabolic process	negative regulation of biosynthetic process	negative regulation of macromolecule metabolic process	regulation of nucleobase, nucleoside, nucleotide and nucleic acid metabolic process	gene expression	negative regulation of nucleobase, nucleoside, nucleotide and nucleic acid metabolic process	nucleobase, nucleoside, nucleotide and nucleic acid metabolic process	biological regulation	regulation of biological process	regulation of cellular process	cellular macromolecule metabolic process	regulation of nitrogen compound metabolic process	regulation of cellular metabolic process	negative regulation of RNA metabolic process	transcription from RNA polymerase II promoter	cellular biosynthetic process	negative regulation of metabolic process	biosynthetic process	regulation of biosynthetic process	regulation of cellular macromolecule biosynthetic process	cellular nitrogen compound metabolic process
na	na	1.01024	0.372162	0.108359	0.178119	37.6	23.2	-	339559	Zinc finger protein 642	Hs.434385	339559	ZNF642	1	Biological Process:	regulation of transcription, DNA-dependent	nitrogen compound metabolic process	regulation of macromolecule metabolic process	cellular process	nucleic acid metabolic process	cellular macromolecule biosynthetic process	macromolecule metabolic process	gene expression	regulation of nucleobase, nucleoside, nucleotide and nucleic acid metabolic process	nucleobase, nucleoside, nucleotide and nucleic acid metabolic process	biological regulation	regulation of biological process	regulation of cellular process	cellular macromolecule metabolic process	regulation of nitrogen compound metabolic process	regulation of cellular metabolic process	cellular biosynthetic process	biosynthetic process	transcription, DNA-dependent	regulation of biosynthetic process	regulation of cellular macromolecule biosynthetic process	cellular nitrogen compound metabolic process	cellular metabolic process	RNA metabolic process	regulation of transcription	regulation of cellular biosynthetic process	regulation of metabolic process	regulation of primary metabolic process	primary metabolic process	metabolic process	regulation of gene expression	transcription	RNA biosynthetic process	regulation of RNA metabolic process
na	na	3.89072	3.2521	0.196653	0.094293	285.8	169.2	-	25988	Histone H4 transcription factor	Hs.504091	25988	HINFP	11	Biological Process:	DNA damage checkpoint	G1/S transition of mitotic cell cycle	regulation of transcription involved in G1/S phase of mitotic cell cycle	in utero embryonic development	DNA repair	transcription, DNA-dependent	regulation of gene expression	positive regulation of gene expression	negative regulation of gene expression	positive regulation of gene-specific transcription	establishment of protein localization	myoblast differentiation	cell differentiation	positive regulation of cellular process	mitotic cell cycle	multicellular organismal process	cellular process	anatomical structure development	regulation of gene-specific transcription from RNA polymerase II promoter	positive regulation of nucleobase, nucleoside, nucleotide and nucleic acid metabolic process	chordate embryonic development	negative regulation of biological process	positive regulation of biosynthetic process	negative regulation of macromolecule metabolic process	regulation of nucleobase, nucleoside, nucleotide and nucleic acid metabolic process	biological regulation	cell cycle phase	transcription from RNA polymerase II promoter	positive regulation of transcription, DNA-dependent	embryo development ending in birth or egg hatching	cellular biosynthetic process	response to stimulus	protein localization	biosynthetic process
na	na	4.38113	3.7425	0.060014	0.062915	379.2	235.6	-	124801	LSM12 homolog (S. cerevisiae)	Hs.355570	124801	LSM12	17	Molecular Function:	protein binding	binding
na	na	4.87525	4.23662	0.085921	0.098848	533.4	333.2	-	64210	MMS19 nucleotide excision repair homolog (S. cerevisiae)	Hs.500721	64210	MMS19	10	Biological Process:	two-component signal transduction system (phosphorelay)	nucleotide-excision repair	chromosome segregation	response to hormone stimulus	positive regulation of transcription, DNA-dependent	positive regulation of cellular process	nitrogen compound metabolic process	positive regulation of biological process	positive regulation of metabolic process	regulation of macromolecule metabolic process	cellular process	response to endogenous stimulus	DNA repair	positive regulation of nucleobase, nucleoside, nucleotide and nucleic acid metabolic process	cellular macromolecule biosynthetic process	nucleic acid metabolic process	signaling	positive regulation of macromolecule metabolic process	macromolecule metabolic process	positive regulation of biosynthetic process	regulation of nucleobase, nucleoside, nucleotide and nucleic acid metabolic process	gene expression	nucleobase, nucleoside, nucleotide and nucleic acid metabolic process	biological regulation	response to organic substance	response to chemical stimulus	regulation of cellular process	regulation of biological process	positive regulation of cellular biosynthetic process	regulation of nitrogen compound metabolic process	cellular macromolecule metabolic process	regulation of cellular metabolic process	cellular biosynthetic process	response to stimulus
na	na	7.89567	7.25702	0.104216	0.102291	4409	2697.6	-	5777	Protein tyrosine phosphatase, non-receptor type 6	Hs.63489	5777	PTPN6	12	Biological Process:	protein dephosphorylation	apoptosis	signal transduction	G-protein coupled receptor protein signaling pathway	blood coagulation	positive regulation of cell proliferation	positive regulation of phosphatidylinositol 3-kinase cascade	cytokine-mediated signaling pathway	platelet activation	T cell costimulation	cell junction assembly	negative regulation of peptidyl-tyrosine phosphorylation	leukocyte migration	interferon-gamma-mediated signaling pathway	regulation of interferon-gamma-mediated signaling pathway	type I interferon-mediated signaling pathway	regulation of type I interferon-mediated signaling pathway	regulation of G1/S transition of mitotic cell cycle	positive regulation of cell activation	mitotic cell cycle	negative regulation of cellular metabolic process	positive regulation of cellular process	lymphocyte costimulation	regulation of phosphorylation	negative regulation of phosphate metabolic process	cell death	biological regulation	intracellular signal transduction	peptidyl-amino acid modification	leukocyte activation	cellular component organization or biogenesis	negative regulation of protein phosphorylation	negative regulation of protein modification process	regulation of biological quality
na	na	2.85862	2.21981	0.152939	0.138898	138.2	83.2	-	112812	Ferredoxin 1-like	Hs.654865	112812	FDX1L	19	Biological Process:	transport	electron transport chain	oxidation-reduction process	generation of precursor metabolites and energy	cellular metabolic process	establishment of localization	localization	metabolic process	cellular process	Molecular Function:	electron carrier activity	metal ion binding	2 iron, 2 sulfur cluster binding	iron-sulfur cluster binding	cation binding	ion binding	binding	metal cluster binding	Cellular Component:	mitochondrion	mitochondrial matrix	organelle lumen	intracellular organelle	intracellular part	membrane-bounded organelle	all	cytoplasmic part	mitochondrial part	cell	intracellular organelle lumen	intracellular membrane-bounded organelle	intracellular	organelle	cell part
na	na	4.49369	3.85481	0.03892	0.102283	407	253.8	-	79084	WD repeat domain 77	Hs.204773	79084	WDR77	1	Biological Process:	spliceosomal snRNP assembly	regulation of transcription from RNA polymerase II promoter	positive regulation of cell proliferation	negative regulation of cell proliferation	RNA metabolic process	ncRNA metabolic process	secretory columnal luminar epithelial cell differentiation involved in prostate glandular acinus dev	negative regulation of epithelial cell proliferation involved in prostate gland development	cell differentiation	reproduction	positive regulation of cellular process	regulation of epithelial cell proliferation	ribonucleoprotein complex subunit organization	multicellular organismal process	cellular process	anatomical structure development	negative regulation of biological process	reproductive structure development	regulation of nucleobase, nucleoside, nucleotide and nucleic acid metabolic process	biological regulation	reproductive process	regulation of multicellular organismal process	cellular component organization or biogenesis	regulation of cell proliferation	prostate glandular acinus development	prostate gland development	transcription from RNA polymerase II promoter	ribonucleoprotein complex assembly	macromolecular complex subunit organization	cellular biosynthetic process	epithelial cell proliferation	biosynthetic process	transcription, DNA-dependent	regulation of biosynthetic process
na	na	2.5366	1.89769	0.041823	0.086041	106.2	65.8	-	399664	Mex-3 homolog D (C. elegans)	Hs.436495	399664	MEX3D	19	Molecular Function:	RNA binding	zinc ion binding	metal ion binding	cation binding	ion binding	binding	transition metal ion binding	nucleic acid binding	Cellular Component:	nucleus	cytoplasm	intracellular membrane-bounded organelle	intracellular organelle	intracellular part	intracellular	membrane-bounded organelle	organelle	cell part	all	cell	cellular_component
na	na	4.6042	3.96525	0.062692	0.051392	443.2	274	-	2193	Phenylalanyl-tRNA synthetase, alpha subunit	Hs.23111	2193	FARSA	19	Biological Process:	tRNA aminoacylation for protein translation	phenylalanyl-tRNA aminoacylation	gene expression	carboxylic acid metabolic process	nitrogen compound metabolic process	tRNA aminoacylation	organic acid metabolic process	cellular process	cellular macromolecule biosynthetic process	nucleic acid metabolic process	macromolecule metabolic process	translation	nucleobase, nucleoside, nucleotide and nucleic acid metabolic process	cellular amine metabolic process	ncRNA metabolic process	cellular macromolecule metabolic process	amine metabolic process	cellular biosynthetic process	biosynthetic process	cellular nitrogen compound metabolic process	cellular metabolic process	RNA metabolic process	tRNA metabolic process	primary metabolic process	cellular ketone metabolic process	metabolic process	small molecule metabolic process	protein metabolic process	amino acid activation	cellular protein metabolic process	cellular amino acid metabolic process	oxoacid metabolic process	macromolecule biosynthetic process	Molecular Function:
na	na	4.13695	3.49676	0.104614	0.13297	326.4	203.2	-	148479	PHD finger protein 13	Hs.516079	148479	PHF13	1	Biological Process:	mitotic cell cycle	chromosome segregation	mitotic chromosome condensation	cellular component organization at cellular level	sister chromatid segregation	chromosome condensation	DNA packaging	organelle organization	cellular process	DNA conformation change	nuclear division	M phase of mitotic cell cycle	M phase	cell cycle phase	cellular component organization or biogenesis	mitosis	cell cycle process	chromosome organization	cellular component organization or biogenesis at cellular level	organelle fission	cellular component organization	cell cycle	mitotic sister chromatid segregation	Molecular Function:	chromatin binding	zinc ion binding	methylated histone residue binding	metal ion binding	protein binding	cation binding	histone binding	ion binding	binding	transition metal ion binding
na	na	4.69182	4.05156	0.049152	0.154973	472.8	297.4	-	63917	UDP-N-acetyl-alpha-D-galactosamine:polypeptide N-acetylgalactosaminyltransferase 11 (GalNAc-T11)	Hs.647109	63917	GALNT11	7	Molecular Function:	polypeptide N-acetylgalactosaminyltransferase activity	sugar binding	transferase activity, transferring glycosyl groups	carbohydrate binding	transferase activity, transferring hexosyl groups	UDP-glycosyltransferase activity	acetylgalactosaminyltransferase activity	binding	transferase activity	catalytic activity	Cellular Component:	Golgi membrane	Golgi apparatus	membrane	integral to membrane	intracellular organelle	intracellular part	membrane-bounded organelle	all	membrane part	intrinsic to membrane	cytoplasmic part	cell	endomembrane system	intracellular membrane-bounded organelle	intracellular	organelle	cell part	cytoplasm	organelle membrane	Golgi apparatus part	intracellular organelle part	cellular_component	organelle part
na	na	2.99714	2.356	0.157524	0.164473	151	93.2	-	284759	signal-regulatory protein beta 2	-	284759	-	-	Cellular Component:	membrane	integral to membrane	intrinsic to membrane	cell	all	cellular_component	cell part	membrane part
na	na	4.17733	3.53584	0.093563	0.147045	329.2	205.2	-	79080	Coiled-coil domain containing 86	Hs.4253	79080	CCDC86	11	Biological Process:	interspecies interaction between organisms	multi-organism process	Cellular Component:	nucleus	intracellular membrane-bounded organelle	intracellular organelle	intracellular part	intracellular	membrane-bounded organelle	organelle	cell part	all	cell	cellular_component
na	na	3.76842	3.12635	0.092974	0.151291	250.2	157.4	-	22853	Lemur tyrosine kinase 2	Hs.444179	22853	LMTK2	7	Biological Process:	receptor recycling	protein phosphorylation	peptidyl-serine phosphorylation	peptidyl-threonine phosphorylation	endocytic recycling	transferrin transport	early endosome to late endosome transport	protein autophosphorylation	cation transport	establishment of localization in cell	intracellular transport	iron ion transport	cellular process	protein modification process	protein transport	signaling	macromolecule metabolic process	biological regulation	peptidyl-amino acid modification	regulation of biological process	cellular macromolecule metabolic process	macromolecule localization	phosphorus metabolic process	vesicle-mediated transport	protein localization	peptidyl-serine modification	receptor metabolic process	peptidyl-threonine modification	regulation of signaling	metal ion transport	establishment of protein localization	transport	cellular localization	cellular metabolic process
na	na	2.65011	2.00791	0.08418	0.079773	116	70.4	-	118433	Ribosomal protein L23a pseudogene 7	Hs.595056	118433	RPL23AP7	2
na	na	2.23611	1.59386	0.071246	0.140479	86.2	54	-	147923	Zinc finger protein 420	Hs.444992	147923	ZNF420	19	Biological Process:	regulation of transcription, DNA-dependent	nitrogen compound metabolic process	regulation of macromolecule metabolic process	cellular process	nucleic acid metabolic process	cellular macromolecule biosynthetic process	macromolecule metabolic process	gene expression	regulation of nucleobase, nucleoside, nucleotide and nucleic acid metabolic process	nucleobase, nucleoside, nucleotide and nucleic acid metabolic process	biological regulation	regulation of biological process	regulation of cellular process	cellular macromolecule metabolic process	regulation of nitrogen compound metabolic process	regulation of cellular metabolic process	cellular biosynthetic process	biosynthetic process	transcription, DNA-dependent	regulation of biosynthetic process	regulation of cellular macromolecule biosynthetic process	cellular nitrogen compound metabolic process	cellular metabolic process	RNA metabolic process	regulation of transcription	regulation of cellular biosynthetic process	regulation of metabolic process	regulation of primary metabolic process	primary metabolic process	metabolic process	regulation of gene expression	transcription	RNA biosynthetic process	regulation of RNA metabolic process
na	na	3.02143	2.37905	0.073241	0.150829	148.6	92.4	-	22881	Ankyrin repeat domain 6	Hs.702213	22881	ANKRD6	6	Molecular Function:	protein binding	binding
na	na	6.5026	5.86009	0.146628	0.149095	1698.8	1051.2	-	58508	Myeloid/lymphoid or mixed-lineage leukemia 3	Hs.647120	58508	MLL3	7	Biological Process:	regulation of transcription, DNA-dependent	chromatin modification	intracellular signal transduction	nitrogen compound metabolic process	chromatin organization	regulation of macromolecule metabolic process	organelle organization	cellular process	nucleic acid metabolic process	cellular macromolecule biosynthetic process	signaling	macromolecule metabolic process	gene expression	regulation of nucleobase, nucleoside, nucleotide and nucleic acid metabolic process	nucleobase, nucleoside, nucleotide and nucleic acid metabolic process	biological regulation	regulation of biological process	regulation of cellular process	cellular component organization or biogenesis	cellular macromolecule metabolic process	regulation of nitrogen compound metabolic process	regulation of cellular metabolic process	response to stimulus	cellular biosynthetic process	chromosome organization	cellular component organization or biogenesis at cellular level	biosynthetic process	cellular component organization	transcription, DNA-dependent	regulation of biosynthetic process	regulation of cellular macromolecule biosynthetic process	cellular nitrogen compound metabolic process	cellular component organization at cellular level	cellular metabolic process
na	na	4.97467	4.33209	0.099012	0.136389	573.4	360.6	-	139231	Chromosome X open reading frame 39	Hs.496535	139231	CXorf39	X
na	na	5.22764	4.58491	0.073363	0.060239	685.4	423.4	-	9730	Vpr (HIV-1) binding protein	Hs.716623	9730	VPRBP	3	Biological Process:	interspecies interaction between organisms	multi-organism process	Molecular Function:	protein binding	binding	Cellular Component:	nucleus	cytoplasm	intracellular membrane-bounded organelle	intracellular organelle	intracellular part	intracellular	membrane-bounded organelle	organelle	cell part	all	cell	cellular_component
na	na	4.17942	3.53667	0.086106	0.089806	334.4	205.8	-	23587	Chromosome 17 open reading frame 81	Hs.417029	23587	C17orf81	17	Molecular Function:	protein binding	binding	Cellular Component:	nucleus	cytoplasm	intracellular membrane-bounded organelle	intracellular organelle	intracellular part	intracellular	membrane-bounded organelle	organelle	cell part	all	cell	cellular_component
na	na	5.19827	4.55549	0.078038	0.102609	667	413.2	-	51021	Mitochondrial ribosomal protein S16	Hs.180312	51021	MRPS16	10	Biological Process:	translation	protein metabolic process	cellular macromolecule metabolic process	cellular metabolic process	cellular process	cellular macromolecule biosynthetic process	cellular biosynthetic process	cellular protein metabolic process	biosynthetic process	macromolecule metabolic process	gene expression	primary metabolic process	metabolic process	macromolecule biosynthetic process	Molecular Function:	structural constituent of ribosome	protein binding	structural molecule activity	binding	Cellular Component:	intracellular	mitochondrion	mitochondrial small ribosomal subunit	ribosome	organelle lumen	small ribosomal subunit	intracellular organelle	intracellular part	membrane-bounded organelle	non-membrane-bounded organelle	all	cytoplasmic part	organellar ribosome	mitochondrial part
na	na	2.87871	2.23557	0.068177	0.050075	135.6	82.4	-	199704	Zinc finger protein 585A	Hs.390568	199704	ZNF585A	19	Biological Process:	regulation of transcription, DNA-dependent	nitrogen compound metabolic process	regulation of macromolecule metabolic process	cellular process	nucleic acid metabolic process	cellular macromolecule biosynthetic process	macromolecule metabolic process	gene expression	regulation of nucleobase, nucleoside, nucleotide and nucleic acid metabolic process	nucleobase, nucleoside, nucleotide and nucleic acid metabolic process	biological regulation	regulation of biological process	regulation of cellular process	cellular macromolecule metabolic process	regulation of nitrogen compound metabolic process	regulation of cellular metabolic process	cellular biosynthetic process	biosynthetic process	transcription, DNA-dependent	regulation of biosynthetic process	regulation of cellular macromolecule biosynthetic process	cellular nitrogen compound metabolic process	cellular metabolic process	RNA metabolic process	regulation of transcription	regulation of cellular biosynthetic process	regulation of metabolic process	regulation of primary metabolic process	primary metabolic process	metabolic process	regulation of gene expression	transcription	RNA biosynthetic process	regulation of RNA metabolic process
na	na	1.28571	0.642464	0.099742	0.111226	43.6	27.6	-	254887	Zinc finger, DHHC-type containing 23	Hs.21902	254887	ZDHHC23	3	Molecular Function:	zinc ion binding	acyltransferase activity	transferase activity	metal ion binding	transferase activity, transferring acyl groups other than amino-acyl groups	cation binding	binding	transferase activity, transferring acyl groups	catalytic activity	ion binding	transition metal ion binding	Cellular Component:	membrane	integral to membrane	intrinsic to membrane	cell	all	cellular_component	cell part	membrane part
na	na	5.70635	5.06309	0.113359	0.084815	966.4	590.4	-	10915	Transcription elongation regulator 1	Hs.443465	10915	TCERG1	5	Biological Process:	transcription from RNA polymerase II promoter	nitrogen compound metabolic process	cellular metabolic process	RNA metabolic process	cellular process	nucleic acid metabolic process	cellular macromolecule biosynthetic process	macromolecule metabolic process	gene expression	primary metabolic process	nucleobase, nucleoside, nucleotide and nucleic acid metabolic process	metabolic process	cellular macromolecule metabolic process	transcription	cellular biosynthetic process	RNA biosynthetic process	biosynthetic process	transcription, DNA-dependent	cellular nitrogen compound metabolic process	macromolecule biosynthetic process	Molecular Function:	RNA polymerase II transcription factor activity	transcription coactivator activity	protein binding	transcription cofactor activity	binding	protein binding transcription factor activity	transcription regulator activity	transcription factor binding transcription factor activity	Cellular Component:	nucleus	intracellular membrane-bounded organelle	intracellular organelle	intracellular part
na	na	4.55642	3.91284	0.047635	0.076586	424.8	263.8	-	65265	Chromosome 8 open reading frame 33	Hs.169615	65265	C8orf33	8
na	na	6.11294	5.46914	0.087887	0.061497	1259.4	784.4	-	1105	Chromodomain helicase DNA binding protein 1	Hs.643465	1105	CHD1	5	Biological Process:	chromatin assembly or disassembly	chromatin remodeling	regulation of transcription from RNA polymerase II promoter	nitrogen compound metabolic process	chromatin organization	regulation of macromolecule metabolic process	cellular process	organelle organization	nucleic acid metabolic process	cellular macromolecule biosynthetic process	macromolecule metabolic process	regulation of nucleobase, nucleoside, nucleotide and nucleic acid metabolic process	gene expression	nucleobase, nucleoside, nucleotide and nucleic acid metabolic process	biological regulation	regulation of cellular process	regulation of biological process	cellular macromolecule metabolic process	regulation of nitrogen compound metabolic process	cellular component organization or biogenesis	regulation of cellular metabolic process	transcription from RNA polymerase II promoter	cellular biosynthetic process	chromosome organization	cellular component organization or biogenesis at cellular level	biosynthetic process	transcription, DNA-dependent	regulation of biosynthetic process	regulation of cellular macromolecule biosynthetic process	cellular component organization	chromatin modification	cellular nitrogen compound metabolic process	cellular component organization at cellular level	cellular metabolic process
na	na	5.28923	4.64543	0.053497	0.109427	710.6	440.8	-	7884	Stem-loop binding protein	Hs.298345	7884	SLBP	4	Biological Process:	transcription from RNA polymerase II promoter	termination of RNA polymerase II transcription	mRNA processing	histone mRNA 3'-end processing	mRNA export from nucleus	histone mRNA metabolic process	gene expression	DNA replication involved in S phase	regulation of S phase	mRNA transport	nitrogen compound metabolic process	establishment of localization in cell	intracellular transport	cellular process	RNA localization	mRNA metabolic process	nucleic acid metabolic process	cellular macromolecule biosynthetic process	macromolecule metabolic process	biological regulation	nucleobase, nucleoside, nucleotide and nucleic acid metabolic process	DNA-dependent DNA replication	regulation of biological process	regulation of cellular process	cell cycle phase	nuclear transport	nucleic acid transport	RNA export from nucleus	cellular macromolecule metabolic process	macromolecule localization	cellular biosynthetic process	nucleobase, nucleoside, nucleotide and nucleic acid transport	RNA transport	biosynthetic process
na	na	3.72876	3.08457	0.109843	0.083716	244.2	148.8	-	9412	Mediator complex subunit 21	Hs.286145	9412	MED21	12	Biological Process:	blastocyst development	transcription, DNA-dependent	regulation of transcription from RNA polymerase II promoter	positive regulation of transcription from RNA polymerase II promoter	positive regulation of cellular process	nitrogen compound metabolic process	positive regulation of biological process	developmental process	positive regulation of metabolic process	regulation of macromolecule metabolic process	cellular process	multicellular organismal process	anatomical structure development	positive regulation of nucleobase, nucleoside, nucleotide and nucleic acid metabolic process	nucleic acid metabolic process	chordate embryonic development	cellular macromolecule biosynthetic process	positive regulation of macromolecule metabolic process	macromolecule metabolic process	positive regulation of biosynthetic process	regulation of nucleobase, nucleoside, nucleotide and nucleic acid metabolic process	gene expression	biological regulation	nucleobase, nucleoside, nucleotide and nucleic acid metabolic process	regulation of cellular process	regulation of biological process	positive regulation of cellular biosynthetic process	regulation of nitrogen compound metabolic process	cellular macromolecule metabolic process	regulation of cellular metabolic process	in utero embryonic development	transcription from RNA polymerase II promoter	positive regulation of transcription, DNA-dependent	embryo development ending in birth or egg hatching
na	na	2.69493	2.05071	0.06544	0.082241	119	72.6	-	51409	HemK methyltransferase family member 1	Hs.517987	51409	HEMK1	3	Biological Process:	DNA methylation	nitrogen compound metabolic process	cellular metabolic process	regulation of macromolecule metabolic process	cellular process	regulation of metabolic process	nucleic acid metabolic process	macromolecule methylation	DNA alkylation	macromolecule metabolic process	methylation	gene expression	primary metabolic process	biological regulation	nucleobase, nucleoside, nucleotide and nucleic acid metabolic process	metabolic process	regulation of gene expression	small molecule metabolic process	regulation of biological process	cellular macromolecule metabolic process	DNA modification	one-carbon metabolic process	regulation of gene expression, epigenetic	cellular nitrogen compound metabolic process	macromolecule modification	DNA metabolic process	Molecular Function:	DNA binding	N-methyltransferase activity	protein methyltransferase activity	transferase activity	transferase activity, transferring one-carbon groups	methyltransferase activity	binding
na	na	2.24688	1.60265	0.141012	0.09463	89.8	53.8	-	84319	Chromosome 3 open reading frame 26	Hs.655111	84319	C3orf26	3	Molecular Function:	nucleic acid binding	ATP binding	ATP-dependent helicase activity	hydrolase activity, acting on acid anhydrides, in phosphorus-containing anhydrides	purine ribonucleoside triphosphate binding	purine NTP-dependent helicase activity	binding	catalytic activity	pyrophosphatase activity	ATPase activity	purine ribonucleotide binding	hydrolase activity	purine nucleotide binding	nucleoside-triphosphatase activity	helicase activity	hydrolase activity, acting on acid anhydrides	nucleotide binding	ATPase activity, coupled	adenyl ribonucleotide binding	ribonucleotide binding	adenyl nucleotide binding
na	na	4.09133	3.44663	0.033235	0.062429	308.4	192.4	-	5436	Polymerase (RNA) II (DNA directed) polypeptide G	Hs.14839	5436	POLR2G	11	Biological Process:	nuclear mRNA splicing, via spliceosome	DNA repair	transcription-coupled nucleotide-excision repair	nucleotide-excision repair	transcription from RNA polymerase II promoter	transcription initiation from RNA polymerase II promoter	transcription elongation from RNA polymerase II promoter	mRNA capping	apoptosis	RNA splicing	gene expression	viral reproduction	positive regulation of viral transcription	reproduction	positive regulation of cellular process	cellular process	positive regulation of nucleobase, nucleoside, nucleotide and nucleic acid metabolic process	cell death	regulation of nucleobase, nucleoside, nucleotide and nucleic acid metabolic process	positive regulation of biosynthetic process	viral infectious cycle	biological regulation	reproductive process	viral transcription	programmed cell death	cellular biosynthetic process	response to stimulus	biosynthetic process	regulation of cellular macromolecule biosynthetic process	regulation of biosynthetic process	transcription, DNA-dependent	DNA metabolic process	RNA splicing, via transesterification reactions with bulged adenosine as nucleophile	cellular response to stress
na	na	4.72969	4.08496	0.122435	0.176729	496.4	308.6	-	10423	CDP-diacylglycerol--inositol 3-phosphatidyltransferase (phosphatidylinositol synthase)	Hs.719143	10423	CDIPT	16	Biological Process:	phosphatidylinositol biosynthetic process	phospholipid biosynthetic process	CDP-diacylglycerol metabolic process	glycerophospholipid metabolic process	phosphatidylinositol metabolic process	phospholipid metabolic process	glycerophospholipid biosynthetic process	acylglycerol metabolic process	cellular metabolic process	cellular process	glycerol ether metabolic process	primary metabolic process	glycerolipid biosynthetic process	metabolic process	neutral lipid metabolic process	organophosphate metabolic process	small molecule metabolic process	organic ether metabolic process	cellular lipid metabolic process	lipid metabolic process	cellular biosynthetic process	lipid biosynthetic process	diacylglycerol metabolic process	biosynthetic process	glycerolipid metabolic process	Molecular Function:	CDP-diacylglycerol-inositol 3-phosphatidyltransferase activity	sugar binding	phosphatidylinositol transporter activity	transferase activity	phosphotransferase activity, for other substituted phosphate groups	diacylglycerol binding	manganese ion binding	alcohol binding
na	na	7.821	7.17619	0.116627	0.096658	4145.2	2561.4	-	22948	Chaperonin containing TCP1, subunit 5 (epsilon)	Hs.1600	22948	CCT5	5	Biological Process:	protein folding	response to virus	cellular protein metabolic process	'de novo' posttranslational protein folding	multi-organism process	response to biotic stimulus	cellular metabolic process	cellular macromolecule metabolic process	protein metabolic process	cellular process	response to stimulus	response to other organism	macromolecule metabolic process	primary metabolic process	'de novo' protein folding	metabolic process	Molecular Function:	nucleotide binding	protein binding	ATP binding	unfolded protein binding	purine ribonucleoside triphosphate binding	purine nucleotide binding	adenyl ribonucleotide binding	ribonucleotide binding	binding	adenyl nucleotide binding	purine ribonucleotide binding	Cellular Component:	nucleolus	cytoplasm	microtubule organizing center	cytosol	chaperonin-containing T-complex
na	na	6.74752	6.10257	0.067576	0.056819	1960.6	1210	-	80829	Zinc finger protein 91 homolog (mouse)	Hs.524920	80829	ZFP91	11	Biological Process:	activation of NF-kappaB-inducing kinase activity	protein K63-linked ubiquitination	regulation of signal transduction	positive regulation of kinase activity	positive regulation of transferase activity	regulation of catalytic activity	regulation of macromolecule metabolic process	regulation of phosphorus metabolic process	regulation of phosphorylation	cellular process	protein modification process	signaling	macromolecule metabolic process	biological regulation	intracellular signal transduction	signal transduction via phosphorylation event	protein modification by small protein conjugation	regulation of biological process	regulation of cellular process	cellular macromolecule metabolic process	positive regulation of catalytic activity	regulation of cellular metabolic process	I-kappaB kinase/NF-kappaB cascade	phosphorus metabolic process	response to stimulus	regulation of transferase activity	activation of protein kinase activity	regulation of signaling	intracellular protein kinase cascade	cellular metabolic process	regulation of protein serine/threonine kinase activity	phosphorylation	regulation of response to stimulus	regulation of phosphate metabolic process
na	na	4.66121	4.01591	0.129579	0.164767	475.6	291.8	-	4242	MFNG O-fucosylpeptide 3-beta-N-acetylglucosaminyltransferase	Hs.517603	4242	MFNG	22	Biological Process:	pattern specification process	multicellular organismal development	developmental process	multicellular organismal process	Molecular Function:	transferase activity, transferring glycosyl groups	O-fucosylpeptide 3-beta-N-acetylglucosaminyltransferase activity	transferase activity, transferring hexosyl groups	UDP-glycosyltransferase activity	acetylglucosaminyltransferase activity	transferase activity	catalytic activity	Cellular Component:	Golgi membrane	extracellular space	Golgi apparatus	membrane	integral to membrane	integral to Golgi membrane	intrinsic to Golgi membrane	extracellular region part	intracellular organelle	intracellular part	membrane-bounded organelle	all	integral to organelle membrane	membrane part	intrinsic to membrane	cytoplasmic part	cell	endomembrane system	intracellular membrane-bounded organelle	intracellular	organelle
na	na	4.91857	4.27304	0.093606	0.124508	556.8	344.6	-	131544	Beta-gamma crystallin domain containing 3	Hs.714457	131544	CRYBG3	3	Molecular Function:	sugar binding	carbohydrate binding	binding
na	na	3.64374	2.99784	0.04009	0.108737	227	140.2	-	51499	TP53 regulated inhibitor of apoptosis 1	Hs.69499	51499	TRIAP1	12	Biological Process:	apoptosis	anti-apoptosis	DNA damage response, signal transduction by p53 class mediator resulting in cell cycle arrest	DNA damage response, signal transduction by p53 class mediator	regulation of mitotic cell cycle	mitotic cell cycle checkpoint	mitotic cell cycle G1/S transition checkpoint	mitotic cell cycle	signal transduction involved in cell cycle checkpoint	positive regulation of cellular process	positive regulation of biological process	cellular process	negative regulation of cellular process	interphase of mitotic cell cycle	cell death	signaling	regulation of programmed cell death	signal transduction involved in mitotic cell cycle G1/S checkpoint	negative regulation of biological process	cell cycle checkpoint	positive regulation of cell cycle arrest	biological regulation	intracellular signal transduction	cell cycle phase	regulation of cellular process	regulation of biological process	signal transduction involved in DNA integrity checkpoint	negative regulation of cell cycle	regulation of cell cycle arrest	programmed cell death	regulation of apoptosis	response to stimulus	negative regulation of apoptosis	cell cycle
na	na	2.09767	1.45174	0.224482	0.027987	83	48.2	-	100302111	microRNA 1184	-	100302111	-	-
na	na	3.5575	2.91152	0.046168	0.106635	214	132.8	-	91661	Zinc finger protein 765	Hs.433293	91661	ZNF765	19	Biological Process:	regulation of transcription, DNA-dependent	nitrogen compound metabolic process	regulation of macromolecule metabolic process	cellular process	nucleic acid metabolic process	cellular macromolecule biosynthetic process	macromolecule metabolic process	gene expression	regulation of nucleobase, nucleoside, nucleotide and nucleic acid metabolic process	nucleobase, nucleoside, nucleotide and nucleic acid metabolic process	biological regulation	regulation of biological process	regulation of cellular process	cellular macromolecule metabolic process	regulation of nitrogen compound metabolic process	regulation of cellular metabolic process	cellular biosynthetic process	biosynthetic process	transcription, DNA-dependent	regulation of biosynthetic process	regulation of cellular macromolecule biosynthetic process	cellular nitrogen compound metabolic process	cellular metabolic process	RNA metabolic process	regulation of transcription	regulation of cellular biosynthetic process	regulation of metabolic process	regulation of primary metabolic process	primary metabolic process	metabolic process	regulation of gene expression	transcription	RNA biosynthetic process	regulation of RNA metabolic process
na	na	3.60437	2.95818	0.080174	0.162347	224.2	139.2	-	7181	Nuclear receptor subfamily 2, group C, member 1	Hs.108301	7181	NR2C1	12	Biological Process:	negative regulation of transcription from RNA polymerase II promoter	regulation of transcription, DNA-dependent	gene expression	regulation of transcription from RNA polymerase II promoter by nuclear hormone receptor	steroid hormone mediated signaling pathway	negative regulation of gene expression	negative regulation of cellular metabolic process	negative regulation of transcription, DNA-dependent	cellular process	response to endogenous stimulus	regulation of gene-specific transcription from RNA polymerase II promoter	signaling	negative regulation of biological process	negative regulation of biosynthetic process	negative regulation of macromolecule metabolic process	regulation of nucleobase, nucleoside, nucleotide and nucleic acid metabolic process	biological regulation	transcription from RNA polymerase II promoter	response to stimulus	cellular biosynthetic process	cellular response to chemical stimulus	response to steroid hormone stimulus	biosynthetic process	transcription, DNA-dependent	regulation of biosynthetic process	regulation of cellular macromolecule biosynthetic process	hormone-mediated signaling pathway	cellular response to organic substance	RNA metabolic process	regulation of metabolic process	response to hormone stimulus	negative regulation of nitrogen compound metabolic process	regulation of gene-specific transcription	cellular response to endogenous stimulus
na	na	2.47203	1.82563	0.060839	0.111772	101.8	63	-	23373	CREB regulated transcription coactivator 1	Hs.371096	23373	CRTC1	19	Biological Process:	interspecies interaction between organisms	positive regulation of transcription from RNA polymerase II promoter	positive regulation of cellular process	nitrogen compound metabolic process	positive regulation of biological process	positive regulation of metabolic process	regulation of macromolecule metabolic process	cellular process	positive regulation of nucleobase, nucleoside, nucleotide and nucleic acid metabolic process	nucleic acid metabolic process	cellular macromolecule biosynthetic process	positive regulation of macromolecule metabolic process	macromolecule metabolic process	positive regulation of biosynthetic process	regulation of nucleobase, nucleoside, nucleotide and nucleic acid metabolic process	gene expression	nucleobase, nucleoside, nucleotide and nucleic acid metabolic process	biological regulation	regulation of biological process	regulation of cellular process	positive regulation of cellular biosynthetic process	cellular macromolecule metabolic process	regulation of nitrogen compound metabolic process	regulation of cellular metabolic process	transcription from RNA polymerase II promoter	positive regulation of transcription, DNA-dependent	cellular biosynthetic process	biosynthetic process	transcription, DNA-dependent	regulation of biosynthetic process	regulation of cellular macromolecule biosynthetic process	cellular nitrogen compound metabolic process	multi-organism process	cellular metabolic process
na	na	4.0044	3.3573	0.072722	0.073884	294.4	181.6	-	283464	Glycosyltransferase 8 domain containing 3	Hs.259347	283464	GLT8D3	12	Biological Process:	O-glycan processing	cellular metabolic process	cellular process	glycoprotein metabolic process	cellular macromolecule biosynthetic process	protein modification process	protein glycosylation	macromolecule metabolic process	primary metabolic process	macromolecule glycosylation	metabolic process	glycoprotein biosynthetic process	protein metabolic process	cellular macromolecule metabolic process	carbohydrate metabolic process	cellular biosynthetic process	cellular carbohydrate metabolic process	cellular protein metabolic process	biosynthetic process	protein O-linked glycosylation	macromolecule modification	macromolecule biosynthetic process	glycosylation	Molecular Function:	transferase activity, transferring pentosyl groups	UDP-xylosyltransferase activity	UDP-glycosyltransferase activity	xylosyltransferase activity	transferase activity, transferring glycosyl groups	transferase activity	catalytic activity	Cellular Component:	membrane	integral to membrane
na	na	1.16154	0.514274	0.084907	0.189397	41	26	-	6571	Solute carrier family 18 (vesicular monoamine), member 2	Hs.654476	6571	SLC18A2	10	Biological Process:	response to amphetamine	synaptic transmission	neurotransmitter secretion	aging	locomotory behavior	response to toxin	post-embryonic development	monoamine transport	death	insulin secretion	glucose homeostasis	transmembrane transport	multicellular organismal signaling	transmission of nerve impulse	carbohydrate homeostasis	establishment of localization in cell	developmental process	amine transport	multicellular organismal process	cellular process	cell communication	response to endogenous stimulus	signaling	biological regulation	neurological system process	response to amine stimulus	response to organic substance	chemical homeostasis	response to chemical stimulus	regulation of hormone levels	peptide transport	signal release	cell-cell signaling	regulation of biological quality
na	na	5.77592	5.12865	0.075223	0.052679	998.8	617.4	-	54838	Chromosome 10 open reading frame 26	Hs.500897	54838	C10orf26	10	Cellular Component:	membrane	integral to membrane	intrinsic to membrane	cell	all	cellular_component	cell part	membrane part
na	na	5.20083	4.5534	0.154741	0.158029	682.6	416.4	-	28991	COMM domain containing 5	Hs.631856	28991	COMMD5	8	Biological Process:	cell cycle arrest	regulation of cell cycle	regulation of cellular process	regulation of biological process	negative regulation of cell cycle	cellular process	negative regulation of cellular process	cell cycle process	negative regulation of biological process	cell cycle	biological regulation	Molecular Function:	protein binding	binding	Cellular Component:	nucleus	intracellular membrane-bounded organelle	intracellular organelle	intracellular part	intracellular	membrane-bounded organelle	organelle	cell part	all	cell	cellular_component
na	na	4.55547	3.90803	0.068745	0.120049	425.2	265.6	-	54878	Dipeptidyl-peptidase 8	Hs.591106	54878	DPP8	15	Biological Process:	proteolysis	immune response	response to stimulus	immune system process	protein metabolic process	macromolecule metabolic process	primary metabolic process	metabolic process	Molecular Function:	aminopeptidase activity	peptidase activity	serine-type peptidase activity	dipeptidyl-peptidase activity	hydrolase activity	serine hydrolase activity	exopeptidase activity	catalytic activity	peptidase activity, acting on L-amino acid peptides	Cellular Component:	nucleus	nucleolus	cytoplasm	membrane	nuclear lumen	organelle lumen	intracellular organelle	intracellular part	membrane-bounded organelle	non-membrane-bounded organelle	all	nuclear part	cell	intracellular organelle lumen	intracellular membrane-bounded organelle
na	na	4.68352	4.03605	0.115677	0.112507	484	292	-	22937	SREBF chaperone	Hs.531789	22937	SCAP	3	Biological Process:	response to hypoxia	positive regulation of transcription via sterol regulatory element binding involved in ER-nuclear st	aging	steroid metabolic process	cholesterol metabolic process	response to insulin stimulus	regulation of fatty acid biosynthetic process	negative regulation of cholesterol biosynthetic process	positive regulation of low-density lipoprotein particle receptor biosynthetic process	positive regulation of cellular process	response to oxygen levels	cellular process	response to endogenous stimulus	regulation of gene-specific transcription from RNA polymerase II promoter	positive regulation of nucleobase, nucleoside, nucleotide and nucleic acid metabolic process	signaling	negative regulation of biological process	negative regulation of biosynthetic process	positive regulation of biosynthetic process	regulation of nucleobase, nucleoside, nucleotide and nucleic acid metabolic process	biological regulation	low-density lipoprotein particle receptor biosynthetic process	organic acid biosynthetic process	lipid metabolic process	cellular response to sterol depletion	transcription from RNA polymerase II promoter	positive regulation of transcription, DNA-dependent	cellular biosynthetic process	response to stimulus	lipid biosynthetic process	regulation of cholesterol biosynthetic process	biosynthetic process	alcohol metabolic process	transcription, DNA-dependent
na	na	4.60468	3.95718	0.032888	0.134049	440.4	277.4	-	55250	Elongation protein 2 homolog (S. cerevisiae)	Hs.8739	55250	ELP2	18	Biological Process:	regulation of transcription from RNA polymerase II promoter	regulation of JAK-STAT cascade	regulation of signal transduction	nitrogen compound metabolic process	regulation of macromolecule metabolic process	JAK-STAT cascade	cellular process	nucleic acid metabolic process	cellular macromolecule biosynthetic process	signaling	macromolecule metabolic process	regulation of nucleobase, nucleoside, nucleotide and nucleic acid metabolic process	gene expression	nucleobase, nucleoside, nucleotide and nucleic acid metabolic process	biological regulation	intracellular signal transduction	signal transduction via phosphorylation event	regulation of biological process	regulation of cellular process	cellular macromolecule metabolic process	regulation of nitrogen compound metabolic process	regulation of cellular metabolic process	transcription from RNA polymerase II promoter	response to stimulus	cellular biosynthetic process	biosynthetic process	transcription, DNA-dependent	regulation of biosynthetic process	regulation of cellular macromolecule biosynthetic process	regulation of signaling	cellular nitrogen compound metabolic process	intracellular protein kinase cascade	cellular metabolic process	RNA metabolic process
na	na	4.29238	3.64464	0.01655	0.055328	354.4	220.2	-	172	AFG3 ATPase family gene 3-like 1 (S. cerevisiae)	Hs.534773	172	AFG3L1	16
na	na	4.03675	3.38897	0.064183	0.090569	300.6	185.2	-	84310	Chromosome 7 open reading frame 50	Hs.653258	84310	C7orf50	7	Molecular Function:	protein binding	binding
na	na	4.33762	3.68968	0.045513	0.112935	364.6	227.2	-	51163	Debranching enzyme homolog 1 (S. cerevisiae)	Hs.477700	51163	DBR1	3	Biological Process:	RNA splicing, via transesterification reactions	nuclear mRNA splicing, via spliceosome	RNA splicing, via transesterification reactions with bulged adenosine as nucleophile	nitrogen compound metabolic process	cellular metabolic process	RNA metabolic process	cellular process	mRNA metabolic process	nucleic acid metabolic process	macromolecule metabolic process	gene expression	primary metabolic process	nucleobase, nucleoside, nucleotide and nucleic acid metabolic process	metabolic process	RNA processing	cellular macromolecule metabolic process	mRNA processing	RNA splicing	cellular nitrogen compound metabolic process	Molecular Function:	RNA lariat debranching enzyme activity	hydrolase activity, acting on ester bonds	metal ion binding	hydrolase activity	cation binding	endonuclease activity, active with either ribo- or deoxyribonucleic acids and producing 5'-phosphomonoesters	endoribonuclease activity	binding	catalytic activity	nuclease activity	ribonuclease activity	endoribonuclease activity, producing 5'-phosphomonoesters	ion binding	endonuclease activity
na	na	0.635597	-0.012425	0.148195	0.102331	28.6	17.4	-	100329108	glycine cleavage system protein H pseudogene	-	100329108	-	-
na	na	4.70043	4.05237	0.033635	0.091517	471.8	291.8	-	10055	SUMO1 activating enzyme subunit 1	Hs.515500	10055	SAE1	19	Biological Process:	protein modification process	protein ubiquitination	protein sumoylation	protein modification by small protein conjugation	cellular metabolic process	cellular macromolecule metabolic process	protein metabolic process	cellular process	cellular protein metabolic process	protein modification by small protein conjugation or removal	macromolecule metabolic process	primary metabolic process	macromolecule modification	metabolic process	Molecular Function:	ubiquitin activating enzyme activity	protein binding	protein C-terminus binding	enzyme activator activity	ligase activity	SUMO activating enzyme activity	ATP-dependent protein binding	protein heterodimerization activity	enzyme regulator activity	protein dimerization activity	binding	catalytic activity	small protein activating enzyme activity	Cellular Component:	nucleus	intracellular membrane-bounded organelle	intracellular organelle	intracellular part	intracellular
na	na	6.9769	6.32851	0.068534	0.105085	2276.4	1413.6	-	4144	Methionine adenosyltransferase II, alpha	Hs.516157	4144	MAT2A	2	Biological Process:	S-adenosylmethionine biosynthetic process	xenobiotic metabolic process	circadian rhythm	response to light stimulus	response to hormone stimulus	methylation	response to drug	response to cAMP	cofactor biosynthetic process	carboxylic acid metabolic process	nitrogen compound metabolic process	cofactor metabolic process	response to xenobiotic stimulus	heterocycle biosynthetic process	cellular nitrogen compound biosynthetic process	organic acid metabolic process	coenzyme biosynthetic process	cellular process	response to endogenous stimulus	nucleoside biosynthetic process	nucleobase, nucleoside, nucleotide and nucleic acid metabolic process	response to organic substance	response to abiotic stimulus	coenzyme metabolic process	cellular amino acid biosynthetic process	response to chemical stimulus	cellular amine metabolic process	response to radiation	purine ribonucleoside biosynthetic process	amine metabolic process	organic acid biosynthetic process	response to stimulus	cellular biosynthetic process	cellular response to chemical stimulus
na	na	0.805475	0.156955	0.187591	0.083996	34	19.8	-	55565	Zinc finger protein 821	Hs.643531	55565	ZNF821	16	Molecular Function:	DNA binding	zinc ion binding	metal ion binding	cation binding	ion binding	binding	transition metal ion binding	nucleic acid binding	Cellular Component:	intracellular	nucleus	intracellular membrane-bounded organelle	intracellular organelle	intracellular part	membrane-bounded organelle	organelle	all	cell part	cellular_component	cell
na	na	3.3436	2.69506	0.137491	0.142155	186.2	115.2	-	7840	Alstrom syndrome 1	Hs.184720	7840	ALMS1	2	Biological Process:	G2/M transition of mitotic cell cycle	mitotic cell cycle	lipid metabolic process	triglyceride metabolic process	apoptosis	spermatid development	visual perception	sensory perception of sound	biological_process	calcium-mediated signaling	cilium assembly	glucose homeostasis	cholesterol homeostasis	regulation of fat cell differentiation	retinal rod cell development	developmental growth	epithelial cell proliferation	response to stimulus	sterol homeostasis	cell differentiation	fat cell differentiation	reproduction	neuron development	regulation of cell differentiation	eye morphogenesis	multicellular organismal process	cellular process	anatomical structure development	cell death	signaling	male gamete generation	sensory perception	biological regulation	intracellular signal transduction
na	na	7.53347	6.88487	0.047603	0.020744	3377.6	2074.6	-	10768	S-adenosylhomocysteine hydrolase-like 1	Hs.705418	10768	AHCYL1	1	Biological Process:	one-carbon metabolic process	small molecule metabolic process	cellular metabolic process	metabolic process	cellular process	Molecular Function:	adenosylhomocysteinase activity	hydrolase activity	hydrolase activity, acting on ether bonds	trialkylsulfonium hydrolase activity	catalytic activity	Cellular Component:	endoplasmic reticulum	intracellular membrane-bounded organelle	intracellular organelle	intracellular part	intracellular	membrane-bounded organelle	organelle	cell part	all	cytoplasm	cytoplasmic part	cell	cellular_component
na	na	4.90975	4.26096	0.05322	0.063094	542	339.6	-	22884	WD repeat domain 37	Hs.188495	22884	WDR37	10
na	na	5.74568	5.09643	0.122998	0.062419	1004.4	600.2	-	27291	Chromosome 10 open reading frame 28	Hs.419800	27291	C10orf28	10	Molecular Function:	nucleotide binding	binding
na	na	3.58511	2.93585	0.140281	0.121771	225.4	136.2	-	28989	Methyltransferase like 11A	Hs.522433	28989	METTL11A	9	Biological Process:	spindle organization	chromosome segregation	N-terminal peptidyl-alanine trimethylation	N-terminal peptidyl-proline dimethylation	N-terminal peptidyl-serine dimethylation	N-terminal peptidyl-serine trimethylation	N-terminal peptidyl-proline methylation	protein alkylation	cellular process	organelle organization	protein modification process	protein methylation	macromolecule metabolic process	peptidyl-amino acid modification	cell cycle phase	cellular macromolecule metabolic process	cellular component organization or biogenesis	peptidyl-serine modification	cellular component organization or biogenesis at cellular level	cellular component organization	cell cycle	cellular component organization at cellular level	microtubule-based process	cellular metabolic process	peptidyl-proline modification	peptidyl-alanine modification	N-terminal peptidyl-alanine methylation	macromolecule methylation	cytoskeleton organization	microtubule cytoskeleton organization	primary metabolic process	methylation	metabolic process	N-terminal protein amino acid modification
na	na	4.646	3.99664	0.087128	0.070538	462.8	281.6	-	6311	Ataxin 2	Hs.76253	6311	ATXN2	12	Biological Process:	regulation of translation	cell death	RNA metabolic process	cytoplasmic mRNA processing body assembly	stress granule assembly	negative regulation of multicellular organism growth	RNA transport	ribonucleoprotein complex subunit organization	multicellular organismal process	cellular process	RNA localization	negative regulation of biological process	regulation of growth	biological regulation	regulation of multicellular organismal process	cellular component organization or biogenesis	ribonucleoprotein complex assembly	macromolecular complex subunit organization	negative regulation of growth	multicellular organism growth	cellular biosynthetic process	biosynthetic process	regulation of biosynthetic process	regulation of cellular macromolecule biosynthetic process	cellular component organization at cellular level	transport	regulation of metabolic process	protein metabolic process	regulation of cellular protein metabolic process	cellular component biogenesis at cellular level	regulation of protein metabolic process	cellular protein metabolic process	establishment of RNA localization	negative regulation of multicellular organismal process
na	na	4.1162	3.46663	0.105036	0.11542	314	193.8	-	51649	Mitochondrial ribosomal protein S23	Hs.5836	51649	MRPS23	17	Biological Process:	translation	protein metabolic process	cellular macromolecule metabolic process	cellular metabolic process	cellular process	cellular macromolecule biosynthetic process	cellular biosynthetic process	cellular protein metabolic process	biosynthetic process	macromolecule metabolic process	gene expression	primary metabolic process	metabolic process	macromolecule biosynthetic process	Molecular Function:	structural constituent of ribosome	structural molecule activity	Cellular Component:	mitochondrion	ribosome	nuclear membrane	intermediate filament cytoskeleton	intracellular organelle	intracellular part	membrane-bounded organelle	non-membrane-bounded organelle	all	cytoplasmic part	organelle envelope	nucleus	envelope	nuclear part	cell	endomembrane system
na	na	0.835862	0.185811	0.12215	0.203236	33	20.6	-	89978	ATP binding domain 4	Hs.107196	89978	ATPBD4	15
na	na	3.18933	2.53917	0.089403	0.087314	167.2	101.8	-	65010	Solute carrier family 26, member 6	Hs.631925	65010	SLC26A6	3	Biological Process:	ion transport	sulfate transport	transmembrane transport	transport	inorganic anion transport	establishment of localization	localization	anion transport	cellular process	Molecular Function:	transporter activity	inorganic anion exchanger activity	secondary active sulfate transmembrane transporter activity	solute:solute antiporter activity	substrate-specific transmembrane transporter activity	substrate-specific transporter activity	ion transmembrane transporter activity	active transmembrane transporter activity	secondary active transmembrane transporter activity	sulfate transmembrane transporter activity	antiporter activity	anion:anion antiporter activity	anion transmembrane transporter activity	transmembrane transporter activity	inorganic anion transmembrane transporter activity	Cellular Component:	plasma membrane	integral to membrane	intrinsic to membrane	cell periphery	cell	all	cellular_component	cell part
na	na	5.43829	4.78791	0.098976	0.090339	795.8	487.4	-	84678	Lysine (K)-specific demethylase 2B	Hs.524800	84678	KDM2B	12	Biological Process:	biological_process	chromatin modification	oxidation-reduction process	cellular component organization at cellular level	cellular component organization or biogenesis	chromatin organization	all	cellular process	organelle organization	chromosome organization	cellular component organization or biogenesis at cellular level	cellular component organization	metabolic process	Molecular Function:	DNA binding	protein binding	zinc ion binding	oxidoreductase activity	oxidoreductase activity, acting on single donors with incorporation of molecular oxygen, incorporation of two	rRNA binding	metal ion binding	histone demethylase activity (H3-K36 specific)	cation binding	oxidoreductase activity, acting on paired donors, with incorporation or reduction of molecular oxygen	binding	catalytic activity	oxidoreductase activity, acting on paired donors, with incorporation or reduction of molecular oxygen, 2-oxogl	demethylase activity	RNA binding	ion binding	transition metal ion binding	histone demethylase activity	dioxygenase activity	nucleic acid binding
na	na	4.0025	3.35192	0.084136	0.09717	295	180.4	-	84084	RAB6C, member RAS oncogene family	-	84084	-	-	Biological Process:	GTP catabolic process	small GTPase mediated signal transduction	protein transport	response to drug	nucleobase, nucleoside, nucleotide and nucleic acid catabolic process	nitrogen compound metabolic process	purine ribonucleotide catabolic process	ribonucleotide metabolic process	purine nucleotide catabolic process	cellular process	cellular nitrogen compound catabolic process	signaling	ribonucleoside triphosphate metabolic process	biological regulation	nucleobase, nucleoside, nucleotide and nucleic acid metabolic process	intracellular signal transduction	response to chemical stimulus	regulation of biological process	regulation of cellular process	nucleoside triphosphate catabolic process	macromolecule localization	response to stimulus	nucleoside phosphate metabolic process	protein localization	nucleobase, nucleoside and nucleotide catabolic process	purine nucleoside triphosphate catabolic process	cellular nitrogen compound metabolic process	small molecule catabolic process	establishment of protein localization	transport	purine nucleotide metabolic process	cellular metabolic process	ribonucleoside triphosphate catabolic process	nucleobase, nucleoside and nucleotide metabolic process
na	na	3.12868	2.47798	0.125758	0.1207	159.8	99	-	79867	Tectonic family member 2	Hs.167165	79867	TCTN2	12	Cellular Component:	membrane	integral to membrane	intrinsic to membrane	cell	all	cellular_component	cell part	membrane part
na	na	5.38516	4.73412	0.099998	0.186157	769.8	475.6	-	26469	Protein tyrosine phosphatase, non-receptor type 18 (brain-derived)	Hs.591549	26469	PTPN18	2	Biological Process:	protein dephosphorylation	phosphate metabolic process	cellular metabolic process	cellular macromolecule metabolic process	protein metabolic process	phosphorus metabolic process	cellular process	protein modification process	cellular protein metabolic process	macromolecule metabolic process	dephosphorylation	primary metabolic process	macromolecule modification	metabolic process	Molecular Function:	non-membrane spanning protein tyrosine phosphatase activity	hydrolase activity	phosphatase activity	hydrolase activity, acting on ester bonds	protein tyrosine phosphatase activity	phosphoprotein phosphatase activity	catalytic activity	phosphoric ester hydrolase activity	Cellular Component:	nucleus	cytoplasm	intracellular membrane-bounded organelle	intracellular organelle	intracellular part	intracellular	membrane-bounded organelle	organelle	cell part	all
na	na	7.51836	6.86707	0.117115	0.116001	3411	2069.4	-	1108	Chromodomain helicase DNA binding protein 4	Hs.162233	1108	CHD4	12	Biological Process:	chromatin assembly or disassembly	regulation of transcription from RNA polymerase II promoter	chromatin modification	nitrogen compound metabolic process	chromatin organization	regulation of macromolecule metabolic process	cellular process	organelle organization	nucleic acid metabolic process	cellular macromolecule biosynthetic process	macromolecule metabolic process	regulation of nucleobase, nucleoside, nucleotide and nucleic acid metabolic process	gene expression	nucleobase, nucleoside, nucleotide and nucleic acid metabolic process	biological regulation	regulation of cellular process	regulation of biological process	cellular macromolecule metabolic process	regulation of nitrogen compound metabolic process	cellular component organization or biogenesis	regulation of cellular metabolic process	transcription from RNA polymerase II promoter	cellular biosynthetic process	chromosome organization	cellular component organization or biogenesis at cellular level	biosynthetic process	transcription, DNA-dependent	regulation of biosynthetic process	regulation of cellular macromolecule biosynthetic process	cellular component organization	cellular nitrogen compound metabolic process	cellular component organization at cellular level	cellular metabolic process	RNA metabolic process
na	na	3.77686	3.12486	0.07287	0.133639	250.8	154.6	-	221927	Chromosome 7 open reading frame 27	Hs.520623	221927	C7orf27	7	Biological Process:	response to ionizing radiation	response to stimulus	response to radiation	response to abiotic stimulus	Molecular Function:	protein binding	binding	Cellular Component:	nucleus	intracellular membrane-bounded organelle	intracellular organelle	intracellular part	intracellular	membrane-bounded organelle	organelle	cell part	all	cell	cellular_component
na	na	2.42922	1.77698	0.134215	0.176854	101.6	62.2	-	55172	Chromosome 14 open reading frame 104	Hs.231761	55172	C14orf104	14	Biological Process:	response to retinoic acid	response to chemical stimulus	ciliary cell motility	flagellar cell motility	axonemal dynein complex assembly	cellular component organization at cellular level	cellular component assembly	cellular component biogenesis	protein complex subunit organization	localization of cell	response to external stimulus	cellular process	response to extracellular stimulus	protein complex biogenesis	response to vitamin A	cellular protein complex assembly	cell motility	macromolecular complex assembly	response to nutrient	cellular component movement	response to vitamin	response to nutrient levels	ciliary or flagellar motility	cellular component organization or biogenesis	cellular macromolecular complex subunit organization	protein complex assembly	macromolecular complex subunit organization	cellular macromolecular complex assembly	response to stimulus	cellular component organization or biogenesis at cellular level	cellular component assembly at cellular level	cellular component organization	locomotion	localization
na	na	4.14715	3.49488	0.090202	0.127908	328	198.8	-	54840	Aprataxin	Hs.20158	54840	APTX	9	Biological Process:	single strand break repair	double-strand break repair	response to DNA damage stimulus	cell death	regulation of protein stability	response to hydrogen peroxide	response to oxidative stress	response to reactive oxygen species	cellular response to stress	nitrogen compound metabolic process	cellular metabolic process	regulation of macromolecule metabolic process	posttranscriptional regulation of gene expression	cellular process	regulation of metabolic process	DNA repair	nucleic acid metabolic process	response to inorganic substance	macromolecule metabolic process	gene expression	primary metabolic process	biological regulation	metabolic process	nucleobase, nucleoside, nucleotide and nucleic acid metabolic process	death	regulation of gene expression	response to chemical stimulus	regulation of biological process	cellular macromolecule metabolic process	regulation of biological quality	response to stress	cellular response to stimulus	response to stimulus	cellular nitrogen compound metabolic process
na	na	5.58106	4.92853	0.093448	0.093851	882.4	538	-	55749	Cell division cycle and apoptosis regulator 1	Hs.49853	55749	CCAR1	10	Biological Process:	nuclear mRNA splicing, via spliceosome	apoptosis	cell cycle	RNA splicing	gene expression	RNA splicing, via transesterification reactions with bulged adenosine as nucleophile	RNA splicing, via transesterification reactions	nitrogen compound metabolic process	cellular metabolic process	RNA metabolic process	cellular process	mRNA metabolic process	nucleic acid metabolic process	cell death	macromolecule metabolic process	primary metabolic process	nucleobase, nucleoside, nucleotide and nucleic acid metabolic process	metabolic process	death	RNA processing	cellular macromolecule metabolic process	programmed cell death	mRNA processing	cellular nitrogen compound metabolic process	Molecular Function:	nucleic acid binding	calcium ion binding	protein binding	cation binding	ion binding	binding	metal ion binding	Cellular Component:	nucleoplasm
na	na	6.79963	6.14709	0.128684	0.135563	2076.4	1260.4	-	28962	Osteopetrosis associated transmembrane protein 1	Hs.226780	28962	OSTM1	6	Cellular Component:	membrane	integral to membrane	intrinsic to membrane	cell	all	cellular_component	cell part	membrane part
na	na	2.7482	2.09563	0.093168	0.131127	122	75.8	-	1478	Cleavage stimulation factor, 3' pre-RNA, subunit 2, 64kDa	Hs.132370	1478	CSTF2	X	Biological Process:	nuclear mRNA splicing, via spliceosome	transcription from RNA polymerase II promoter	termination of RNA polymerase II transcription	mRNA polyadenylation	mRNA cleavage	mRNA processing	RNA splicing	gene expression	mRNA 3'-end processing	RNA splicing, via transesterification reactions with bulged adenosine as nucleophile	RNA splicing, via transesterification reactions	nitrogen compound metabolic process	cellular metabolic process	RNA metabolic process	cellular process	RNA 3'-end processing	cellular macromolecule biosynthetic process	mRNA metabolic process	nucleic acid metabolic process	macromolecule metabolic process	primary metabolic process	nucleobase, nucleoside, nucleotide and nucleic acid metabolic process	metabolic process	RNA processing	cellular macromolecule metabolic process	RNA polyadenylation	transcription	nucleic acid phosphodiester bond hydrolysis	cellular biosynthetic process	RNA biosynthetic process	biosynthetic process	transcription, DNA-dependent	cellular nitrogen compound metabolic process	transcription termination, DNA-dependent
na	na	5.23619	4.58324	0.068241	0.12138	687.2	420.6	-	54865	G patch domain containing 4	Hs.193832	54865	GPATCH4	1	Molecular Function:	nucleic acid binding	binding	Cellular Component:	intracellular	cell	all	cellular_component	cell part
na	na	1.37896	0.725971	0.082523	0.166061	47.6	29.4	-	79833	Gem (nuclear organelle) associated protein 6	Hs.143818	79833	GEMIN6	2	Biological Process:	spliceosome assembly	spliceosomal snRNP assembly	nuclear mRNA splicing, via spliceosome	RNA splicing	RNA metabolic process	ncRNA metabolic process	cellular component assembly	nitrogen compound metabolic process	cellular component biogenesis	ribonucleoprotein complex subunit organization	cellular process	mRNA metabolic process	nucleic acid metabolic process	macromolecule metabolic process	gene expression	nucleobase, nucleoside, nucleotide and nucleic acid metabolic process	cellular macromolecule metabolic process	cellular component organization or biogenesis	ribonucleoprotein complex assembly	macromolecular complex subunit organization	mRNA processing	cellular component organization or biogenesis at cellular level	cellular component organization	cellular nitrogen compound metabolic process	cellular component organization at cellular level	RNA splicing, via transesterification reactions with bulged adenosine as nucleophile	RNA splicing, via transesterification reactions	cellular metabolic process	macromolecular complex assembly	primary metabolic process	metabolic process	RNA processing	ribonucleoprotein complex biogenesis	cellular macromolecular complex subunit organization
na	na	3.60501	2.95201	0.080305	0.119111	222.4	137	-	7584	Zinc finger protein 35	Hs.288658	7584	ZNF35	3	Biological Process:	transcription, DNA-dependent	regulation of transcription, DNA-dependent	spermatogenesis	cellular response to retinoic acid	multicellular organism reproduction	reproduction	nitrogen compound metabolic process	response to external stimulus	regulation of macromolecule metabolic process	cell communication	response to extracellular stimulus	multicellular organismal process	cellular process	cellular response to vitamin A	nucleic acid metabolic process	cellular macromolecule biosynthetic process	multicellular organismal reproductive process	male gamete generation	macromolecule metabolic process	regulation of nucleobase, nucleoside, nucleotide and nucleic acid metabolic process	gene expression	biological regulation	nucleobase, nucleoside, nucleotide and nucleic acid metabolic process	response to vitamin	response to chemical stimulus	response to nutrient levels	reproductive process	regulation of cellular process	regulation of biological process	regulation of nitrogen compound metabolic process	cellular macromolecule metabolic process	response to retinoic acid	regulation of cellular metabolic process	response to stimulus
na	na	6.11331	5.46024	0.14769	0.066051	1292.6	774.4	-	144108	SPT2, Suppressor of Ty, domain containing 1 (S. cerevisiae)	Hs.719399	144108	SPTY2D1	11
na	na	6.9829	6.32965	0.08078	0.094945	2310.6	1437.4	-	9821	RB1-inducible coiled-coil 1	Hs.196102	9821	RB1CC1	8	Biological Process:	autophagic vacuole assembly	liver development	positive regulation of protein phosphorylation	autophagy	cell cycle	JNK cascade	heart development	negative regulation of apoptosis	positive regulation of cell size	positive regulation of cellular process	positive regulation of cellular protein metabolic process	positive regulation of phosphorus metabolic process	apoptosis	regulation of phosphorylation	multicellular organismal process	cellular process	regulation of cellular component size	anatomical structure development	cell death	regulation of programmed cell death	signaling	negative regulation of biological process	biological regulation	intracellular signal transduction	response to nutrient levels	cellular component organization or biogenesis	programmed cell death	regulation of biological quality	positive regulation of protein metabolic process	response to stimulus	circulatory system development	positive regulation of phosphorylation	intracellular protein kinase cascade	cellular component organization at cellular level
na	na	3.12574	2.47224	0.151007	0.145262	164	99.6	-	3953	Leptin receptor	Hs.705413	3953	LEPR	1	Biological Process:	energy reserve metabolic process	cell surface receptor linked signaling pathway	multicellular organismal development	oxidation-reduction process	regulation of biological process	regulation of cellular process	cellular metabolic process	developmental process	multicellular organismal process	cellular process	response to stimulus	cellular response to stimulus	generation of precursor metabolites and energy	signal transduction	signaling	energy derivation by oxidation of organic compounds	biological regulation	metabolic process	Molecular Function:	transmembrane receptor activity	cytokine receptor activity	protein binding	cytokine binding	molecular transducer activity	binding	receptor activity	signal transducer activity	Cellular Component:	extracellular region	plasma membrane	integral to membrane	intrinsic to membrane	cell periphery	cell
na	na	7.05609	6.40238	0.050115	0.06253	2419.2	1482.2	-	64780	Microtubule associated monoxygenase, calponin and LIM domain containing 1	Hs.33476	64780	MICAL1	6	Biological Process:	cytoskeleton organization	signal transduction	oxidation-reduction process	cellular component organization at cellular level	regulation of biological process	regulation of cellular process	cellular component organization or biogenesis	cellular process	organelle organization	response to stimulus	cellular response to stimulus	signaling	cellular component organization or biogenesis at cellular level	cellular component organization	metabolic process	biological regulation	Molecular Function:	monooxygenase activity	protein binding	zinc ion binding	SH3 domain binding	metal ion binding	cation binding	binding	catalytic activity	oxidoreductase activity	ion binding	transition metal ion binding	protein domain specific binding	Cellular Component:	cytoplasm	cytoskeleton	intermediate filament	intracellular organelle
na	na	6.2847	5.63097	0.097239	0.073919	1450.2	875.8	-	5305	Phosphatidylinositol-5-phosphate 4-kinase, type II, alpha	Hs.57079	5305	PIP4K2A	10	Biological Process:	phosphorylation	phosphate metabolic process	cellular metabolic process	metabolic process	cellular process	phosphorus metabolic process	Molecular Function:	nucleotide binding	ATP binding	kinase activity	1-phosphatidylinositol-4-phosphate 5-kinase activity	1-phosphatidylinositol-5-phosphate 4-kinase activity	transferase activity	purine ribonucleoside triphosphate binding	binding	phosphotransferase activity, alcohol group as acceptor	catalytic activity	transferase activity, transferring phosphorus-containing groups	purine ribonucleotide binding	purine nucleotide binding	inositol or phosphatidylinositol kinase activity	phosphatidylinositol phosphate kinase activity	adenyl ribonucleotide binding	lipid kinase activity	ribonucleotide binding	adenyl nucleotide binding	Cellular Component:	cellular_component	all
na	na	8.74406	8.09024	0.106016	0.100829	7880.8	4823	-	136319	Myotrophin	Hs.602015	136319	MTPN	7	Biological Process:	regulation of translation	catecholamine metabolic process	cell growth	regulation of striated muscle tissue development	cerebellar granule cell differentiation	neuron differentiation	skeletal muscle tissue regeneration	striated muscle cell differentiation	cerebellum development	cell differentiation	cerebellar cortex formation	multicellular organismal process	cellular process	anatomical structure development	regulation of cellular component size	tissue regeneration	biological regulation	muscle organ development	regulation of muscle organ development	cellular amine metabolic process	regulation of multicellular organismal process	cellular component organization or biogenesis	hindbrain morphogenesis	regulation of biological quality	response to stimulus	cellular biosynthetic process	muscle tissue development	biosynthetic process	alcohol metabolic process	regulation of biosynthetic process	regulation of cellular macromolecule biosynthetic process	muscle cell differentiation	nervous system development	anatomical structure morphogenesis
na	na	8.74406	8.09024	0.106016	0.100829	7880.8	4823	-	767558	leucine zipper protein 6	-	767558	-	-
na	na	3.31704	2.66298	0.142987	0.081219	180.2	111.8	-	23002	Dishevelled associated activator of morphogenesis 1	Hs.654934	23002	DAAM1	14	Biological Process:	cellular component organization	actin cytoskeleton organization	cellular component organization at cellular level	actin filament-based process	cellular component organization or biogenesis at cellular level	cellular component organization or biogenesis	cytoskeleton organization	cellular process	organelle organization	Molecular Function:	actin binding	binding	Rho GTPase binding	cytoskeletal protein binding	GTPase binding	small GTPase binding	protein binding	enzyme binding	Ras GTPase binding	Cellular Component:	cytoplasm	plasma membrane	cell periphery	intracellular part	intracellular	membrane	cell	all	cellular_component	cell part
na	na	4.83396	4.17978	0.097294	0.144547	526.6	326.8	-	55568	UDP-N-acetyl-alpha-D-galactosamine:polypeptide N-acetylgalactosaminyltransferase 10 (GalNAc-T10)	Hs.651323	55568	GALNT10	5	Molecular Function:	polypeptide N-acetylgalactosaminyltransferase activity	sugar binding	transferase activity, transferring glycosyl groups	metal ion binding	carbohydrate binding	transferase activity, transferring hexosyl groups	UDP-glycosyltransferase activity	cation binding	binding	transferase activity	catalytic activity	acetylgalactosaminyltransferase activity	ion binding	Cellular Component:	Golgi membrane	Golgi apparatus	membrane	integral to membrane	intracellular organelle	intracellular part	membrane-bounded organelle	all	membrane part	intrinsic to membrane	cytoplasmic part	cell	endomembrane system	intracellular membrane-bounded organelle	intracellular	organelle	cell part	cytoplasm	organelle membrane	Golgi apparatus part
na	na	4.70157	4.04732	0.053733	0.066186	474	290	-	55751	Transmembrane protein 184C	Hs.203896	55751	TMEM184C	4	Cellular Component:	membrane	integral to membrane	intrinsic to membrane	cell	all	cellular_component	cell part	membrane part
na	na	4.10079	3.44652	0.048936	0.091029	312.2	191.8	-	51122	COMM domain containing 2	Hs.591315	51122	COMMD2	3	Molecular Function:	protein binding	binding
na	na	7.38619	6.73183	0.119388	0.127163	3092.6	1874.4	-	23478	SEC11 homolog A (S. cerevisiae)	Hs.9534	23478	SEC11A	15	Biological Process:	energy reserve metabolic process	signal peptide processing	proteolysis	regulation of insulin secretion	oxidation-reduction process	establishment of localization in cell	regulation of cellular localization	regulation of localization	cell communication	cellular process	regulation of hormone secretion	signaling	regulation of peptide transport	macromolecule metabolic process	regulation of secretion	gene expression	biological regulation	protein maturation	regulation of cellular process	regulation of biological process	regulation of peptide secretion	cellular macromolecule metabolic process	signal release	regulation of hormone levels	peptide transport	cell-cell signaling	regulation of biological quality	secretion	peptide secretion	energy derivation by oxidation of organic compounds	regulation of signaling	insulin secretion	transport	cellular localization
na	na	5.6596	5.00509	0.125901	0.071623	940.6	569.2	-	79364	ZXD family zinc finger C	Hs.440049	79364	ZXDC	3	Biological Process:	transcription, DNA-dependent	nitrogen compound metabolic process	cellular metabolic process	RNA metabolic process	cellular process	nucleic acid metabolic process	cellular macromolecule biosynthetic process	macromolecule metabolic process	gene expression	primary metabolic process	nucleobase, nucleoside, nucleotide and nucleic acid metabolic process	metabolic process	cellular macromolecule metabolic process	transcription	cellular biosynthetic process	RNA biosynthetic process	biosynthetic process	cellular nitrogen compound metabolic process	macromolecule biosynthetic process	Molecular Function:	nucleic acid binding	sequence-specific DNA binding transcription factor activity	protein binding	zinc ion binding	transcription activator activity	LRR domain binding	identical protein binding	metal ion binding	C2H2 zinc finger domain binding	cation binding	transcription regulator activity	binding	ion binding	nucleic acid binding transcription factor activity
na	na	3.52088	2.86635	0.067441	0.187214	210	131.8	-	10131	TNF receptor-associated protein 1	Hs.30345	10131	TRAP1	16	Biological Process:	protein folding	response to stress	cellular response to oxidative stress	cellular response to stress	response to oxidative stress	response to chemical stimulus	cellular metabolic process	cellular macromolecule metabolic process	protein metabolic process	cellular process	cellular response to stimulus	response to stimulus	cellular protein metabolic process	cellular response to chemical stimulus	macromolecule metabolic process	primary metabolic process	metabolic process	Molecular Function:	nucleotide binding	tumor necrosis factor receptor binding	ATP binding	unfolded protein binding	purine ribonucleoside triphosphate binding	purine nucleotide binding	binding	tumor necrosis factor receptor superfamily binding	protein binding	adenyl ribonucleotide binding	ribonucleotide binding	cytokine receptor binding	adenyl nucleotide binding	purine ribonucleotide binding	receptor binding	Cellular Component:
na	na	2.95814	2.30351	0.083473	0.084961	143	87	-	92014	Mitochondrial carrier triple repeat 1	Hs.645492	92014	MCART1	9	Biological Process:	transport	establishment of localization	localization	Cellular Component:	mitochondrion	mitochondrial inner membrane	membrane	integral to membrane	organelle inner membrane	intracellular organelle	intracellular part	membrane-bounded organelle	all	membrane part	intrinsic to membrane	mitochondrial envelope	cytoplasmic part	organelle envelope	mitochondrial part	mitochondrial membrane	envelope	cell	intracellular membrane-bounded organelle	intracellular	organelle	cell part	cytoplasm	organelle membrane	intracellular organelle part	cellular_component	organelle part
na	na	4.36599	3.71136	0.078905	0.050026	374.4	229.2	-	466	Activating transcription factor 1	Hs.648565	466	ATF1	12	Biological Process:	toll-like receptor signaling pathway	MyD88-dependent toll-like receptor signaling pathway	MyD88-independent toll-like receptor signaling pathway	transcription, DNA-dependent	regulation of transcription, DNA-dependent	Toll signaling pathway	positive regulation of neuron projection development	response to organic cyclic compound	response to cobalt ion	toll-like receptor 1 signaling pathway	toll-like receptor 2 signaling pathway	toll-like receptor 3 signaling pathway	toll-like receptor 4 signaling pathway	cellular protein complex assembly	innate immune response	positive regulation of DNA replication	positive regulation of transcription from RNA polymerase II promoter	nerve growth factor receptor signaling pathway	stress-activated MAPK cascade	cell differentiation	positive regulation of cellular process	neuron development	regulation of neuron projection development	positive regulation of cellular component organization	positive regulation of DNA metabolic process	protein complex biogenesis	pattern recognition receptor signaling pathway	immune response-activating signal transduction	response to inorganic substance	regulation of cellular component organization	regulation of nucleobase, nucleoside, nucleotide and nucleic acid metabolic process	immune response-regulating signaling pathway	biological regulation	intracellular signal transduction
na	na	6.00644	5.35169	0.045765	0.081485	1173.8	726.6	-	5090	Pre-B-cell leukemia homeobox 3	Hs.428027	5090	PBX3	9	Biological Process:	regulation of transcription, DNA-dependent	anterior compartment pattern formation	posterior compartment specification	nitrogen compound metabolic process	developmental process	regulation of macromolecule metabolic process	multicellular organismal process	cellular process	nucleic acid metabolic process	cellular macromolecule biosynthetic process	macromolecule metabolic process	regionalization	gene expression	regulation of nucleobase, nucleoside, nucleotide and nucleic acid metabolic process	nucleobase, nucleoside, nucleotide and nucleic acid metabolic process	biological regulation	regulation of biological process	regulation of cellular process	cellular macromolecule metabolic process	regulation of nitrogen compound metabolic process	regulation of cellular metabolic process	cellular biosynthetic process	biosynthetic process	transcription, DNA-dependent	regulation of biosynthetic process	regulation of cellular macromolecule biosynthetic process	cellular nitrogen compound metabolic process	cellular metabolic process	RNA metabolic process	compartment pattern formation	regulation of transcription	regulation of cellular biosynthetic process	regulation of metabolic process	regulation of primary metabolic process
na	na	2.75284	2.09758	0.111208	0.136152	124.6	75.6	-	51337	Chromosome 8 open reading frame 55	Hs.368402	51337	C8orf55	8	Cellular Component:	extracellular region	all	cellular_component
na	na	5.19076	4.53541	0.110881	0.102137	676.8	411.4	-	90809	Transmembrane protein 55B	Hs.7001	90809	TMEM55B	14	Molecular Function:	hydrolase activity	catalytic activity	Cellular Component:	lysosomal membrane	endosome	membrane	integral to membrane	late endosome membrane	late endosome	intracellular organelle	intracellular part	membrane-bounded organelle	all	membrane part	intrinsic to membrane	cytoplasmic part	cell	lysosome	intracellular membrane-bounded organelle	vacuolar membrane	intracellular	organelle	vacuole	cell part	cytoplasm	lytic vacuole	organelle membrane	vacuolar part	endosome membrane	endosomal part	intracellular organelle part	cellular_component	organelle part
na	na	3.15443	2.49891	0.031033	0.087514	161.2	99.2	-	55290	BRF2, subunit of RNA polymerase III transcription initiation factor, BRF1-like	Hs.709301	55290	BRF2	8	Biological Process:	transcription initiation, DNA-dependent	regulation of transcription, DNA-dependent	transcription from RNA polymerase III promoter	nitrogen compound metabolic process	regulation of macromolecule metabolic process	cellular process	cellular macromolecule biosynthetic process	nucleic acid metabolic process	macromolecule metabolic process	regulation of nucleobase, nucleoside, nucleotide and nucleic acid metabolic process	gene expression	biological regulation	nucleobase, nucleoside, nucleotide and nucleic acid metabolic process	regulation of cellular process	regulation of biological process	regulation of nitrogen compound metabolic process	cellular macromolecule metabolic process	regulation of cellular metabolic process	cellular biosynthetic process	biosynthetic process	regulation of biosynthetic process	regulation of cellular macromolecule biosynthetic process	transcription, DNA-dependent	cellular nitrogen compound metabolic process	cellular metabolic process	RNA metabolic process	regulation of cellular biosynthetic process	regulation of transcription	regulation of metabolic process	regulation of primary metabolic process	primary metabolic process	metabolic process	regulation of gene expression	transcription
na	na	1.67956	1.02384	0.104124	0.211602	60	37	-	56948	Short chain dehydrogenase/reductase family 39U, member 1	Hs.643552	56948	SDR39U1	14	Molecular Function:	catalytic activity	binding
na	na	4.33077	3.67496	0.050846	0.115832	365	226.2	-	2963	General transcription factor IIF, polypeptide 2, 30kDa	Hs.654582	2963	GTF2F2	13	Biological Process:	nuclear mRNA splicing, via spliceosome	transcription from RNA polymerase II promoter	transcription initiation from RNA polymerase II promoter	transcription elongation from RNA polymerase II promoter	mRNA capping	RNA splicing	gene expression	viral reproduction	positive regulation of transcription from RNA polymerase II promoter	positive regulation of viral transcription	reproduction	positive regulation of cellular process	cellular process	positive regulation of nucleobase, nucleoside, nucleotide and nucleic acid metabolic process	positive regulation of biosynthetic process	regulation of nucleobase, nucleoside, nucleotide and nucleic acid metabolic process	viral infectious cycle	biological regulation	reproductive process	viral transcription	positive regulation of transcription, DNA-dependent	cellular biosynthetic process	biosynthetic process	regulation of biosynthetic process	regulation of cellular macromolecule biosynthetic process	transcription, DNA-dependent	RNA splicing, via transesterification reactions with bulged adenosine as nucleophile	RNA splicing, via transesterification reactions	RNA metabolic process	regulation of metabolic process	positive regulation of transcription	positive regulation of reproductive process	positive regulation of RNA metabolic process	positive regulation of nitrogen compound metabolic process
na	na	4.66541	4.00943	0.069871	0.073499	459	283.8	-	79691	Queuine tRNA-ribosyltransferase domain containing 1	Hs.477162	79691	QTRTD1	3	Biological Process:	queuosine biosynthetic process	tRNA processing	nitrogen compound metabolic process	heterocycle biosynthetic process	cellular nitrogen compound biosynthetic process	cellular process	nucleoside biosynthetic process	nucleic acid metabolic process	macromolecule metabolic process	gene expression	RNA modification	nucleobase, nucleoside, nucleotide and nucleic acid metabolic process	ncRNA metabolic process	cellular macromolecule metabolic process	purine ribonucleoside biosynthetic process	cellular biosynthetic process	ncRNA processing	biosynthetic process	guanosine biosynthetic process	purine ribonucleoside metabolic process	cellular nitrogen compound metabolic process	nucleobase, nucleoside, nucleotide and nucleic acid biosynthetic process	small molecule biosynthetic process	purine-containing compound biosynthetic process	nucleobase, nucleoside and nucleotide biosynthetic process	cellular metabolic process	queuosine metabolic process	ribonucleoside metabolic process	nucleobase, nucleoside and nucleotide metabolic process	7-methylguanosine biosynthetic process	RNA metabolic process	7-methylguanosine metabolic process	tRNA metabolic process	primary metabolic process
na	na	6.39465	5.73819	0.110964	0.080646	1566.8	943.2	-	27332	Zinc finger protein 638	Hs.434401	27332	ZNF638	2	Biological Process:	RNA splicing	nitrogen compound metabolic process	cellular metabolic process	cellular macromolecule metabolic process	RNA metabolic process	cellular process	nucleic acid metabolic process	macromolecule metabolic process	gene expression	primary metabolic process	cellular nitrogen compound metabolic process	metabolic process	nucleobase, nucleoside, nucleotide and nucleic acid metabolic process	RNA processing	Molecular Function:	nucleotide binding	DNA binding	double-stranded DNA binding	RNA binding	zinc ion binding	metal ion binding	cation binding	ion binding	binding	transition metal ion binding	structure-specific DNA binding	nucleic acid binding	Cellular Component:	intracellular	nucleus	nucleoplasm	cytoplasm	nuclear speck	nuclear lumen
na	na	5.26175	4.60523	0.06934	0.110888	705.8	433.2	-	7920	HLA-B associated transcript 5	Hs.388188	7920	BAT5	6	Molecular Function:	protein binding	hydrolase activity	binding	catalytic activity	Cellular Component:	membrane	integral to membrane	intrinsic to membrane	cell	all	cellular_component	cell part	membrane part
na	na	4.54986	3.89319	0.068395	0.128308	427.4	264	-	55186	Solute carrier family 25, member 36	Hs.144130	55186	SLC25A36	3	Biological Process:	response to estradiol stimulus	transmembrane transport	transport	response to chemical stimulus	establishment of localization	cellular process	response to endogenous stimulus	response to stimulus	response to estrogen stimulus	response to hormone stimulus	response to steroid hormone stimulus	localization	response to organic substance	Molecular Function:	binding	Cellular Component:	mitochondrion	mitochondrial inner membrane	membrane	integral to membrane	organelle inner membrane	intracellular organelle	intracellular part	membrane-bounded organelle	all	membrane part	intrinsic to membrane	mitochondrial envelope	cytoplasmic part	organelle envelope	mitochondrial part	mitochondrial membrane	envelope	cell
na	na	5.02675	4.36985	0.049683	0.095533	589.4	366.2	-	4809	NHP2 non-histone chromosome protein 2-like 1 (S. cerevisiae)	Hs.182255	4809	NHP2L1	22	Biological Process:	nuclear mRNA splicing, via spliceosome	RNA splicing	gene expression	ribosome biogenesis	RNA splicing, via transesterification reactions with bulged adenosine as nucleophile	RNA splicing, via transesterification reactions	cellular component biogenesis	nitrogen compound metabolic process	cellular metabolic process	RNA metabolic process	cellular process	mRNA metabolic process	nucleic acid metabolic process	macromolecule metabolic process	primary metabolic process	nucleobase, nucleoside, nucleotide and nucleic acid metabolic process	metabolic process	RNA processing	ribonucleoprotein complex biogenesis	cellular component organization or biogenesis	cellular macromolecule metabolic process	cellular component biogenesis at cellular level	cellular component organization or biogenesis at cellular level	mRNA processing	cellular nitrogen compound metabolic process	Molecular Function:	RNA binding	protein binding	snoRNA binding	binding	nucleic acid binding	Cellular Component:	nucleus	nucleoplasm
na	na	1.46839	0.811254	0.110456	0.111748	51.6	31.4	-	114134	Solute carrier family 2 (facilitated glucose transporter), member 13	Hs.558595	114134	SLC2A13	12	Biological Process:	transmembrane transport	transport	establishment of localization	localization	cellular process	Molecular Function:	myo-inositol:hydrogen symporter activity	substrate-specific transmembrane transporter activity	cation transmembrane transporter activity	alcohol transmembrane transporter activity	substrate-specific transporter activity	polyol transmembrane transporter activity	myo-inositol transmembrane transporter activity	solute:cation symporter activity	solute:hydrogen symporter activity	ion transmembrane transporter activity	transporter activity	active transmembrane transporter activity	secondary active transmembrane transporter activity	transmembrane transporter activity	symporter activity	Cellular Component:	plasma membrane	integral to membrane	intrinsic to membrane	cell periphery	cell	all	cellular_component	cell part	membrane	membrane part
na	na	3.74354	3.0864	0.15793	0.142291	249	151.2	-	125206	Solute carrier family 5 (sodium/glucose cotransporter), member 10	Hs.462418	125206	SLC5A10	17	Biological Process:	ion transport	sodium ion transport	transmembrane transport	transport	cation transport	establishment of localization	monovalent inorganic cation transport	cellular process	localization	metal ion transport	Molecular Function:	transporter activity	Cellular Component:	membrane	integral to membrane	intrinsic to membrane	cell	all	cellular_component	cell part	membrane part
na	na	1.73571	1.07827	0.090027	0.178278	61.4	37.8	-	10005	Acyl-CoA thioesterase 8	Hs.444776	10005	ACOT8	20	Biological Process:	lipid metabolic process	acyl-CoA metabolic process	bile acid biosynthetic process	peroxisome organization	bile acid metabolic process	fatty acid beta-oxidation using acyl-CoA oxidase	cellular lipid metabolic process	interspecies interaction between organisms	oxidation-reduction process	carboxylic acid metabolic process	cofactor metabolic process	organic acid metabolic process	fatty acid oxidation	organelle organization	cellular process	lipid oxidation	fatty acid metabolic process	monocarboxylic acid metabolic process	cellular lipid catabolic process	coenzyme metabolic process	fatty acid beta-oxidation	cellular component organization or biogenesis	monocarboxylic acid catabolic process	organic acid biosynthetic process	cellular biosynthetic process	lipid biosynthetic process	cellular component organization or biogenesis at cellular level	biosynthetic process	cellular component organization	small molecule catabolic process	steroid metabolic process	cellular component organization at cellular level	small molecule biosynthetic process	multi-organism process
na	na	3.20685	2.54908	0.040857	0.122451	166.4	102.8	-	10898	Cleavage and polyadenylation specific factor 4, 30kDa	Hs.489287	10898	CPSF4	7	Biological Process:	mRNA processing	virus-host interaction	modulation by virus of host cellular process	viral infectious cycle	interspecies interaction between organisms	modification by virus of host mRNA processing	reproduction	nitrogen compound metabolic process	modification of morphology or physiology of other organism involved in symbiotic interaction	regulation of macromolecule metabolic process	cellular process	cellular macromolecule biosynthetic process	mRNA metabolic process	nucleic acid metabolic process	interaction with host	viral reproduction	macromolecule metabolic process	regulation of nucleobase, nucleoside, nucleotide and nucleic acid metabolic process	gene expression	biological regulation	nucleobase, nucleoside, nucleotide and nucleic acid metabolic process	reproductive process	regulation of biological process	regulation of cellular process	regulation of nitrogen compound metabolic process	cellular macromolecule metabolic process	modulation by virus of host transcription	regulation of cellular metabolic process	regulation of biological quality	cellular biosynthetic process	biosynthetic process	regulation of biosynthetic process	regulation of cellular macromolecule biosynthetic process	cellular nitrogen compound metabolic process
na	na	1.00071	0.342463	0.067474	0.069412	36.2	22.4	-	57673	BEN domain containing 3	Hs.418045	57673	BEND3	6
na	na	2.58355	1.92516	0.152776	0.134145	114.2	67.8	-	5198	Phosphoribosylformylglycinamidine synthase	Hs.573976	5198	PFAS	17	Biological Process:	purine base metabolic process	purine nucleotide biosynthetic process	'de novo' IMP biosynthetic process	glutamine metabolic process	purine ribonucleoside monophosphate biosynthetic process	nucleobase, nucleoside and nucleotide metabolic process	carboxylic acid metabolic process	nitrogen compound metabolic process	heterocycle biosynthetic process	ribonucleotide metabolic process	cellular nitrogen compound biosynthetic process	organic acid metabolic process	cellular process	purine nucleoside monophosphate biosynthetic process	nucleotide biosynthetic process	ribonucleotide biosynthetic process	nucleobase, nucleoside, nucleotide and nucleic acid metabolic process	glutamine family amino acid metabolic process	cellular amine metabolic process	purine ribonucleoside monophosphate metabolic process	amine metabolic process	cellular biosynthetic process	nucleoside phosphate metabolic process	biosynthetic process	ribonucleoside monophosphate metabolic process	cellular nitrogen compound metabolic process	nucleoside monophosphate biosynthetic process	nucleobase metabolic process	nucleobase, nucleoside, nucleotide and nucleic acid biosynthetic process	nucleoside monophosphate metabolic process	purine nucleoside monophosphate metabolic process	small molecule biosynthetic process	cellular metabolic process	purine nucleotide metabolic process
na	na	1.94399	1.28556	0.089451	0.071916	71.2	42.6	-	641339	Zinc finger family member 674	Hs.675818	641339	ZNF674	X	Biological Process:	regulation of transcription, DNA-dependent	nitrogen compound metabolic process	regulation of macromolecule metabolic process	cellular process	nucleic acid metabolic process	cellular macromolecule biosynthetic process	macromolecule metabolic process	gene expression	regulation of nucleobase, nucleoside, nucleotide and nucleic acid metabolic process	nucleobase, nucleoside, nucleotide and nucleic acid metabolic process	biological regulation	regulation of biological process	regulation of cellular process	cellular macromolecule metabolic process	regulation of nitrogen compound metabolic process	regulation of cellular metabolic process	cellular biosynthetic process	biosynthetic process	transcription, DNA-dependent	regulation of biosynthetic process	regulation of cellular macromolecule biosynthetic process	cellular nitrogen compound metabolic process	cellular metabolic process	RNA metabolic process	regulation of transcription	regulation of cellular biosynthetic process	regulation of metabolic process	regulation of primary metabolic process	primary metabolic process	metabolic process	regulation of gene expression	transcription	RNA biosynthetic process	regulation of RNA metabolic process
na	na	4.17909	3.52045	0.135338	0.181466	339.4	204.6	-	79102	Ring finger protein 26	Hs.524084	79102	RNF26	11	Biological Process:	biological_process	all	Molecular Function:	zinc ion binding	metal ion binding	cation binding	ion binding	binding	transition metal ion binding	Cellular Component:	cellular_component	all
na	na	3.67408	3.01543	0.059958	0.145517	232.2	144	-	5162	Pyruvate dehydrogenase (lipoamide) beta	Hs.161357	5162	PDHB	3	Biological Process:	pyruvate metabolic process	glycolysis	tricarboxylic acid cycle	regulation of acetyl-CoA biosynthetic process from pyruvate	oxidation-reduction process	cofactor biosynthetic process	carboxylic acid metabolic process	cofactor catabolic process	cofactor metabolic process	coenzyme biosynthetic process	organic acid metabolic process	cellular process	acetyl-CoA metabolic process	glucose metabolic process	biological regulation	monocarboxylic acid metabolic process	coenzyme metabolic process	monosaccharide metabolic process	regulation of cellular process	regulation of biological process	monosaccharide catabolic process	regulation of coenzyme metabolic process	regulation of cellular metabolic process	cellular biosynthetic process	cellular carbohydrate metabolic process	acetyl-CoA biosynthetic process	hexose metabolic process	biosynthetic process	energy derivation by oxidation of organic compounds	regulation of biosynthetic process	alcohol metabolic process	acetyl-CoA catabolic process	acetyl-CoA biosynthetic process from pyruvate	small molecule catabolic process
na	na	3.30027	2.64154	0.13363	0.073979	185.2	110.8	-	4515	mature T-cell proliferation 1	-	4515	-	-	Biological Process:	cell proliferation	Cellular Component:	mitochondrion	intracellular membrane-bounded organelle	intracellular organelle	intracellular part	intracellular	membrane-bounded organelle	organelle	cell part	all	cytoplasm	cytoplasmic part	cell	cellular_component
na	na	0.387475	-0.271326	0.0592	0.169128	24	14.8	-	100505808	hypothetical LOC100505808	-	100505808	-	-
na	na	10.906	10.247	0.084285	0.086703	35425.8	21489.2	-	7805	Lysosomal multispanning membrane protein 5	Hs.371021	7805	LAPTM5	1	Biological Process:	transport	establishment of localization	localization	Cellular Component:	lysosome	lysosomal membrane	integral to plasma membrane	membrane	intracellular organelle	intracellular part	plasma membrane part	membrane-bounded organelle	all	membrane part	cell periphery	intrinsic to membrane	cytoplasmic part	integral to membrane	plasma membrane	cell	intracellular membrane-bounded organelle	intracellular	vacuolar membrane	vacuole	organelle	cell part	cytoplasm	vacuolar part	lytic vacuole	organelle membrane	intracellular organelle part	intrinsic to plasma membrane	cellular_component	organelle part
na	na	7.03031	6.37123	0.061113	0.064095	2399.4	1452	-	3030	Hydroxyacyl-Coenzyme A dehydrogenase/3-ketoacyl-Coenzyme A thiolase/enoyl-Coenzyme A hydratase (trifunctional protein), alpha	Hs.516032	3030	HADHA	2	Biological Process:	fatty acid metabolic process	fatty acid beta-oxidation	cellular lipid metabolic process	oxidation-reduction process	carboxylic acid metabolic process	cellular metabolic process	carboxylic acid catabolic process	organic acid metabolic process	fatty acid oxidation	cellular process	lipid oxidation	catabolic process	primary metabolic process	cellular ketone metabolic process	monocarboxylic acid metabolic process	metabolic process	cellular lipid catabolic process	organic acid catabolic process	cellular catabolic process	small molecule metabolic process	monocarboxylic acid catabolic process	lipid metabolic process	lipid modification	fatty acid catabolic process	lipid catabolic process	small molecule catabolic process	oxoacid metabolic process	Molecular Function:	3-hydroxyacyl-CoA dehydrogenase activity	acetyl-CoA C-acetyltransferase activity	enoyl-CoA hydratase activity	protein binding	oxidoreductase activity	long-chain-3-hydroxyacyl-CoA dehydrogenase activity
na	na	4.31714	3.65802	0.062683	0.074721	359.8	221.8	-	55156	Armadillo repeat containing 1	Hs.269542	55156	ARMC1	8	Biological Process:	metal ion transport	transport	establishment of localization	cation transport	localization	ion transport	Molecular Function:	binding	metal ion binding	cation binding	ion binding	Cellular Component:	mitochondrion	intracellular membrane-bounded organelle	intracellular organelle	intracellular part	intracellular	membrane-bounded organelle	organelle	cell part	all	cytoplasm	cytoplasmic part	cell	cellular_component
na	na	2.68152	2.02222	0.139185	0.117608	121.6	72	-	65258	Metallophosphoesterase 1	Hs.712666	65258	MPPE1	18	Biological Process:	GPI anchor biosynthetic process	ER to Golgi vesicle-mediated transport	vesicle-mediated transport	glycerophospholipid metabolic process	Golgi vesicle transport	establishment of localization in cell	intracellular transport	lipoprotein metabolic process	cellular process	cellular macromolecule biosynthetic process	protein modification process	macromolecule metabolic process	glycerolipid biosynthetic process	organophosphate metabolic process	cellular macromolecule metabolic process	GPI anchor metabolic process	lipid metabolic process	protein lipidation	lipoprotein biosynthetic process	cellular biosynthetic process	lipid biosynthetic process	biosynthetic process	glycerolipid metabolic process	transport	phosphatidylinositol metabolic process	phospholipid metabolic process	cellular localization	glycerophospholipid biosynthetic process	cellular metabolic process	primary metabolic process	metabolic process	establishment of localization	protein metabolic process	cellular lipid metabolic process
na	na	2.86479	2.20543	0.067681	0.096241	132.8	81.2	-	58497	Prune homolog (Drosophila)	Hs.78524	58497	PRUNE	1	Molecular Function:	inorganic diphosphatase activity	protein binding	hydrolase activity	manganese ion binding	metal ion binding	hydrolase activity, acting on acid anhydrides, in phosphorus-containing anhydrides	cation binding	ion binding	binding	hydrolase activity, acting on acid anhydrides	pyrophosphatase activity	transition metal ion binding	catalytic activity	Cellular Component:	nucleus	cytoplasm	focal adhesion	cell junction	basolateral plasma membrane	intracellular organelle	intracellular part	plasma membrane part	membrane-bounded organelle	all	membrane part	cell periphery	adherens junction	plasma membrane	cell	cell-substrate adherens junction	anchoring junction	intracellular membrane-bounded organelle	intracellular	cell-substrate junction
na	na	2.75067	2.09121	0.061171	0.06404	123.4	74.6	-	9463	Protein interacting with PRKCA 1	Hs.180871	9463	PICK1	22	Biological Process:	ATP catabolic process	protein phosphorylation	retrograde vesicle-mediated transport, Golgi to ER	activation of protein kinase C activity by G-protein coupled receptor protein signaling pathway	synaptic transmission	monoamine transport	DNA methylation involved in embryo development	DNA methylation involved in gamete generation	receptor clustering	neuronal ion channel clustering	cell differentiation	neuron development	positive regulation of transferase activity	regulation of phosphorylation	protein complex biogenesis	DNA alkylation	ribonucleoside triphosphate metabolic process	biological regulation	cellular component organization or biogenesis	positive regulation of catalytic activity	cell-cell signaling	macromolecular complex subunit organization	response to stimulus	nucleoside phosphate metabolic process	nervous system development	DNA metabolic process	cellular component organization at cellular level	nitrogen compound transport	purine ribonucleoside triphosphate catabolic process	macromolecule methylation	regulation of protein modification process	regulation of molecular function	small molecule metabolic process	regulation of cellular protein metabolic process
na	na	2.30303	1.64345	0.146024	0.154365	90.4	56.6	-	283267	Hypothetical LOC283267	Hs.533701	283267	LOC283267	11
na	na	5.1635	4.50387	0.059208	0.104138	656	400.6	-	57184	Chromosome 15 open reading frame 17	Hs.367690	57184	C15orf17	15	Molecular Function:	cytochrome-c oxidase activity	cation transmembrane transporter activity	hydrogen ion transmembrane transporter activity	substrate-specific transmembrane transporter activity	substrate-specific transporter activity	transporter activity	ion transmembrane transporter activity	inorganic cation transmembrane transporter activity	catalytic activity	oxidoreductase activity, acting on a heme group of donors	oxidoreductase activity, acting on a heme group of donors, oxygen as acceptor	oxidoreductase activity	monovalent inorganic cation transmembrane transporter activity	transmembrane transporter activity	heme-copper terminal oxidase activity
na	na	2.54552	1.88587	0.147347	0.16855	106.4	66.6	-	7561	Zinc finger protein 14	Hs.659932	7561	ZNF14	19	Biological Process:	regulation of transcription, DNA-dependent	nitrogen compound metabolic process	regulation of macromolecule metabolic process	cellular process	nucleic acid metabolic process	cellular macromolecule biosynthetic process	macromolecule metabolic process	gene expression	regulation of nucleobase, nucleoside, nucleotide and nucleic acid metabolic process	nucleobase, nucleoside, nucleotide and nucleic acid metabolic process	biological regulation	regulation of biological process	regulation of cellular process	cellular macromolecule metabolic process	regulation of nitrogen compound metabolic process	regulation of cellular metabolic process	cellular biosynthetic process	biosynthetic process	transcription, DNA-dependent	regulation of biosynthetic process	regulation of cellular macromolecule biosynthetic process	cellular nitrogen compound metabolic process	cellular metabolic process	RNA metabolic process	regulation of transcription	regulation of cellular biosynthetic process	regulation of metabolic process	regulation of primary metabolic process	primary metabolic process	metabolic process	regulation of gene expression	transcription	RNA biosynthetic process	regulation of RNA metabolic process
[truncated: 2,139 more rows]
[truncated: 414 more columns]
