# Supplementary material for: Full Spectrum of LPS Activation in Alveolar Macrophages of Healthy Volunteers by Whole Transcriptomic Profiling
Source: PLoS One. 2016 Jul 19;11(7):e0159329. doi: 10.1371/journal.pone.0159329 (PMC4951018; doi:10.1371/journal.pone.0159329)
Supplement: S2 Appendix — Values represent mean expression (log2). (XLSX) [file pone.0159329.s004.xlsx]

## Sheet: Cluster 2 670 2-5-14.txt
S2 Appendix. . Expression values of all upregulated genes. (control vs. LPS, t-test, adjusted p-value <0.05, Benjamini-Hochberg). Values represent mean expression (log2).
Condition 1 : Control		Condition 2 : LPS
Statistics:	None
Correction:	Benjamini and Hochberg
Data Transformation:	Log Transformed
Stats	Benjamini and Hochberg	mean 1	mean 2	SEM 1	SEM 2	Quality 1	Quality 2	Gene Identifier	Other ID	Gene Title	UG Cluster	LocusLink	Gene ID	Chromosome	Ontologies	Comments
na	na	0.072935	6.83612	0.771535	0.178199	32.2	2069.6	-	6373	Chemokine (C-X-C motif) ligand 11	Hs.632592	6373	CXCL11	4	Biological Process:	TLR	chemotaxis	inflammatory response	immune response	signal transduction	cell-cell signaling	taxis	response to wounding	response to external stimulus	cell communication	cellular process	signaling	biological regulation	defense response	response to chemical stimulus	immune system process	regulation of cellular process	regulation of biological process	response to stress	response to stimulus	cellular response to stimulus	locomotion	Molecular Function:	chemokine activity	G-protein-coupled receptor binding	protein binding	cytokine receptor binding	binding	cytokine activity	chemokine receptor binding	receptor binding	Cellular Component:	extracellular region	extracellular space
na	na	-2.975	3.15402	0.546707	0.180881	2.8	159.4	-	5157	Platelet-derived growth factor receptor-like	Hs.458573	5157	PDGFRL	8	Biological Process:		biological_process	all	Molecular Function:	platelet activating factor receptor activity	platelet-derived growth factor beta-receptor activity	transmembrane receptor activity	protein tyrosine kinase activity	transmembrane receptor protein tyrosine kinase activity	G-protein coupled receptor activity	transferase activity	protein kinase activity	phosphotransferase activity, alcohol group as acceptor	catalytic activity	transferase activity, transferring phosphorus-containing groups	signal transducer activity	platelet-derived growth factor receptor activity	molecular transducer activity	transmembrane receptor protein kinase activity	receptor activity	kinase activity	Cellular Component:	cellular_component	extracellular region	all
na	na	1.07392	6.75192	0.215555	0.262029	39.6	1981.2	-	91624	Nexilin (F actin binding protein)	Hs.612385	91624	NEXN	1	Biological Process:		regulation of cell migration	regulation of cytoskeleton organization	cellular component organization at cellular level	localization of cell	regulation of localization	regulation of cellular component movement	organelle organization	cellular process	regulation of cellular component organization	cell motility	regulation of cell motility	regulation of locomotion	cytoskeleton organization	biological regulation	cellular component movement	regulation of biological process	regulation of cellular process	cellular component organization or biogenesis	cell migration	cellular component organization or biogenesis at cellular level	regulation of organelle organization	cellular component organization	localization	locomotion	Molecular Function:	structural constituent of muscle	actin filament binding	cytoskeletal protein binding	protein binding	actin binding	structural molecule activity	binding	Cellular Component:
na	na	3.50984	8.89334	0.97299	0.364034	392.2	9440	-	730249	Immunoresponsive 1 homolog (mouse)	Hs.160789	730249	IRG1	13	Biological Process:		propionate catabolic process	response to lipopolysaccharide	carboxylic acid metabolic process	propionate metabolic process	multi-organism process	cellular metabolic process	carboxylic acid catabolic process	organic acid metabolic process	cellular process	response to other organism	catabolic process	cellular ketone metabolic process	monocarboxylic acid metabolic process	metabolic process	response to organic substance	response to chemical stimulus	organic acid catabolic process	small molecule metabolic process	cellular catabolic process	response to biotic stimulus	response to molecule of bacterial origin	monocarboxylic acid catabolic process	response to stimulus	response to bacterium	oxoacid metabolic process	small molecule catabolic process	Molecular Function:	2-methylcitrate dehydratase activity	carbon-oxygen lyase activity	lyase activity	hydro-lyase activity	catalytic activity
na	na	0.925952	6.11949	0.443153	0.153707	40	1231	-	373856	Ubiquitin specific peptidase 41	Hs.581057	373856	USP41	22	Biological Process:		ubiquitin-dependent protein catabolic process	cellular metabolic process	cellular macromolecule catabolic process	modification-dependent macromolecule catabolic process	cellular process	proteolysis	modification-dependent protein catabolic process	macromolecule metabolic process	primary metabolic process	catabolic process	metabolic process	cellular protein catabolic process	cellular catabolic process	cellular macromolecule metabolic process	protein metabolic process	protein catabolic process	cellular protein metabolic process	macromolecule catabolic process	proteolysis involved in cellular protein catabolic process	Molecular Function:	ubiquitin thiolesterase activity	peptidase activity	cysteine-type peptidase activity	hydrolase activity	hydrolase activity, acting on ester bonds	thiolester hydrolase activity	peptidase activity, acting on L-amino acid peptides	catalytic activity
na	na	3.08171	8.23432	0.537662	0.220044	203	5479.4	-	3669	Interferon stimulated exonuclease gene 20kDa	Hs.459265	3669	ISG20	15	Biological Process:		DNA catabolic process, exonucleolytic	RNA catabolic process	cell proliferation	response to virus	cytokine-mediated signaling pathway	type I interferon-mediated signaling pathway	immune response	nitrogen compound metabolic process	cellular macromolecule catabolic process	cellular process	nucleic acid metabolic process	response to other organism	signaling	macromolecule metabolic process	defense response	biological regulation	nucleobase, nucleoside, nucleotide and nucleic acid metabolic process	response to organic substance	response to chemical stimulus	cell surface receptor linked signaling pathway	regulation of biological process	regulation of cellular process	cellular macromolecule metabolic process	response to stimulus	cellular response to chemical stimulus	macromolecule catabolic process	response to cytokine stimulus	cellular nitrogen compound metabolic process	DNA metabolic process	cellular response to organic substance	cellular metabolic process	multi-organism process	RNA metabolic process
na	na	3.07556	8.21614	0.874788	0.356453	299.8	6061.6	-	3627	Chemokine (C-X-C motif) ligand 10	Hs.632586	3627	CXCL10	4	Biological Process:		chemotaxis	inflammatory response	immune response	signal transduction	cell surface receptor linked signaling pathway	cell-cell signaling	muscle organ development	blood circulation	positive regulation of cell proliferation	taxis	positive regulation of cellular process	positive regulation of biological process	developmental process	response to wounding	response to external stimulus	multicellular organismal process	cell communication	cellular process	anatomical structure development	signaling	biological regulation	defense response	multicellular organismal development	response to chemical stimulus	immune system process	regulation of cellular process	regulation of biological process	system development	muscle structure development	regulation of cell proliferation	organ development	response to stress	cell proliferation
na	na	-0.563753	4.53168	0.239418	0.323302	13.6	440.6	-	246778	Interleukin 27	Hs.528111	246778	IL27	16	Biological Process:		inflammatory response	regulation of T cell proliferation	positive regulation of interferon-gamma biosynthetic process	innate immune response	regulation of T-helper 1 cell differentiation	regulation of defense response to virus	cell differentiation	regulation of immune response	regulation of cell differentiation	regulation of adaptive immune response based on somatic recombination of immune receptors built from	positive regulation of cellular process	immune effector process	cytokine biosynthetic process	alpha-beta T cell activation	multicellular organismal process	cellular process	anatomical structure development	response to other organism	positive regulation of biosynthetic process	biological regulation	T-helper cell differentiation	immune system development	regulation of T cell differentiation	regulation of T-helper 1 type immune response	leukocyte activation	regulation of interferon-gamma production	regulation of multicellular organismal process	regulation of multi-organism process	regulation of cell proliferation	regulation of defense response	interferon-gamma biosynthetic process	cellular biosynthetic process	response to stimulus
na	na	2.5383	7.60631	0.412375	0.124642	119.6	3433.8	-	11274	Ubiquitin specific peptidase 18	Hs.38260	11274	USP18	22	Biological Process:		ubiquitin-dependent protein catabolic process	cytokine-mediated signaling pathway	type I interferon-mediated signaling pathway	regulation of type I interferon-mediated signaling pathway	regulation of signal transduction	regulation of immune response	immune response	cellular macromolecule catabolic process	modification-dependent macromolecule catabolic process	cellular process	regulation of immune system process	proteolysis	signaling	modification-dependent protein catabolic process	macromolecule metabolic process	defense response	biological regulation	response to organic substance	response to chemical stimulus	cell surface receptor linked signaling pathway	regulation of biological process	regulation of cellular process	cellular macromolecule metabolic process	protein catabolic process	regulation of defense response	response to stimulus	cellular response to chemical stimulus	macromolecule catabolic process	proteolysis involved in cellular protein catabolic process	regulation of response to cytokine stimulus	regulation of signaling	response to cytokine stimulus	cellular metabolic process
na	na	0.082037	5.05975	0.40773	0.22193	21	604.2	-	134285	Transmembrane protein 171	Hs.162246	134285	TMEM171	5	Cellular Component:		membrane	integral to membrane	intrinsic to membrane	cell	all	cellular_component	cell part	membrane part
na	na	2.93409	7.89531	0.833753	0.18459	211.2	4308.2	-	1440	Colony stimulating factor 3 (granulocyte)	Hs.2233	1440	CSF3	17	Biological Process:		immune response	multicellular organismal development	positive regulation of cell proliferation	cytokine-mediated signaling pathway	granulocyte differentiation	cell differentiation	hemopoietic or lymphoid organ development	positive regulation of cellular process	positive regulation of biological process	developmental process	cellular process	multicellular organismal process	anatomical structure development	myeloid cell differentiation	signaling	biological regulation	response to organic substance	immune system development	response to chemical stimulus	cell surface receptor linked signaling pathway	regulation of cellular process	regulation of biological process	system development	myeloid leukocyte differentiation	regulation of cell proliferation	response to stimulus	leukocyte differentiation	cellular response to chemical stimulus	hemopoiesis	response to cytokine stimulus	cellular response to organic substance	cellular response to cytokine stimulus	immune system process
na	na	4.32571	9.22816	0.543572	0.10073	461	10531.8	-	3434	Interferon-induced protein with tetratricopeptide repeats 1	Hs.20315	3434	IFIT1	10	Biological Process:		response to virus	intracellular transport of viral proteins in host cell	cytokine-mediated signaling pathway	negative regulation of protein binding	positive regulation of viral genome replication	negative regulation of viral genome replication	negative regulation of defense response to virus by host	negative regulation of helicase activity	type I interferon-mediated signaling pathway	cellular response to type I interferon	cellular response to exogenous dsRNA	reproduction	regulation of hydrolase activity	regulation of protein binding	establishment of localization in cell	immune effector process	intracellular transport	cellular process	intracellular protein transport	response to other organism	signaling	negative regulation of biological process	negative regulation of hydrolase activity	viral infectious cycle	biological regulation	cell surface receptor linked signaling pathway	chemical homeostasis	reproductive process	negative regulation of immune system process	regulation of multi-organism process	regulation of defense response	regulation of biological quality	response to stimulus
na	na	2.03051	6.8378	1.02291	0.227036	145.8	2105.8	-	1437	Colony stimulating factor 2 (granulocyte-macrophage)	Hs.1349	1437	CSF2	5	Biological Process:		embryonic placenta development	immune response	positive regulation of cell proliferation	positive regulation of gene expression	positive regulation of macrophage derived foam cell differentiation	positive regulation of interleukin-23 production	epithelial fluid transport	positive regulation of tyrosine phosphorylation of Stat5 protein	myeloid dendritic cell differentiation	negative regulation of apoptosis	positive regulation of DNA replication	positive regulation of survival gene product expression	negative regulation of cytolysis	positive regulation of podosome assembly	cell differentiation	positive regulation of cellular process	positive regulation of cellular component organization	positive regulation of DNA metabolic process	apoptosis	regulation of phosphorylation	JAK-STAT cascade	protein complex biogenesis	regulation of macrophage derived foam cell differentiation	chordate embryonic development	cell death	regulation of cellular component organization	regulation of nucleobase, nucleoside, nucleotide and nucleic acid metabolic process	biological regulation	positive regulation of JAK-STAT cascade	intracellular signal transduction	regulation of podosome assembly	immune system development	leukocyte activation
na	na	-0.175017	4.59096	1.01155	0.447685	38.2	504.4	-	51513	Ets variant 7	Hs.272398	51513	ETV7	6	Biological Process:		regulation of transcription, DNA-dependent	transcription from RNA polymerase II promoter	organ morphogenesis	nitrogen compound metabolic process	developmental process	regulation of macromolecule metabolic process	multicellular organismal process	cellular process	anatomical structure development	nucleic acid metabolic process	cellular macromolecule biosynthetic process	macromolecule metabolic process	gene expression	regulation of nucleobase, nucleoside, nucleotide and nucleic acid metabolic process	nucleobase, nucleoside, nucleotide and nucleic acid metabolic process	biological regulation	regulation of biological process	regulation of cellular process	system development	cellular macromolecule metabolic process	regulation of nitrogen compound metabolic process	regulation of cellular metabolic process	cellular biosynthetic process	biosynthetic process	transcription, DNA-dependent	regulation of biosynthetic process	regulation of cellular macromolecule biosynthetic process	cellular nitrogen compound metabolic process	anatomical structure morphogenesis	cellular metabolic process	RNA metabolic process	regulation of transcription	regulation of cellular biosynthetic process
na	na	-0.071786	4.67239	1.11593	0.268084	31	484.6	-	56300	Interleukin 1 family, member 9	Hs.211238	56300	IL1F9	2	Biological Process:		cell-cell signaling	signaling	cellular process	cell communication	Molecular Function:	cytokine activity	interleukin-1 receptor antagonist activity	receptor inhibitor activity	protein binding	receptor antagonist activity	receptor regulator activity	cytokine receptor binding	binding	receptor binding	Cellular Component:	extracellular region	extracellular space	extracellular region part	all	cellular_component
na	na	6.36476	10.9948	0.775216	0.329183	2253.2	39381.8	-	3569	Interleukin 6 (interferon, beta 2)	Hs.654458	3569	IL6	7	Biological Process:		neutrophil apoptosis	hepatic immune response	neutrophil mediated immunity	monocyte chemotaxis	positive regulation of acute inflammatory response	positive regulation of leukocyte chemotaxis	negative regulation of protein kinase activity	acute-phase response	inflammatory response	humoral immune response	aging	positive regulation of cell proliferation	negative regulation of cell proliferation	regulation of cell shape	response to heat	response to cold	response to mechanical stimulus	response to bacterium	regulation of vascular endothelial growth factor production	negative regulation of lipid storage	response to organic cyclic compound	cytokine-mediated signaling pathway	platelet activation	response to caffeine	endocrine pancreas development	neuron projection development	response to nutrient levels	response to peptidoglycan	response to lipopolysaccharide	positive regulation of chemokine production	positive regulation of interleukin-6 production	response to insulin stimulus	negative regulation of collagen biosynthetic process
na	na	-0.006047	4.55477	1.15944	0.477054	38	513	-	6752	Somatostatin receptor 2	Hs.514451	6752	SSTR2	17	Biological Process:		regulation of muscle contraction	G-protein signaling, coupled to cyclic nucleotide second messenger	inhibition of adenylate cyclase activity by G-protein signaling pathway	neuropeptide signaling pathway	cell-cell signaling	spermatogenesis	response to nutrient	digestion	negative regulation of cell proliferation	cerebellum development	peristalsis	forebrain development	response to starvation	cellular response to glucocorticoid stimulus	cellular response to estradiol stimulus	reproduction	muscle system process	negative regulation of cyclase activity	cellular process	multicellular organismal process	response to endogenous stimulus	anatomical structure development	response to estrogen stimulus	signaling	negative regulation of biological process	male gamete generation	regulation of nucleobase, nucleoside, nucleotide and nucleic acid metabolic process	cAMP-mediated signaling	biological regulation	intracellular signal transduction	regulation of muscle system process	response to nutrient levels	reproductive process
na	na	3.32955	7.88693	0.469611	0.154842	214	4228	-	3601	Interleukin 15 receptor, alpha	Hs.524117	3601	IL15RA	10	Biological Process:		signal transduction	cell proliferation	cytokine-mediated signaling pathway	response to chemical stimulus	cell surface receptor linked signaling pathway	regulation of biological process	regulation of cellular process	cellular response to organic substance	cellular response to cytokine stimulus	cellular process	cellular response to stimulus	response to stimulus	cellular response to chemical stimulus	signaling	response to cytokine stimulus	biological regulation	response to organic substance	Molecular Function:	signal transducer activity	receptor activity	cytokine receptor activity	protein binding	cytokine binding	transmembrane receptor activity	molecular transducer activity	binding	Cellular Component:	Golgi membrane	extracellular region	extracellular space	nucleus	endoplasmic reticulum	endoplasmic reticulum membrane
na	na	6.32483	10.8609	0.506429	0.101686	1760.6	32635.8	-	3437	Interferon-induced protein with tetratricopeptide repeats 3	Hs.714337	3437	IFIT3	10	Biological Process:		biological_process	cytokine-mediated signaling pathway	type I interferon-mediated signaling pathway	immune response	cellular response to organic substance	cellular response to cytokine stimulus	all	cellular process	signaling	cellular response to type I interferon	defense response	biological regulation	response to organic substance	immune system process	cell surface receptor linked signaling pathway	response to chemical stimulus	regulation of cellular process	regulation of biological process	response to stress	innate immune response	cellular response to stimulus	signal transduction	response to stimulus	cellular response to chemical stimulus	response to type I interferon	response to cytokine stimulus	Molecular Function:	molecular_function	protein binding	binding	all	Cellular Component:	cellular_component
na	na	-3.23939	1.26691	0.576128	0.367376	2.2	49	-	79370	BCL2-like 14 (apoptosis facilitator)	Hs.210343	79370	BCL2L14	12	Biological Process:		apoptosis	regulation of apoptosis	regulation of biological process	regulation of cellular process	regulation of cell death	programmed cell death	cellular process	cell death	regulation of programmed cell death	biological regulation	death	Molecular Function:	protein binding	binding	Cellular Component:	cytoplasm	cytosol	endomembrane system	membrane	intracellular organelle	cytoplasmic part	intracellular part	intracellular	organelle	cell	all	cellular_component	cell part
na	na	-3.95638	0.511703	0.326273	0.541911	0.8	34.4	-	6363	Chemokine (C-C motif) ligand 19	Hs.50002	6363	CCL19	9	Biological Process:		cellular calcium ion homeostasis	chemotaxis	inflammatory response	immune response	cell communication	signal transduction	response to virus	taxis	multi-organism process	response to wounding	response to external stimulus	divalent inorganic cation homeostasis	cellular process	response to other organism	cellular metal ion homeostasis	signaling	ion homeostasis	defense response	biological regulation	immune system process	response to chemical stimulus	chemical homeostasis	regulation of biological process	regulation of cellular process	metal ion homeostasis	response to biotic stimulus	cellular cation homeostasis	cation homeostasis	response to stress	regulation of biological quality	cellular response to stimulus	response to stimulus	cellular divalent inorganic cation homeostasis
na	na	5.71344	10.1788	0.381168	0.10796	1073.8	20512.8	-	3433	Interferon-induced protein with tetratricopeptide repeats 2	Hs.437609	3433	IFIT2	10	Biological Process:		biological_process	response to virus	cytokine-mediated signaling pathway	negative regulation of protein binding	cellular response to interferon-alpha	type I interferon-mediated signaling pathway	immune response	regulation of protein binding	cellular process	negative regulation of molecular function	response to other organism	signaling	defense response	biological regulation	response to organic substance	cell surface receptor linked signaling pathway	response to chemical stimulus	regulation of cellular process	regulation of biological process	negative regulation of binding	response to stimulus	cellular response to chemical stimulus	response to cytokine stimulus	response to interferon-alpha	multi-organism process	cellular response to organic substance	all	cellular response to cytokine stimulus	cellular response to type I interferon	regulation of binding	regulation of molecular function	immune system process	response to biotic stimulus
na	na	-1.57142	2.77782	0.594352	0.17915	7.6	123.8	-	8710	Serpin peptidase inhibitor, clade B (ovalbumin), member 7	Hs.138202	8710	SERPINB7	18	Biological Process:		negative regulation of endopeptidase activity	regulation of proteolysis	regulation of hydrolase activity	regulation of catalytic activity	regulation of macromolecule metabolic process	negative regulation of molecular function	regulation of metabolic process	proteolysis	regulation of primary metabolic process	negative regulation of peptidase activity	macromolecule metabolic process	primary metabolic process	regulation of endopeptidase activity	negative regulation of hydrolase activity	negative regulation of catalytic activity	metabolic process	biological regulation	regulation of molecular function	regulation of biological process	protein metabolic process	regulation of peptidase activity	regulation of protein metabolic process	Molecular Function:	serine-type endopeptidase inhibitor activity	peptidase inhibitor activity	enzyme regulator activity	enzyme inhibitor activity	peptidase regulator activity	endopeptidase inhibitor activity	endopeptidase regulator activity	Cellular Component:	cytoplasm	intracellular part
na	na	-2.775	1.54462	0.65549	0.400222	3.4	59.4	-	29949	Interleukin 19	Hs.661017	29949	IL19	1	Biological Process:		apoptosis	induction of apoptosis	immune response	signal transduction	interleukin-6 biosynthetic process	positive regulation of cellular process	positive regulation of programmed cell death	cytokine biosynthetic process	positive regulation of apoptosis	positive regulation of biological process	induction of programmed cell death	multicellular organismal process	positive regulation of cell death	cellular process	interleukin-6 production	cell death	signaling	regulation of programmed cell death	macromolecule metabolic process	metabolic process	biological regulation	cytokine metabolic process	death	immune system process	cytokine production	regulation of cell death	regulation of cellular process	regulation of biological process	programmed cell death	regulation of apoptosis	cellular response to stimulus	response to stimulus	Molecular Function:
na	na	5.80048	10.0985	0.535753	0.126268	1263.6	19376	-	85441	Peroxisomal proliferator-activated receptor A interacting complex 285	Hs.517180	85441	PRIC285	20	Biological Process:		cellular lipid metabolic process	cellular metabolic process	primary metabolic process	metabolic process	cellular process	lipid metabolic process	Molecular Function:	nucleotide binding	DNA binding	transcription coactivator activity	RNA binding	helicase activity	ribonuclease activity	ATP binding	zinc ion binding	hydrolase activity	metal ion binding	hydrolase activity, acting on acid anhydrides, in phosphorus-containing anhydrides	purine ribonucleoside triphosphate binding	binding	catalytic activity	nuclease activity	hydrolase activity, acting on ester bonds	pyrophosphatase activity	purine ribonucleotide binding	cation binding	transcription cofactor activity	nucleoside-triphosphatase activity	purine nucleotide binding	protein binding transcription factor activity	hydrolase activity, acting on acid anhydrides	ion binding	adenyl ribonucleotide binding
na	na	-0.24782	4.0307	0.453162	0.093709	17.6	286.8	-	439996	Interferon-induced protein with tetratricopeptide repeats 1-like	Hs.500491	439996	IFIT1L	10	Molecular Function:		binding
na	na	3.28952	7.56263	0.655458	0.404748	242.8	3890.8	-	1152	Creatine kinase, brain	Hs.173724	1152	CKB	14	Biological Process:		creatine metabolic process	brain development	cellular chloride ion homeostasis	cellular nitrogen compound metabolic process	carboxylic acid metabolic process	nitrogen compound metabolic process	developmental process	organic acid metabolic process	multicellular organismal process	cellular process	anatomical structure development	ion homeostasis	biological regulation	chemical homeostasis	cellular amine metabolic process	system development	amine metabolic process	anion homeostasis	regulation of biological quality	central nervous system development	monovalent inorganic anion homeostasis	cellular homeostasis	cellular chemical homeostasis	nervous system development	phosphagen metabolic process	cellular metabolic process	cellular monovalent inorganic anion homeostasis	chloride ion homeostasis	cellular modified amino acid metabolic process	cellular anion homeostasis	cellular ketone metabolic process	primary metabolic process	metabolic process
na	na	3.29972	7.48862	0.475147	0.304258	234.6	3487.4	-	3620	Indoleamine 2,3-dioxygenase 1	Hs.840	3620	IDO1	8	Biological Process:		tryptophan catabolic process	female pregnancy	cellular nitrogen compound metabolic process	oxidation-reduction process	indolalkylamine metabolic process	reproduction	carboxylic acid metabolic process	nitrogen compound metabolic process	organic acid metabolic process	cellular process	cellular nitrogen compound catabolic process	cellular biogenic amine catabolic process	reproductive process	cellular biogenic amine metabolic process	cellular amine metabolic process	amine metabolic process	aromatic compound catabolic process	small molecule catabolic process	amine catabolic process	indole-containing compound metabolic process	multi-organism process	cellular metabolic process	cellular amino acid catabolic process	carboxylic acid catabolic process	cellular aromatic compound metabolic process	cellular ketone metabolic process	primary metabolic process	catabolic process	metabolic process	heterocycle metabolic process	heterocycle catabolic process	organic acid catabolic process	small molecule metabolic process
na	na	5.72065	9.86028	0.216683	0.201809	985.8	16691.4	-	9636	ISG15 ubiquitin-like modifier	Hs.458485	9636	ISG15	1	Biological Process:		cell-cell signaling	response to virus	cytokine-mediated signaling pathway	modification-dependent protein catabolic process	ISG15-protein conjugation	negative regulation of type I interferon production	interspecies interaction between organisms	type I interferon-mediated signaling pathway	immune response	cellular macromolecule catabolic process	modification-dependent macromolecule catabolic process	multicellular organismal process	cellular process	cell communication	protein modification process	proteolysis	response to other organism	signaling	negative regulation of biological process	macromolecule metabolic process	defense response	biological regulation	response to organic substance	cell surface receptor linked signaling pathway	response to chemical stimulus	cytokine production	regulation of cellular process	regulation of biological process	regulation of multicellular organismal process	cellular macromolecule metabolic process	protein catabolic process	response to stimulus	regulation of cytokine production
na	na	7.28778	11.4272	0.725609	0.367704	3931.6	55012	-	9560	Chemokine (C-C motif) ligand 4-like 1	Hs.655293	9560	CCL4L1	17	Biological Process:		chemotaxis	inflammatory response	immune response	taxis	immune system process	response to chemical stimulus	response to wounding	response to external stimulus	response to stress	response to stimulus	locomotion	defense response	Molecular Function:	chemokine activity	G-protein-coupled receptor binding	protein binding	cytokine receptor binding	binding	cytokine activity	chemokine receptor binding	receptor binding	Cellular Component:	extracellular region	extracellular space	extracellular region part	all	cellular_component
na	na	1.93633	6.02145	0.456469	0.166087	86.4	1160.8	-	116071	Basic leucine zipper transcription factor, ATF-like 2	Hs.124840	116071	BATF2	11	Biological Process:		regulation of transcription, DNA-dependent	nitrogen compound metabolic process	regulation of macromolecule metabolic process	cellular process	nucleic acid metabolic process	cellular macromolecule biosynthetic process	macromolecule metabolic process	gene expression	regulation of nucleobase, nucleoside, nucleotide and nucleic acid metabolic process	nucleobase, nucleoside, nucleotide and nucleic acid metabolic process	biological regulation	regulation of biological process	regulation of cellular process	cellular macromolecule metabolic process	regulation of nitrogen compound metabolic process	regulation of cellular metabolic process	cellular biosynthetic process	biosynthetic process	transcription, DNA-dependent	regulation of biosynthetic process	regulation of cellular macromolecule biosynthetic process	cellular nitrogen compound metabolic process	cellular metabolic process	RNA metabolic process	regulation of transcription	regulation of cellular biosynthetic process	regulation of metabolic process	regulation of primary metabolic process	primary metabolic process	metabolic process	regulation of gene expression	transcription	RNA biosynthetic process
na	na	-3.12239	0.949423	0.577212	0.166004	2.2	35	-	100507575	hypothetical LOC100507575	-	100507575	-	-
na	na	6.94274	11.0104	0.713291	0.33635	3005.2	40255.8	-	388372	chemokine (C-C motif) ligand 4-like 2	-	388372	-	-
na	na	4.30536	8.35982	0.521779	0.172394	497	5910.4	-	115361	Guanylate binding protein 4	Hs.409925	115361	GBP4	1	Molecular Function:		nucleotide binding	GTPase activity	GTP binding	hydrolase activity	hydrolase activity, acting on acid anhydrides, in phosphorus-containing anhydrides	purine ribonucleoside triphosphate binding	purine nucleotide binding	nucleoside-triphosphatase activity	hydrolase activity, acting on acid anhydrides	binding	catalytic activity	guanyl nucleotide binding	guanyl ribonucleotide binding	ribonucleotide binding	pyrophosphatase activity	purine ribonucleotide binding	Cellular Component:	cytoplasm	intracellular part	intracellular	cell	all	cellular_component	cell part
na	na	-2.92239	1.11959	0.383822	0.363438	2.6	42.8	-	541472	hypothetical LOC541472	-	541472	-	-
na	na	-2.72239	1.2885	0.642236	0.208814	4.4	45.4	-	8820	HESX homeobox 1	Hs.171980	8820	HESX1	3	Biological Process:		regulation of transcription, DNA-dependent	multicellular organismal development	brain development	otic vesicle formation	nose development	forebrain morphogenesis	anatomical structure formation involved in morphogenesis	inner ear development	nitrogen compound metabolic process	otic vesicle development	developmental process	regulation of macromolecule metabolic process	multicellular organismal process	cellular process	anatomical structure development	nucleic acid metabolic process	cellular macromolecule biosynthetic process	forebrain development	inner ear morphogenesis	macromolecule metabolic process	gene expression	regulation of nucleobase, nucleoside, nucleotide and nucleic acid metabolic process	nucleobase, nucleoside, nucleotide and nucleic acid metabolic process	biological regulation	ear morphogenesis	regulation of biological process	regulation of cellular process	system development	cellular macromolecule metabolic process	regulation of nitrogen compound metabolic process	regulation of cellular metabolic process	embryonic morphogenesis	embryonic organ development
na	na	0.981956	4.98705	0.44339	0.223101	43.2	577.2	-	64108	Receptor (chemosensory) transporter protein 4	Hs.43388	64108	RTP4	3	Biological Process:		detection of chemical stimulus involved in sensory perception of bitter taste	protein targeting to membrane	establishment of protein localization	transport	cellular localization	detection of stimulus	establishment of localization in cell	intracellular transport	cellular process	multicellular organismal process	intracellular protein transport	detection of stimulus involved in sensory perception	protein transport	protein targeting	sensory perception of taste	sensory perception	detection of chemical stimulus	neurological system process	sensory perception of bitter taste	detection of chemical stimulus involved in sensory perception of taste	response to chemical stimulus	sensory perception of chemical stimulus	establishment of localization	cellular macromolecule localization	cellular protein localization	macromolecule localization	response to stimulus	detection of chemical stimulus involved in sensory perception	system process	protein localization	localization	Molecular Function:	protein binding
na	na	4.81608	8.81855	0.520407	0.102597	661	7966.2	-	10561	Interferon-induced protein 44	Hs.82316	10561	IFI44	1	Biological Process:		response to virus	response to stimulus	response to other organism	multi-organism process	response to biotic stimulus	Cellular Component:	cytoplasm	intracellular part	intracellular	cell	all	cellular_component	cell part
na	na	-0.234161	3.72243	0.65098	0.583568	21.2	348	-	3586	Interleukin 10	Hs.193717	3586	IL10	1	Biological Process:		response to molecule of bacterial origin	negative regulation of cytokine secretion involved in immune response	negative regulation of chronic inflammatory response to antigenic stimulus	positive regulation of B cell apoptosis	anti-apoptosis	response to stress	inflammatory response	cytoplasmic sequestering of NF-kappaB	cell-cell signaling	regulation of gene expression	response to activity	hemopoiesis	B cell differentiation	leukocyte chemotaxis	negative regulation of myeloid dendritic cell activation	negative regulation of B cell proliferation	response to lipopolysaccharide	negative regulation of interferon-gamma production	negative regulation of interleukin-12 production	negative regulation of interleukin-6 production	negative regulation of tumor necrosis factor production	receptor biosynthetic process	response to insulin stimulus	response to carbon monoxide	type 2 immune response	B cell proliferation	negative regulation of T cell proliferation	response to drug	negative regulation of tumor necrosis factor biosynthetic process	defense response to bacterium	positive regulation of gene-specific transcription	negative regulation of growth of symbiont in host	negative regulation of nitric oxide biosynthetic process
na	na	-2.85801	1.07753	0.654146	0.435496	3.2	44.2	-	3456	Interferon, beta 1, fibroblast	Hs.93177	3456	IFNB1	9	Biological Process:		induction of apoptosis	activation of caspase activity	cell surface receptor linked signaling pathway	blood coagulation	negative regulation of cell proliferation	response to virus	positive regulation of gene-specific transcription from RNA polymerase II promoter	cytokine-mediated signaling pathway	natural killer cell activation	negative regulation of viral transcription	B cell proliferation	defense response to bacterium	negative regulation of viral genome replication	positive regulation of innate immune response	regulation of MHC class I biosynthetic process	negative regulation of virion penetration into host cell	defense response to virus	type I interferon-mediated signaling pathway	regulation of type I interferon-mediated signaling pathway	cellular response to exogenous dsRNA	negative regulation of gene expression	B cell activation	negative regulation of cellular metabolic process	positive regulation of cellular process	regulation of hydrolase activity	immune effector process	positive regulation of peptidase activity	apoptosis	induction of programmed cell death	response to other organism	cell death	regulation of locomotion	negative regulation of biosynthetic process
na	na	4.36516	8.27361	0.380644	0.107567	415.8	5441.8	-	51191	Hect domain and RLD 5	Hs.26663	51191	HERC5	4	Biological Process:		regulation of cyclin-dependent protein kinase activity	protein modification process	response to virus	negative regulation of type I interferon production	protein ubiquitination involved in ubiquitin-dependent protein catabolic process	innate immune response	modification-dependent macromolecule catabolic process	multicellular organismal process	regulation of phosphorylation	cellular process	response to other organism	negative regulation of biological process	biological regulation	regulation of multicellular organismal process	protein catabolic process	response to stimulus	macromolecule catabolic process	regulation of cytokine production	regulation of type I interferon production	regulation of protein serine/threonine kinase activity	regulation of metabolic process	regulation of protein kinase activity	regulation of protein modification process	cellular protein catabolic process	regulation of molecular function	regulation of cell cycle	phosphate metabolic process	response to biotic stimulus	protein metabolic process	protein phosphorylation	regulation of cellular protein metabolic process	response to stress	regulation of protein metabolic process
na	na	7.15942	11.0285	0.792953	0.380441	4055.2	42294.2	-	6349	Chemokine (C-C motif) ligand 3-like 1	Hs.512683	6349	CCL3L1	17
na	na	1.95586	5.81726	0.180751	0.249949	72.4	1024.4	-	57664	Pleckstrin homology domain containing, family A (phosphoinositide binding specific) member 4	Hs.9469	57664	PLEKHA4	19	Biological Process:		biological_process	all	Molecular Function:	1-phosphatidylinositol binding	lipid binding	phospholipid binding	binding	phosphatidylinositol binding	Cellular Component:	cellular_component	cytoplasm	membrane	intracellular part	intracellular	cell	cell part	all
na	na	-1.90466	1.94896	0.329697	0.254793	5.2	71.2	-	202151	RAN binding protein 3-like	Hs.199777	202151	RANBP3L	5	Biological Process:		intracellular transport	transport	cellular localization	establishment of localization in cell	establishment of localization	localization	cellular process
na	na	3.78433	7.63115	0.514093	0.288762	311	3740.8	-	55008	Hect domain and RLD 6	Hs.529317	55008	HERC6	4	Biological Process:		protein modification process	protein ubiquitination involved in ubiquitin-dependent protein catabolic process	cellular metabolic process	cellular macromolecule catabolic process	modification-dependent macromolecule catabolic process	cellular process	proteolysis	modification-dependent protein catabolic process	macromolecule metabolic process	catabolic process	primary metabolic process	metabolic process	protein modification by small protein conjugation	cellular protein catabolic process	cellular catabolic process	protein metabolic process	cellular macromolecule metabolic process	protein catabolic process	ubiquitin-dependent protein catabolic process	cellular protein metabolic process	proteolysis involved in cellular protein catabolic process	macromolecule catabolic process	protein modification by small protein conjugation or removal	macromolecule modification	protein ubiquitination	Molecular Function:	ubiquitin-protein ligase activity	ligase activity	acid-amino acid ligase activity	catalytic activity	ligase activity, forming carbon-nitrogen bonds	small conjugating protein ligase activity	Cellular Component:
na	na	7.20689	11.0385	0.768719	0.365891	4035.6	42063.4	-	414062	Chemokine (C-C motif) ligand 3-like 3	Hs.512304	414062	CCL3L3	17	Biological Process:		chemotaxis	inflammatory response	immune response	negative regulation of cell proliferation	taxis	response to wounding	response to external stimulus	cellular process	negative regulation of cellular process	negative regulation of biological process	biological regulation	defense response	response to chemical stimulus	immune system process	regulation of cellular process	regulation of biological process	regulation of cell proliferation	response to stress	cell proliferation	response to stimulus	locomotion	Molecular Function:	chemokine activity	G-protein-coupled receptor binding	protein binding	cytokine receptor binding	binding	cytokine activity	chemokine receptor binding	receptor binding	Cellular Component:	extracellular region	extracellular space
na	na	-3.75638	0.072474	0.307786	0.471308	0.8	22.8	-	9629	chloride channel accessory 3 (pseudogene)	-	9629	-	-	Biological Process:		transport	ion transport	establishment of localization	localization	Molecular Function:	transporter activity	voltage-gated ion channel activity	chloride channel activity	calcium channel activity	cation transmembrane transporter activity	gated channel activity	ion channel activity	substrate-specific transmembrane transporter activity	substrate-specific channel activity	substrate-specific transporter activity	voltage-gated channel activity	ion transmembrane transporter activity	anion channel activity	channel activity	anion transmembrane transporter activity	transmembrane transporter activity	cation channel activity	passive transmembrane transporter activity	Cellular Component:	extracellular region	extracellular space	chloride channel complex	extracellular region part	cell part	protein complex	all	membrane part	intrinsic to membrane
na	na	3.54219	7.36842	0.384703	0.16401	235	2939.2	-	79132	DEXH (Asp-Glu-X-His) box polypeptide 58	Hs.55918	79132	DHX58	17	Biological Process:		innate immune response	immune system process	response to stimulus	immune response	defense response	response to stress	Molecular Function:	nucleotide binding	DNA binding	RNA binding	helicase activity	protein binding	ATP binding	zinc ion binding	hydrolase activity, acting on acid anhydrides	metal ion binding	hydrolase activity, acting on acid anhydrides, in phosphorus-containing anhydrides	purine ribonucleoside triphosphate binding	binding	catalytic activity	pyrophosphatase activity	purine ribonucleotide binding	hydrolase activity	cation binding	nucleoside-triphosphatase activity	purine nucleotide binding	ion binding	adenyl ribonucleotide binding	ribonucleotide binding	adenyl nucleotide binding	transition metal ion binding	nucleic acid binding	Cellular Component:
na	na	5.03944	8.86212	0.47485	0.135285	779.8	8284.4	-	10964	Interferon-induced protein 44-like	Hs.389724	10964	IFI44L	1	Biological Process:		immune response	response to stimulus	immune system process	Cellular Component:	cytoplasm	intracellular part	intracellular	cell	all	cellular_component	cell part
na	na	0.909538	4.69272	0.688101	0.314021	61.8	498	-	81030	Z-DNA binding protein 1	Hs.302123	81030	ZBP1	20	Biological Process:		biological_process	all	Molecular Function:	DNA binding	left-handed Z-DNA binding	RNA binding	double-stranded RNA adenosine deaminase activity	hydrolase activity	deaminase activity	hydrolase activity, acting on carbon-nitrogen (but not peptide) bonds	adenosine deaminase activity	binding	catalytic activity	hydrolase activity, acting on carbon-nitrogen (but not peptide) bonds, in cyclic amidines	structure-specific DNA binding	nucleic acid binding	Cellular Component:	cellular_component	all
na	na	4.18222	7.95444	0.175459	0.101302	333.2	4364.6	-	51251	5'-nucleotidase, cytosolic III	Hs.487933	51251	NT5C3	7	Biological Process:		pyrimidine base metabolic process	pyrimidine nucleoside metabolic process	nucleotide metabolic process	pyrimidine nucleoside catabolic process	nucleobase, nucleoside and nucleotide metabolic process	nucleobase, nucleoside, nucleotide and nucleic acid catabolic process	nitrogen compound metabolic process	cellular metabolic process	cellular process	cellular aromatic compound metabolic process	cellular nitrogen compound catabolic process	catabolic process	primary metabolic process	pyrimidine-containing compound metabolic process	metabolic process	heterocycle metabolic process	nucleobase, nucleoside, nucleotide and nucleic acid metabolic process	heterocycle catabolic process	cellular catabolic process	small molecule metabolic process	nucleoside metabolic process	nucleoside phosphate metabolic process	nucleobase, nucleoside and nucleotide catabolic process	pyrimidine-containing compound catabolic process	nucleoside catabolic process	cellular nitrogen compound metabolic process	small molecule catabolic process	nucleobase metabolic process	Molecular Function:	nucleotide binding	magnesium ion binding	5'-nucleotidase activity	2'-phosphotransferase activity
na	na	4.09881	7.85441	0.95637	0.304851	505.8	4552	-	51561	Interleukin 23, alpha subunit p19	Hs.98309	51561	IL23A	12	Biological Process:		positive regulation of T cell mediated cytotoxicity	positive regulation of defense response to virus by host	positive regulation of T-helper 1 type immune response	response to virus	positive regulation of activation of JAK2 kinase activity	negative regulation of interleukin-10 production	positive regulation of granulocyte macrophage colony-stimulating factor production	positive regulation of interferon-gamma production	positive regulation of interleukin-10 production	positive regulation of interleukin-12 production	positive regulation of interleukin-17 production	positive regulation of tumor necrosis factor production	positive regulation of natural killer cell activation	positive regulation of natural killer cell proliferation	positive regulation of tissue remodeling	positive regulation of T cell proliferation	positive regulation of activated T cell proliferation	positive regulation of NF-kappaB import into nucleus	regulation of tyrosine phosphorylation of Stat1 protein	positive regulation of tyrosine phosphorylation of Stat3 protein	positive regulation of tyrosine phosphorylation of Stat4 protein	positive regulation of tyrosine phosphorylation of Stat5 protein	positive regulation of memory T cell differentiation	innate immune response	positive regulation of osteoclast differentiation	positive regulation of inflammatory response	defense response to Gram-negative bacterium	positive regulation of NK T cell activation	positive regulation of NK T cell proliferation	positive regulation of T-helper 17 type immune response	positive regulation of T-helper 17 cell lineage commitment	T-helper 17 cell differentiation	positive regulation of cell activation
na	na	8.57772	12.3316	0.620481	0.221882	8500.8	94341.4	-	6351	Chemokine (C-C motif) ligand 4	Hs.75703	6351	CCL4	17	Biological Process:		cellular component movement	chemotaxis	inflammatory response	immune response	cell adhesion	establishment or maintenance of cell polarity	signal transduction	cell-cell signaling	response to virus	viral genome replication	taxis	reproduction	multi-organism process	response to wounding	response to external stimulus	cell communication	cellular process	response to other organism	signaling	viral reproduction	viral infectious cycle	biological regulation	defense response	reproductive process	response to chemical stimulus	immune system process	regulation of cellular process	regulation of biological process	response to biotic stimulus	response to stress	response to stimulus	biological adhesion	cellular response to stimulus
na	na	0.545814	4.26661	0.260873	0.260923	27.8	353.4	-	123872	Leucine rich repeat containing 50	Hs.310164	123872	LRRC50	16	Biological Process:		cilium morphogenesis	axonemal dynein complex assembly	cellular component assembly	anatomical structure morphogenesis	cellular component organization at cellular level	cellular component biogenesis	cell part morphogenesis	protein complex subunit organization	developmental process	cellular component morphogenesis	cellular process	protein complex biogenesis	anatomical structure development	cellular protein complex assembly	macromolecular complex assembly	cell morphogenesis	cellular component organization or biogenesis	cellular macromolecular complex subunit organization	protein complex assembly	cell projection morphogenesis	cellular developmental process	macromolecular complex subunit organization	cellular macromolecular complex assembly	cellular component organization or biogenesis at cellular level	cellular component assembly at cellular level	cellular component organization	cell projection organization	Molecular Function:	dynein binding	protein binding	binding	Cellular Component:	spindle pole
na	na	2.32173	6.00582	0.665854	0.226188	119.4	1198.4	-	440896	Hypothetical gene LOC440896	Hs.643596	440896	LOC440896	9
na	na	-1.61224	1.99307	0.747711	0.648308	8.8	95.4	-	84651	Serine peptidase inhibitor, Kazal type 7 (putative)	Hs.244569	84651	SPINK7	5	Molecular Function:		serine-type endopeptidase inhibitor activity	protein binding	peptidase inhibitor activity	enzyme regulator activity	enzyme inhibitor activity	binding	peptidase regulator activity	endopeptidase inhibitor activity	endopeptidase regulator activity	Cellular Component:	extracellular region	all	cellular_component
na	na	-1.87344	1.72355	0.700234	0.420552	8.2	71.2	-	27033	Zinc finger and BTB domain containing 32	Hs.99430	27033	ZBTB32	19	Biological Process:		negative regulation of transcription from RNA polymerase II promoter	regulation of cytokine production	DNA repair	hemopoiesis	T cell proliferation	negative regulation of gene expression	negative regulation of cellular metabolic process	negative regulation of transcription, DNA-dependent	multicellular organismal process	cellular process	anatomical structure development	negative regulation of biological process	negative regulation of biosynthetic process	negative regulation of macromolecule metabolic process	regulation of nucleobase, nucleoside, nucleotide and nucleic acid metabolic process	biological regulation	immune system development	leukocyte activation	regulation of multicellular organismal process	transcription from RNA polymerase II promoter	response to stimulus	cellular biosynthetic process	lymphocyte proliferation	biosynthetic process	transcription, DNA-dependent	regulation of biosynthetic process	regulation of cellular macromolecule biosynthetic process	DNA metabolic process	cellular response to stress	RNA metabolic process	regulation of metabolic process	negative regulation of nitrogen compound metabolic process	mononuclear cell proliferation
na	na	-1.06732	2.49491	0.639224	0.378387	11.2	112.8	-	54072	Non-protein coding RNA 158	Hs.234016	54072	NCRNA00158	21
na	na	-2.75638	0.783425	0.518205	0.303342	3.4	33	-	100507056	hypothetical LOC100507056	-	100507056	-	-
na	na	2.32313	5.84822	0.616085	0.452071	140.6	1272.8	-	8743	Tumor necrosis factor (ligand) superfamily, member 10	Hs.478275	8743	TNFSF10	3	Biological Process:		apoptosis	induction of apoptosis	activation of caspase activity	immune response	signal transduction	cell-cell signaling	induction of apoptosis by extracellular signals	activation of pro-apoptotic gene products	positive regulation of I-kappaB kinase/NF-kappaB cascade	regulation of signal transduction	positive regulation of cellular process	positive regulation of programmed cell death	regulation of hydrolase activity	positive regulation of peptidase activity	positive regulation of biological process	regulation of catalytic activity	induction of programmed cell death	cell communication	regulation of caspase activity	cellular process	cell death	signaling	regulation of programmed cell death	positive regulation of signaling	regulation of endopeptidase activity	biological regulation	intracellular signal transduction	signal transduction via phosphorylation event	positive regulation of intracellular protein kinase cascade	regulation of cellular process	regulation of biological process	positive regulation of catalytic activity	I-kappaB kinase/NF-kappaB cascade
na	na	4.92219	8.417	0.514566	0.221646	734	6331	-	4600	Myxovirus (influenza virus) resistance 2 (mouse)	Hs.926	4600	MX2	21	Biological Process:		GTP catabolic process	defense response	response to virus	cytokine-mediated signaling pathway	type I interferon-mediated signaling pathway	nucleobase, nucleoside, nucleotide and nucleic acid catabolic process	immune response	nitrogen compound metabolic process	purine ribonucleotide catabolic process	ribonucleotide metabolic process	purine nucleotide catabolic process	cellular process	response to other organism	cellular nitrogen compound catabolic process	signaling	ribonucleoside triphosphate metabolic process	biological regulation	nucleobase, nucleoside, nucleotide and nucleic acid metabolic process	response to organic substance	response to chemical stimulus	cell surface receptor linked signaling pathway	regulation of biological process	regulation of cellular process	nucleoside triphosphate catabolic process	response to stimulus	nucleoside phosphate metabolic process	cellular response to chemical stimulus	nucleobase, nucleoside and nucleotide catabolic process	purine nucleoside triphosphate catabolic process	response to cytokine stimulus	cellular nitrogen compound metabolic process	small molecule catabolic process	cellular response to organic substance
na	na	-1.04913	2.42317	0.248324	0.33411	9.4	102	-	10643	Insulin-like growth factor 2 mRNA binding protein 3	Hs.700696	10643	IGF2BP3	7	Biological Process:		translation	anatomical structure morphogenesis	negative regulation of translation	regulation of cytokine biosynthetic process	negative regulation of cellular metabolic process	cytokine biosynthetic process	negative regulation of cellular biosynthetic process	developmental process	regulation of macromolecule metabolic process	multicellular organismal process	cellular process	negative regulation of cellular process	anatomical structure development	cellular macromolecule biosynthetic process	negative regulation of biological process	macromolecule metabolic process	negative regulation of biosynthetic process	negative regulation of macromolecule metabolic process	gene expression	biological regulation	negative regulation of cellular protein metabolic process	cytokine production	regulation of cellular process	regulation of biological process	regulation of multicellular organismal process	cellular macromolecule metabolic process	regulation of cellular metabolic process	cellular biosynthetic process	negative regulation of metabolic process	regulation of cytokine production	biosynthetic process	regulation of biosynthetic process	regulation of cellular macromolecule biosynthetic process
na	na	-0.706792	2.75731	0.560608	0.157627	15	121	-	114991	Zinc finger protein 618	Hs.349208	114991	ZNF618	9	Molecular Function:		DNA binding	zinc ion binding	metal ion binding	cation binding	ion binding	binding	transition metal ion binding	nucleic acid binding	Cellular Component:	intracellular	nucleus	intracellular membrane-bounded organelle	intracellular organelle	intracellular part	membrane-bounded organelle	organelle	all	cell part	cellular_component	cell
na	na	1.41235	4.8665	0.557686	0.258684	68.6	545.8	-	84941	Hematopoietic SH2 domain containing	Hs.631617	84941	HSH2D	19	Biological Process:		T cell activation	immune system process	cell activation	leukocyte activation	lymphocyte activation	cellular process	Molecular Function:	SH3/SH2 adaptor activity	protein binding	signaling adaptor activity	binding	binding, bridging	protein binding, bridging	Cellular Component:	nucleus	cytoplasm	intracellular membrane-bounded organelle	intracellular organelle	intracellular part	intracellular	membrane-bounded organelle	organelle	cell part	all	cell	cellular_component
na	na	4.79282	8.24361	0.268759	0.170234	539	5378.4	-	629	Complement factor B	Hs.69771	629	CFB	6	Biological Process:		proteolysis	complement activation	complement activation, alternative pathway	innate immune response	regulation of immune response	immune response	positive regulation of immune response	positive regulation of biological process	immune effector process	activation of immune response	regulation of response to stimulus	positive regulation of response to stimulus	regulation of immune system process	protein activation cascade	macromolecule metabolic process	primary metabolic process	defense response	biological regulation	metabolic process	immune system process	regulation of biological process	protein metabolic process	response to stress	response to stimulus	humoral immune response	positive regulation of immune system process	Molecular Function:	complement binding	serine-type endopeptidase activity	peptidase activity	serine-type peptidase activity	hydrolase activity	serine hydrolase activity
na	na	6.70836	10.155	0.396223	0.121871	2219.2	20214.4	-	4939	2'-5'-oligoadenylate synthetase 2, 69/71kDa	Hs.414332	4939	OAS2	12	Biological Process:		nucleobase, nucleoside, nucleotide and nucleic acid metabolic process	immune response	cytokine-mediated signaling pathway	interferon-gamma-mediated signaling pathway	type I interferon-mediated signaling pathway	nitrogen compound metabolic process	cellular response to organic substance	cellular metabolic process	cellular response to cytokine stimulus	cellular process	signaling	cellular response to type I interferon	primary metabolic process	defense response	biological regulation	metabolic process	response to organic substance	response to chemical stimulus	immune system process	cell surface receptor linked signaling pathway	regulation of cellular process	regulation of biological process	response to stress	innate immune response	response to stimulus	signal transduction	cellular response to stimulus	response to interferon-gamma	cellular response to chemical stimulus	response to type I interferon	cellular response to interferon-gamma	cellular nitrogen compound metabolic process	response to cytokine stimulus
na	na	-1.36503	2.05523	0.817588	0.278743	14.6	79.4	-	2646	Glucokinase (hexokinase 4) regulator	Hs.89771	2646	GCKR	2	Biological Process:		protein import into nucleus, translocation	cellular glucose homeostasis	carbohydrate metabolic process	hexose transport	response to fructose stimulus	positive regulation of gene expression	regulation of glucose transport	glucose transport	negative regulation of glucokinase activity	positive regulation of glucokinase activity	urate metabolic process	transmembrane transport	triglyceride homeostasis	establishment of localization in cell	positive regulation of transferase activity	intracellular transport	regulation of localization	regulation of phosphorylation	cellular process	intracellular protein transport	protein targeting	glucose metabolic process	regulation of glucose metabolic process	biological regulation	monosaccharide metabolic process	chemical homeostasis	nuclear transport	positive regulation of catalytic activity	negative regulation of transferase activity	regulation of biological quality	response to monosaccharide stimulus	cellular carbohydrate metabolic process	regulation of glucokinase activity
na	na	5.28936	8.65447	0.334277	0.189921	761.8	7200.2	-	23586	DEAD (Asp-Glu-Ala-Asp) box polypeptide 58	Hs.190622	23586	DDX58	9	Biological Process:		positive regulation of defense response to virus by host	response to virus	negative regulation of type I interferon production	positive regulation of interferon-alpha production	positive regulation of interferon-beta production	innate immune response	defense response to virus	regulation of interferon-beta production	immune response	positive regulation of biological process	immune effector process	multicellular organismal process	regulation of immune system process	response to other organism	positive regulation of multicellular organismal process	negative regulation of biological process	positive regulation of cytokine production	defense response	biological regulation	regulation of interferon-alpha production	cytokine production	regulation of biological process	regulation of multicellular organismal process	positive regulation of type I interferon production	regulation of multi-organism process	regulation of defense response to virus	regulation of defense response	response to stimulus	regulation of cytokine production	regulation of immune effector process	regulation of response to biotic stimulus	regulation of type I interferon production	multi-organism process
na	na	5.88256	9.24443	0.406507	0.123095	1245	10742.4	-	54809	Sterile alpha motif domain containing 9	Hs.65641	54809	SAMD9	7	Cellular Component:		cytoplasm	intracellular part	intracellular	cell	all	cellular_component	cell part
na	na	0.763	4.11868	0.558249	0.228373	44	317.8	-	161145	Chromosome 14 open reading frame 83	Hs.509707	161145	C14orf83	14	Cellular Component:		membrane	integral to membrane	intrinsic to membrane	cell	all	cellular_component	cell part	membrane part
na	na	2.62504	5.97922	0.708453	0.170001	157.6	1149.4	-	85480	Thymic stromal lymphopoietin	Hs.389874	85480	TSLP	5	Molecular Function:		cytokine activity	protein binding	binding	receptor binding	Cellular Component:	extracellular region	extracellular space	extracellular region part	all	cellular_component
na	na	4.41921	7.73524	0.418196	0.129195	460.8	3795.4	-	94240	Epithelial stromal interaction 1 (breast)	Hs.546467	94240	EPSTI1	13
na	na	2.37913	5.66962	0.734705	0.208129	143.8	942.6	-	1803	Dipeptidyl-peptidase 4	Hs.368912	1803	DPP4	2	Biological Process:		response to hypoxia	regulation of T cell mediated immunity	proteolysis	cell adhesion	positive regulation of cell proliferation	negative regulation of extracellular matrix disassembly	T cell costimulation	regulation of cell-cell adhesion mediated by integrin	T cell activation	endothelial cell migration	establishment of localization	positive regulation of cell activation	cell-cell adhesion	regulation of immune response	lymphocyte mediated immunity	positive regulation of cellular process	regulation of adaptive immune response based on somatic recombination of immune receptors built from	response to oxygen levels	immune effector process	lymphocyte costimulation	cellular process	positive regulation of lymphocyte activation	cellular component disassembly	regulation of cellular component organization	negative regulation of biological process	biological regulation	leukocyte activation	regulation of extracellular matrix disassembly	cell migration	cellular component organization or biogenesis	negative regulation of cellular component organization	regulation of cell proliferation	extracellular matrix disassembly
na	na	4.04646	7.33084	0.246214	0.112191	308	2824.2	-	87178	Polyribonucleotide nucleotidyltransferase 1	Hs.388733	87178	PNPT1	2	Biological Process:		RNA processing	mRNA catabolic process	nitrogen compound metabolic process	cellular metabolic process	cellular macromolecule catabolic process	RNA metabolic process	cellular process	mRNA metabolic process	nucleic acid metabolic process	macromolecule metabolic process	catabolic process	gene expression	primary metabolic process	metabolic process	nucleobase, nucleoside, nucleotide and nucleic acid metabolic process	cellular catabolic process	cellular macromolecule metabolic process	RNA catabolic process	macromolecule catabolic process	cellular nitrogen compound metabolic process	Molecular Function:	3'-5'-exoribonuclease activity	RNA binding	polyribonucleotide nucleotidyltransferase activity	transferase activity	hydrolase activity	3'-5' exonuclease activity	binding	exoribonuclease activity	exonuclease activity, active with either ribo- or deoxyribonucleic acids and producing 5'-phosphomonoesters	transferase activity, transferring phosphorus-containing groups	catalytic activity	exonuclease activity
na	na	-3.09199	0.101562	0.251925	0.557565	2.4	24.4	-	222950	Chromosome 7 open reading frame 51	Hs.320086	222950	C7orf51	7
na	na	7.24161	10.428	0.345059	0.042312	3118	24195.8	-	4599	Myxovirus (influenza virus) resistance 1, interferon-inducible protein p78 (mouse)	Hs.517307	4599	MX1	21	Biological Process:		induction of apoptosis	defense response	signal transduction	response to virus	cytokine-mediated signaling pathway	type I interferon-mediated signaling pathway	immune response	positive regulation of cellular process	positive regulation of programmed cell death	positive regulation of biological process	apoptosis	induction of programmed cell death	cellular process	response to other organism	cell death	signaling	regulation of programmed cell death	biological regulation	response to organic substance	response to chemical stimulus	cell surface receptor linked signaling pathway	regulation of cellular process	regulation of biological process	programmed cell death	regulation of apoptosis	response to stimulus	cellular response to chemical stimulus	response to cytokine stimulus	multi-organism process	cellular response to organic substance	positive regulation of apoptosis	cellular response to cytokine stimulus	positive regulation of cell death
na	na	2.08654	5.23268	0.422248	0.128916	92.4	676.4	-	388646	Guanylate binding protein 7	Hs.591450	388646	GBP7	1	Molecular Function:		nucleotide binding	GTPase activity	GTP binding	hydrolase activity	hydrolase activity, acting on acid anhydrides, in phosphorus-containing anhydrides	purine ribonucleoside triphosphate binding	purine nucleotide binding	nucleoside-triphosphatase activity	hydrolase activity, acting on acid anhydrides	binding	catalytic activity	guanyl nucleotide binding	guanyl ribonucleotide binding	ribonucleotide binding	pyrophosphatase activity	purine ribonucleotide binding	Cellular Component:	membrane	integral to membrane	intrinsic to membrane	cell	all	cellular_component	cell part	membrane part
na	na	2.83239	5.97565	0.239743	0.199274	134.6	1138.4	-	2131	Exostoses (multiple) 1	Hs.492618	2131	EXT1	8	Biological Process:		skeletal system development	ossification	glycosaminoglycan biosynthetic process	signal transduction	gastrulation	axon guidance	brain development	endoderm development	mesoderm development	heparan sulfate proteoglycan biosynthetic process	heparan sulfate proteoglycan biosynthetic process, polysaccharide chain biosynthetic process	olfactory bulb development	cellular polysaccharide biosynthetic process	cell differentiation	taxis	neuron projection development	neuron development	olfactory lobe development	cellular process	multicellular organismal process	anatomical structure development	signaling	biological regulation	polysaccharide metabolic process	cellular component organization or biogenesis	cell projection morphogenesis	embryonic morphogenesis	cellular carbohydrate metabolic process	cellular biosynthetic process	response to stimulus	cell morphogenesis involved in neuron differentiation	biosynthetic process	locomotion
na	na	1.72419	4.8466	0.547522	0.261347	73.6	546.8	-	3559	Interleukin 2 receptor, alpha	Hs.231367	3559	IL2RA	10	Biological Process:		inflammatory response to antigenic stimulus	apoptosis	activation-induced cell death of T cells	immune response	cell surface receptor linked signaling pathway	cell proliferation	positive regulation of activated T cell proliferation	negative regulation of T cell proliferation	positive regulation of apoptosis	positive regulation of T cell differentiation	regulation of T cell homeostatic proliferation	negative regulation of defense response to virus	negative regulation of inflammatory response	negative regulation of immune response	regulation of response to external stimulus	cell differentiation	positive regulation of cell activation	regulation of immune response	negative regulation of cell proliferation	inflammatory response	regulation of cell differentiation	positive regulation of programmed cell death	positive regulation of cellular process	immune effector process	multicellular organismal process	cellular process	anatomical structure development	response to other organism	positive regulation of lymphocyte activation	cell death	regulation of programmed cell death	signaling	negative regulation of biological process
na	na	9.64991	12.7316	0.606229	0.226747	17875	125036	-	6348	Chemokine (C-C motif) ligand 3	Hs.514107	6348	CCL3	17	Biological Process:		cellular calcium ion homeostasis	exocytosis	cellular component movement	chemotaxis	inflammatory response	immune response	cytoskeleton organization	signal transduction	G-protein coupled receptor protein signaling pathway	cell-cell signaling	regulation of viral genome replication	positive chemotaxis	taxis	reproduction	establishment of localization in cell	response to external stimulus	divalent inorganic cation homeostasis	cell communication	organelle organization	cellular process	signaling	ion homeostasis	viral reproduction	viral infectious cycle	defense response	biological regulation	reproductive process	cell surface receptor linked signaling pathway	response to chemical stimulus	chemical homeostasis	regulation of biological process	regulation of cellular process	metal ion homeostasis
na	na	6.05338	9.13104	0.279411	0.063387	1294	9833.4	-	64135	Interferon induced with helicase C domain 1	Hs.163173	64135	IFIH1	2	Biological Process:		response to virus	negative regulation of type I interferon production	regulation of apoptosis	interspecies interaction between organisms	innate immune response	immune response	regulation of type I interferon production	multi-organism process	apoptosis	cellular process	multicellular organismal process	cell death	response to other organism	regulation of programmed cell death	type I interferon production	negative regulation of biological process	defense response	biological regulation	death	immune system process	regulation of cellular process	regulation of cell death	regulation of biological process	cytokine production	response to biotic stimulus	regulation of multicellular organismal process	negative regulation of cytokine production	programmed cell death	response to stress	response to stimulus	regulation of cytokine production	negative regulation of multicellular organismal process	Molecular Function:
na	na	-2.65801	0.412532	0.594984	0.388881	3.8	25.8	-	3592	Interleukin 12A (natural killer cell stimulatory factor 1, cytotoxic lymphocyte maturation factor 1, p35)	Hs.673	3592	IL12A	3	Biological Process:		positive regulation of T cell mediated cytotoxicity	positive regulation of natural killer cell mediated cytotoxicity directed against tumor cell target	immune response	cell cycle arrest	response to virus	response to UV-B	cell migration	response to lipopolysaccharide	negative regulation of interleukin-17 production	positive regulation of interferon-gamma production	positive regulation of natural killer cell activation	positive regulation of smooth muscle cell apoptosis	positive regulation of T cell proliferation	positive regulation of tyrosine phosphorylation of Stat4 protein	defense response to protozoan	positive regulation of cell adhesion	positive regulation of natural killer cell mediated cytotoxicity	negative regulation of smooth muscle cell proliferation	positive regulation of lymphocyte proliferation	defense response to Gram-positive bacterium	positive regulation of NK T cell activation	positive regulation of cell activation	regulation of interleukin-17 production	positive regulation of cellular process	regulation of adaptive immune response based on somatic recombination of immune receptors built from	immune effector process	positive regulation of natural killer cell mediated immunity	apoptosis	induction of programmed cell death	regulation of phosphorylation	JAK-STAT cascade	response to other organism	cell death
na	na	7.26592	10.331	0.315214	0.106584	3010.8	22806.6	-	4940	2'-5'-oligoadenylate synthetase 3, 100kDa	Hs.528634	4940	OAS3	12	Biological Process:		nucleobase, nucleoside, nucleotide and nucleic acid metabolic process	immune response	cytokine-mediated signaling pathway	interferon-gamma-mediated signaling pathway	type I interferon-mediated signaling pathway	nitrogen compound metabolic process	cellular response to organic substance	cellular metabolic process	cellular response to cytokine stimulus	cellular process	signaling	cellular response to type I interferon	primary metabolic process	defense response	biological regulation	metabolic process	response to organic substance	response to chemical stimulus	immune system process	cell surface receptor linked signaling pathway	regulation of cellular process	regulation of biological process	response to stress	innate immune response	response to stimulus	signal transduction	cellular response to stimulus	response to interferon-gamma	cellular response to chemical stimulus	response to type I interferon	cellular response to interferon-gamma	cellular nitrogen compound metabolic process	response to cytokine stimulus
na	na	-2.08841	0.929525	0.392315	0.562491	4.8	43.4	-	161502	Chromosome 15 open reading frame 26	Hs.130979	161502	C15orf26	15
na	na	4.97061	7.97895	0.67178	0.285601	936.2	4880.8	-	115362	Guanylate binding protein 5	Hs.513726	115362	GBP5	1	Molecular Function:		nucleotide binding	GTPase activity	GTP binding	hydrolase activity	hydrolase activity, acting on acid anhydrides, in phosphorus-containing anhydrides	purine ribonucleoside triphosphate binding	purine nucleotide binding	nucleoside-triphosphatase activity	hydrolase activity, acting on acid anhydrides	binding	catalytic activity	guanyl nucleotide binding	guanyl ribonucleotide binding	ribonucleotide binding	pyrophosphatase activity	purine ribonucleotide binding	Cellular Component:	plasma membrane	cell periphery	cell	all	cellular_component	cell part	membrane
na	na	-0.859136	2.14902	0.392599	0.366285	10.6	87.6	-	5655	Kallikrein-related peptidase 10	Hs.275464	5655	KLK10	19	Biological Process:		proteolysis	cell cycle	protein metabolic process	macromolecule metabolic process	primary metabolic process	metabolic process	cellular process	Molecular Function:	serine-type endopeptidase activity	peptidase activity	serine-type peptidase activity	hydrolase activity	serine hydrolase activity	endopeptidase activity	catalytic activity	peptidase activity, acting on L-amino acid peptides	Cellular Component:	extracellular region	all	cellular_component
na	na	-0.260886	2.73301	0.683365	0.542519	24.2	152.6	-	27063	Ankyrin repeat domain 1 (cardiac muscle)	Hs.448589	27063	ANKRD1	10	Biological Process:		regulation of transcription from RNA polymerase II promoter	defense response	signal transduction	cellular lipid metabolic process	nitrogen compound metabolic process	regulation of macromolecule metabolic process	cellular process	nucleic acid metabolic process	cellular macromolecule biosynthetic process	signaling	macromolecule metabolic process	regulation of nucleobase, nucleoside, nucleotide and nucleic acid metabolic process	gene expression	nucleobase, nucleoside, nucleotide and nucleic acid metabolic process	biological regulation	regulation of biological process	regulation of cellular process	cellular macromolecule metabolic process	regulation of nitrogen compound metabolic process	regulation of cellular metabolic process	lipid metabolic process	transcription from RNA polymerase II promoter	response to stimulus	cellular biosynthetic process	biosynthetic process	transcription, DNA-dependent	regulation of biosynthetic process	regulation of cellular macromolecule biosynthetic process	cellular nitrogen compound metabolic process	cellular metabolic process	RNA metabolic process	regulation of transcription	regulation of cellular biosynthetic process
na	na	-2.92239	0.051356	0.37534	0.497257	2.6	22.8	-	9420	Cytochrome P450, family 7, subfamily B, polypeptide 1	Hs.667720	9420	CYP7B1	8	Biological Process:		bile acid biosynthetic process	xenobiotic metabolic process	memory	circadian rhythm	cholesterol metabolic process	bile acid metabolic process	cell death	negative regulation of estrogen receptor signaling pathway	response to drug	positive regulation of epithelial cell proliferation	response to cAMP	oxidation-reduction process	prostate gland epithelium morphogenesis	regulation of steroid hormone receptor signaling pathway	reproduction	positive regulation of cellular process	regulation of epithelial cell proliferation	multicellular organismal process	cellular process	anatomical structure development	signaling	negative regulation of biological process	reproductive structure development	regulation of estrogen receptor signaling pathway	biological regulation	morphogenesis of an epithelium	reproductive process	regulation of cell proliferation	prostate gland development	organic acid biosynthetic process	lipid metabolic process	response to stimulus	cellular biosynthetic process
na	na	2.648	5.61152	0.81668	0.581281	182.2	1146.4	-	6504	Signaling lymphocytic activation molecule family member 1	Hs.523660	6504	SLAMF1	1	Biological Process:		positive regulation of cell proliferation	interspecies interaction between organisms	lymphocyte activation	immune system process	leukocyte activation	positive regulation of cellular process	regulation of biological process	regulation of cellular process	multi-organism process	positive regulation of biological process	regulation of cell proliferation	cellular process	cell proliferation	cell activation	biological regulation	Molecular Function:	antigen binding	transmembrane receptor activity	molecular transducer activity	binding	receptor activity	signal transducer activity	Cellular Component:	plasma membrane	external side of plasma membrane	integral to membrane	plasma membrane part	all	cell part	membrane part	intrinsic to membrane	cell periphery	cell surface
na	na	5.60503	8.56175	0.250302	0.112724	921.4	6677.6	-	3665	Interferon regulatory factor 7	Hs.166120	3665	IRF7	11	Biological Process:		negative regulation of transcription from RNA polymerase II promoter	MyD88-independent toll-like receptor signaling pathway	regulation of transcription, DNA-dependent	Toll signaling pathway	response to virus	positive regulation of gene-specific transcription from RNA polymerase II promoter	cytokine-mediated signaling pathway	positive regulation of interferon-alpha production	toll-like receptor 3 signaling pathway	toll-like receptor 4 signaling pathway	interspecies interaction between organisms	innate immune response	positive regulation of transcription from RNA polymerase II promoter	interferon-gamma-mediated signaling pathway	type I interferon-mediated signaling pathway	regulation of immune response	negative regulation of gene expression	positive regulation of cellular process	negative regulation of cellular metabolic process	negative regulation of transcription, DNA-dependent	multicellular organismal process	cellular process	regulation of gene-specific transcription from RNA polymerase II promoter	pattern recognition receptor signaling pathway	positive regulation of nucleobase, nucleoside, nucleotide and nucleic acid metabolic process	immune response-activating signal transduction	response to other organism	signaling	negative regulation of biological process	positive regulation of biosynthetic process	negative regulation of biosynthetic process	negative regulation of macromolecule metabolic process	regulation of nucleobase, nucleoside, nucleotide and nucleic acid metabolic process
na	na	9.92289	12.8724	0.741817	0.176418	24523.2	136460	-	3553	Interleukin 1, beta	Hs.126256	3553	IL1B	2	Biological Process:		activation of MAPK activity	response to hypoxia	positive regulation of protein phosphorylation	chronic inflammatory response to antigenic stimulus	positive regulation of T cell mediated immunity	apoptosis	anti-apoptosis	inflammatory response	immune response	signal transduction	elevation of cytosolic calcium ion concentration	cell-cell signaling	embryo implantation	aging	response to nutrient	memory	negative regulation of cell proliferation	response to heat	response to ozone	response to organic nitrogen	response to gamma radiation	positive regulation of gene-specific transcription from RNA polymerase II promoter	positive regulation vascular endothelial growth factor production	negative regulation of glucose transport	negative regulation of glutamate secretion	response to organic cyclic compound	smooth muscle adaptation	cytokine-mediated signaling pathway	neutrophil chemotaxis	ovulation	sequestering of triglyceride	positive regulation of fever generation	positive regulation of prostaglandin secretion
na	na	1.17119	4.11859	0.908626	0.10449	76	305.8	-	11148	HERV-H LTR-associating 2	Hs.252351	11148	HHLA2	3	Biological Process:		biological_process	all	Molecular Function:	molecular_function	all	Cellular Component:	cellular_component	membrane	integral to membrane	intrinsic to membrane	cell	cell part	all	membrane part
na	na	-0.755262	2.18452	0.848325	0.64721	23.8	132.8	-	92745	Solute carrier family 38, member 5	Hs.195155	92745	SLC38A5	X	Biological Process:		amino acid transmembrane transport	ion transport	amino acid transport	cellular nitrogen compound metabolic process	transmembrane transport	transport	nitrogen compound metabolic process	cellular metabolic process	nitrogen compound transport	establishment of localization	amine transport	organic substance transport	cellular process	carboxylic acid transport	organic acid transport	localization	metabolic process	Molecular Function:	amino acid transmembrane transporter activity	glycine transmembrane transporter activity	neutral amino acid transmembrane transporter activity	substrate-specific transmembrane transporter activity	carboxylic acid transmembrane transporter activity	substrate-specific transporter activity	amine transmembrane transporter activity	organic acid transmembrane transporter activity	transporter activity	active transmembrane transporter activity	transmembrane transporter activity	Cellular Component:	plasma membrane	integral to membrane	intrinsic to membrane
na	na	-3.15638	-0.220613	0.502218	0.762123	2.2	22.4	-	3593	Interleukin 12B (natural killer cell stimulatory factor 2, cytotoxic lymphocyte maturation factor 2, p40)	Hs.674	3593	IL12B	5	Biological Process:		positive regulation of T cell mediated cytotoxicity	positive regulation of defense response to virus by host	positive regulation of T-helper 1 type immune response	positive regulation of natural killer cell mediated cytotoxicity directed against tumor cell target	negative regulation of inflammatory response to antigenic stimulus	cell cycle arrest	signal transduction	response to UV-B	positive regulation of activation of JAK2 kinase activity	cell migration	sexual reproduction	natural killer cell activation	negative regulation of interleukin-10 production	negative regulation of interleukin-17 production	positive regulation of granulocyte macrophage colony-stimulating factor production	positive regulation of interferon-gamma production	positive regulation of interleukin-10 production	positive regulation of interleukin-12 production	positive regulation of interleukin-17 production	positive regulation of tumor necrosis factor production	positive regulation of natural killer cell activation	positive regulation of natural killer cell proliferation	positive regulation of tissue remodeling	positive regulation of smooth muscle cell apoptosis	regulation of cytokine biosynthetic process	T-helper 1 type immune response	T-helper cell differentiation	interferon-gamma biosynthetic process	positive regulation of T cell proliferation	positive regulation of activated T cell proliferation	positive regulation of NF-kappaB import into nucleus	regulation of tyrosine phosphorylation of Stat1 protein	positive regulation of tyrosine phosphorylation of Stat3 protein
na	na	-2.83939	0.092976	0.634965	0.549111	3.6	26.4	-	65987	Potassium channel tetramerisation domain containing 14	Hs.709780	65987	KCTD14	11	Biological Process:		potassium ion transport	transport	establishment of localization	cation transport	localization	ion transport	monovalent inorganic cation transport	metal ion transport	Molecular Function:	voltage-gated potassium channel activity	gated channel activity	cation transmembrane transporter activity	substrate-specific transmembrane transporter activity	substrate-specific transporter activity	transporter activity	voltage-gated cation channel activity	voltage-gated ion channel activity	transmembrane transporter activity	passive transmembrane transporter activity	potassium channel activity	ion channel activity	substrate-specific channel activity	ion transmembrane transporter activity	voltage-gated channel activity	channel activity	cation channel activity	Cellular Component:	voltage-gated potassium channel complex	membrane	cation channel complex	plasma membrane part	all	membrane part
na	na	8.9283	11.8343	0.46451	0.195703	9880.2	65539	-	7124	Tumor necrosis factor (TNF superfamily, member 2)	Hs.241570	7124	TNF	6	Biological Process:		protein import into nucleus, translocation	negative regulation of transcription from RNA polymerase II promoter	activation of MAPKKK activity	activation of MAPK activity	response to hypoxia	cell activation	positive regulation of cytokine production	positive regulation of protein phosphorylation	negative regulation of L-glutamate transport	chronic inflammatory response to antigenic stimulus	negative regulation of cytokine secretion involved in immune response	positive regulation of chronic inflammatory response to antigenic stimulus	positive regulation of humoral immune response mediated by circulating immunoglobulin	skeletal muscle contraction	glucose metabolic process	apoptosis	anti-apoptosis	induction of apoptosis	activation of caspase activity	transformed cell apoptosis	inflammatory response	humoral immune response	signal transduction	multicellular organismal development	negative regulation of cell proliferation	induction of apoptosis by extracellular signals	induction of apoptosis via death domain receptors	response to mechanical stimulus	response to virus	response to salt stress	organ morphogenesis	negative regulation of lipid storage	positive regulation of necrotic cell death
na	na	3.75631	6.66026	0.678417	0.149288	312.8	1807.2	-	135	Adenosine A2a receptor	Hs.197029	135	ADORA2A	22	Biological Process:		synaptic transmission, dopaminergic	response to amphetamine	cAMP biosynthetic process	regulation of transcription, DNA-dependent	negative regulation of protein kinase activity	phagocytosis	apoptosis	inflammatory response	cellular defense response	transmembrane receptor protein tyrosine kinase signaling pathway	G-protein signaling, coupled to cAMP nucleotide second messenger	activation of adenylate cyclase activity by G-protein signaling pathway	activation of adenylate cyclase activity	activation of protein kinase C activity by G-protein coupled receptor protein signaling pathway	cell-cell signaling	synaptic transmission, cholinergic	central nervous system development	blood coagulation	sensory perception	locomotory behavior	blood circulation	negative regulation of cell proliferation	positive regulation of glutamate secretion	positive regulation of acetylcholine secretion	regulation of norepinephrine secretion	diuresis	natriuresis	positive regulation of cAMP biosynthetic process	response to caffeine	induction of apoptosis in response to chemical stimulus	positive regulation of synaptic transmission, GABAergic	negative regulation of locomotion	vasodilation
na	na	5.35272	8.254	0.394394	0.117921	868.6	5421.4	-	54739	XIAP associated factor 1	Hs.441975	54739	XAF1	17	Biological Process:		apoptosis	cytokine-mediated signaling pathway	type I interferon-mediated signaling pathway	immune response	cellular response to organic substance	cellular response to cytokine stimulus	cellular process	cell death	signaling	cellular response to type I interferon	defense response	biological regulation	response to organic substance	death	immune system process	cell surface receptor linked signaling pathway	response to chemical stimulus	regulation of cellular process	regulation of biological process	programmed cell death	response to stress	innate immune response	signal transduction	cellular response to stimulus	response to stimulus	cellular response to chemical stimulus	response to type I interferon	response to cytokine stimulus	Molecular Function:	zinc ion binding	metal ion binding	cation binding	ion binding
na	na	5.41116	8.30632	0.283949	0.09887	827.2	5592.6	-	5371	Promyelocytic leukemia	Hs.526464	5371	PML	15	Biological Process:		response to hypoxia	regulation of protein phosphorylation	positive regulation of defense response to virus by host	protein complex assembly	protein targeting	induction of apoptosis	DNA damage response, signal transduction by p53 class mediator resulting in cell cycle arrest	cell cycle arrest	negative regulation of cell proliferation	DNA damage response, signal transduction resulting in induction of apoptosis	regulation of calcium ion transport into cytosol	negative regulation of angiogenesis	cytokine-mediated signaling pathway	negative regulation of cell growth	PML body organization	positive regulation of histone deacetylation	negative regulation of telomere maintenance via telomerase	endoplasmic reticulum calcium ion homeostasis	negative regulation of translation in response to oxidative stress	response to cytokine stimulus	DNA damage response, signal transduction by p53 class mediator resulting in induction of apoptosis	interspecies interaction between organisms	negative regulation of mitotic cell cycle	protein stabilization	maintenance of protein location in nucleus	negative regulation of telomerase activity	interferon-gamma-mediated signaling pathway	negative regulation of protein ubiquitination involved in ubiquitin-dependent protein catabolic proc	negative regulation of developmental process	positive regulation of cellular process	immune effector process	positive regulation of cellular component organization	induction of programmed cell death
na	na	5.02742	7.91751	0.199568	0.133207	614.8	4269.2	-	3430	Interferon-induced protein 35	Hs.632258	3430	IFI35	17	Biological Process:		immune response	response to virus	cytokine-mediated signaling pathway	type I interferon-mediated signaling pathway	cellular response to organic substance	multi-organism process	cellular response to cytokine stimulus	cellular process	response to other organism	signaling	cellular response to type I interferon	defense response	biological regulation	response to organic substance	immune system process	cell surface receptor linked signaling pathway	response to chemical stimulus	regulation of cellular process	regulation of biological process	response to biotic stimulus	response to stress	innate immune response	signal transduction	response to stimulus	cellular response to stimulus	cellular response to chemical stimulus	response to type I interferon	response to cytokine stimulus	Molecular Function:	protein binding	binding	Cellular Component:	nucleus
na	na	3.33191	6.21086	0.37447	0.158965	207.4	1340.4	-	400759	interferon-induced guanylate-binding protein 1 pseudogene	-	400759	-	-
na	na	7.2407	10.1184	0.336218	0.138831	3091.6	19795.2	-	219285	Sterile alpha motif domain containing 9-like	Hs.489118	219285	SAMD9L	7
na	na	-2.8054	0.068155	0.761837	0.47306	3.6	22.6	-	185	Angiotensin II receptor, type 1	Hs.477887	185	AGTR1	3	Biological Process:		regulation of cell growth	kidney development	renin-angiotensin regulation of aldosterone production	regulation of blood vessel size by renin-angiotensin	regulation of natriuresis	regulation of systemic arterial blood pressure by renin-angiotensin	G-protein coupled receptor protein signaling pathway	activation of phospholipase C activity by G-protein coupled receptor protein signaling pathway coupl	elevation of cytosolic calcium ion concentration	Rho protein signal transduction	positive regulation of macrophage derived foam cell differentiation	positive regulation of cholesterol esterification	regulation of vasoconstriction	calcium-mediated signaling	positive regulation of cellular protein metabolic process	positive regulation of phospholipase A2 activity	positive regulation of NAD(P)H oxidase activity	low-density lipoprotein particle remodeling	regulation of cell proliferation	regulation of vasodilation	regulation of inflammatory response	positive regulation of inflammatory response	elevation of cytosolic calcium ion concentration involved in G-protein signaling coupled to IP3 seco	cell chemotaxis	taxis	cell differentiation	positive regulation of oxidoreductase activity	positive regulation of cellular process	regulation of hydrolase activity	regulation of systemic arterial blood pressure	endocrine process	regulation of cellular component size	regulation of macrophage derived foam cell differentiation
na	na	-0.245059	2.61461	0.792008	0.604485	24	137	-	157773	Chromosome 8 open reading frame 48	Hs.104941	157773	C8orf48	8	Molecular Function:		protein binding	binding
na	na	-2.44623	0.399424	0.50276	0.501465	3.6	28.8	-	773	Calcium channel, voltage-dependent, P/Q type, alpha 1A subunit	Hs.501632	773	CACNA1A	19	Biological Process:		sulfur amino acid metabolic process	glucose metabolic process	energy reserve metabolic process	ion transport	elevation of cytosolic calcium ion concentration	gamma-aminobutyric acid signaling pathway	synaptic transmission	neuromuscular synaptic transmission	synapse assembly	adult walking behavior	cell death	gamma-aminobutyric acid secretion	regulation of acetylcholine secretion	cell growth	regulation of calcium ion-dependent exocytosis	spinal cord motor neuron differentiation	cerebellum maturation	cerebellar molecular layer development	cerebellar Purkinje cell layer development	cerebellar Purkinje cell differentiation	vestibular nucleus development	cellular chloride ion homeostasis	negative regulation of hormone biosynthetic process	synaptic transmission, glutamatergic	neurotransmitter metabolic process	hormone metabolic process	receptor clustering	negative regulation of neuron apoptosis	behavioral response to pain	calcium ion-dependent exocytosis of neurotransmitter	dendrite morphogenesis	regulation of axonogenesis	regulation of insulin secretion
na	na	6.01021	8.77602	0.225597	0.11106	1246.6	7761.2	-	129607	Cytidine monophosphate (UMP-CMP) kinase 2, mitochondrial	Hs.7155	129607	CMPK2	2	Biological Process:		pyrimidine nucleotide biosynthetic process	dTDP biosynthetic process	cellular response to lipopolysaccharide	nitrogen compound metabolic process	pyrimidine deoxyribonucleotide biosynthetic process	heterocycle biosynthetic process	cellular nitrogen compound biosynthetic process	pyrimidine nucleoside diphosphate biosynthetic process	cellular process	cellular response to molecule of bacterial origin	response to other organism	nucleoside diphosphate metabolic process	nucleotide biosynthetic process	response to lipopolysaccharide	pyrimidine-containing compound metabolic process	nucleobase, nucleoside, nucleotide and nucleic acid metabolic process	response to organic substance	response to chemical stimulus	response to molecule of bacterial origin	pyrimidine deoxyribonucleoside diphosphate metabolic process	pyrimidine deoxyribonucleoside diphosphate biosynthetic process	response to stimulus	2'-deoxyribonucleotide metabolic process	cellular biosynthetic process	nucleoside phosphate metabolic process	biosynthetic process	pyrimidine nucleoside diphosphate metabolic process	nucleoside diphosphate biosynthetic process	cellular nitrogen compound metabolic process	pyrimidine-containing compound biosynthetic process	nucleobase, nucleoside, nucleotide and nucleic acid biosynthetic process	deoxyribonucleoside diphosphate biosynthetic process	small molecule biosynthetic process
na	na	4.33994	7.09739	0.439045	0.223292	458	2506	-	9881	Lupus brain antigen 1	Hs.170999	9881	LBA1	3	Biological Process:		DNA repair	cellular response to stress	nitrogen compound metabolic process	cellular metabolic process	cellular process	nucleic acid metabolic process	macromolecule metabolic process	primary metabolic process	metabolic process	nucleobase, nucleoside, nucleotide and nucleic acid metabolic process	cellular macromolecule metabolic process	response to DNA damage stimulus	response to stress	response to stimulus	cellular response to stimulus	cellular nitrogen compound metabolic process	DNA metabolic process	Molecular Function:	DNA binding	ATP-dependent DNA helicase activity	binding	ATP binding	hydrolase activity, acting on acid anhydrides, in phosphorus-containing anhydrides	purine ribonucleoside triphosphate binding	purine NTP-dependent helicase activity	catalytic activity	DNA helicase activity	DNA-dependent ATPase activity	ATPase activity	pyrophosphatase activity	purine ribonucleotide binding	hydrolase activity	purine nucleotide binding
na	na	9.49463	12.2377	0.303124	0.052663	14645	85146.2	-	91543	Radical S-adenosyl methionine domain containing 2	Hs.17518	91543	RSAD2	2	Biological Process:		regulation of ossification	defense response to virus	immune system process	response to virus	regulation of biological process	multi-organism process	response to biotic stimulus	regulation of multicellular organismal process	immune effector process	response to stress	multicellular organismal process	response to stimulus	response to other organism	biological regulation	defense response	ossification	Molecular Function:	molecular_function	catalytic activity	metal ion binding	iron-sulfur cluster binding	cation binding	ion binding	binding	metal cluster binding	all	Cellular Component:	endoplasmic reticulum	endoplasmic reticulum membrane	Golgi apparatus	membrane	endoplasmic reticulum part	intracellular organelle
na	na	1.93097	4.67238	0.551668	0.361865	83.2	509.8	-	7162	Trophoblast glycoprotein	Hs.82128	7162	TPBG	6	Biological Process:		cell adhesion	biological adhesion	cellular process	Cellular Component:	cytoplasm	endoplasmic reticulum	integral to plasma membrane	membrane	intracellular organelle	intracellular part	plasma membrane part	membrane-bounded organelle	all	membrane part	cell periphery	intrinsic to membrane	cytoplasmic part	integral to membrane	plasma membrane	cell	intracellular membrane-bounded organelle	intracellular	organelle	cell part	intrinsic to plasma membrane	cellular_component
na	na	6.32504	9.06574	0.30911	0.180498	1606.6	9626.8	-	10346	Tripartite motif-containing 22	Hs.501778	10346	TRIM22	11	Biological Process:		transcription, DNA-dependent	regulation of transcription, DNA-dependent	immune response	response to virus	interspecies interaction between organisms	protein trimerization	cellular component assembly	cellular component biogenesis	protein oligomerization	nitrogen compound metabolic process	regulation of macromolecule metabolic process	cellular process	protein complex biogenesis	nucleic acid metabolic process	cellular macromolecule biosynthetic process	response to other organism	macromolecule metabolic process	regulation of nucleobase, nucleoside, nucleotide and nucleic acid metabolic process	gene expression	biological regulation	nucleobase, nucleoside, nucleotide and nucleic acid metabolic process	regulation of cellular process	regulation of biological process	cellular component organization or biogenesis	regulation of nitrogen compound metabolic process	cellular macromolecule metabolic process	regulation of cellular metabolic process	macromolecular complex subunit organization	response to stimulus	cellular biosynthetic process	biosynthetic process	cellular component organization	regulation of biosynthetic process
na	na	4.99894	7.72757	0.320971	0.077014	617.4	3724.4	-	5610	Eukaryotic translation initiation factor 2-alpha kinase 2	Hs.131431	5610	EIF2AK2	2	Biological Process:		protein phosphorylation	negative regulation of cell proliferation	response to virus	virus-host interaction	modulation by virus of host cellular process	viral infectious cycle	evasion by virus of host immune response	negative regulation of osteoblast proliferation	interspecies interaction between organisms	protein autophosphorylation	reproduction	modification of morphology or physiology of other organism involved in symbiotic interaction	cellular process	negative regulation of cellular process	protein modification process	response to other organism	interaction with host	viral reproduction	negative regulation of biological process	macromolecule metabolic process	defense response	biological regulation	reproductive process	evasion or tolerance of host defense response	regulation of cellular process	regulation of biological process	cellular macromolecule metabolic process	evasion or tolerance of host immune response	regulation of cell proliferation	response to host immune response	evasion or tolerance of immune response of other organism involved in symbiotic interaction	regulation of biological quality	phosphorus metabolic process
na	na	1.83167	4.55162	0.471538	0.207658	83.4	428	-	93082	Neuralized homolog 3 (Drosophila) pseudogene	Hs.149219	93082	NEURL3	2	Molecular Function:		zinc ion binding	ligase activity	metal ion binding	cation binding	ion binding	binding	transition metal ion binding	catalytic activity
na	na	3.51607	6.23602	0.605454	0.202692	257.2	1378.4	-	255231	Mucolipin 2	Hs.591446	255231	MCOLN2	1	Biological Process:		ion transport	transport	establishment of localization	localization	Molecular Function:	ion channel activity	substrate-specific transmembrane transporter activity	substrate-specific channel activity	substrate-specific transporter activity	transmembrane transporter activity	transporter activity	ion transmembrane transporter activity	passive transmembrane transporter activity	channel activity	Cellular Component:	membrane	integral to membrane	intrinsic to membrane	cell	all	cellular_component	cell part	membrane part
na	na	4.66554	7.38104	0.367317	0.116544	526.4	2960.6	-	55601	DEAD (Asp-Glu-Ala-Asp) box polypeptide 60	Hs.591710	55601	DDX60	4	Molecular Function:		nucleotide binding	RNA binding	helicase activity	ATP binding	ATP-dependent helicase activity	hydrolase activity	hydrolase activity, acting on acid anhydrides, in phosphorus-containing anhydrides	purine ribonucleoside triphosphate binding	purine NTP-dependent helicase activity	binding	catalytic activity	ATPase activity	pyrophosphatase activity	purine ribonucleotide binding	nucleoside-triphosphatase activity	purine nucleotide binding	hydrolase activity, acting on acid anhydrides	adenyl ribonucleotide binding	ATPase activity, coupled	ribonucleotide binding	adenyl nucleotide binding	nucleic acid binding
na	na	5.02192	7.73341	0.254302	0.099973	611.8	3733	-	3431	SP110 nuclear body protein	Hs.145150	3431	SP110	2	Biological Process:		signal transduction	interspecies interaction between organisms	regulation of biological process	regulation of cellular process	multi-organism process	cellular process	cellular response to stimulus	response to stimulus	signaling	biological regulation	Molecular Function:	DNA binding	signal transducer activity	binding	zinc ion binding	metal ion binding	cation binding	molecular transducer activity	ion binding	transition metal ion binding	nucleic acid binding	Cellular Component:	nucleus	intracellular membrane-bounded organelle	intracellular organelle	intracellular part	intracellular	membrane-bounded organelle	organelle	cell part	all	cell	cellular_component
na	na	3.31392	5.99792	0.539013	0.301948	253.6	1234	-	8519	Interferon induced transmembrane protein 1 (9-27)	Hs.458414	8519	IFITM1	11	Biological Process:		cell surface receptor linked signaling pathway	negative regulation of cell proliferation	response to biotic stimulus	response to virus	cytokine-mediated signaling pathway	innate immune response	regulation of immune response	type I interferon-mediated signaling pathway	immune response	cellular process	negative regulation of cellular process	regulation of immune system process	response to other organism	signaling	negative regulation of biological process	defense response	biological regulation	response to organic substance	response to chemical stimulus	regulation of cellular process	regulation of biological process	regulation of cell proliferation	response to stimulus	cellular response to chemical stimulus	response to cytokine stimulus	multi-organism process	cellular response to organic substance	cellular response to cytokine stimulus	regulation of response to stimulus	cellular response to type I interferon	immune system process	response to stress	cell proliferation
na	na	1.77531	4.43756	0.195664	0.220134	65.8	396.4	-	11098	Protease, serine, 23	Hs.25338	11098	PRSS23	11	Biological Process:		proteolysis	protein metabolic process	macromolecule metabolic process	primary metabolic process	metabolic process	Molecular Function:	serine-type endopeptidase activity	peptidase activity	serine-type peptidase activity	hydrolase activity	serine hydrolase activity	endopeptidase activity	catalytic activity	peptidase activity, acting on L-amino acid peptides	Cellular Component:	extracellular region	nucleus	intracellular membrane-bounded organelle	intracellular organelle	intracellular part	intracellular	membrane-bounded organelle	organelle	cell part	all	cell	cellular_component
na	na	-2.27791	0.382082	0.78989	0.531787	7	28.8	-	7098	Toll-like receptor 3	Hs.657724	7098	TLR3	4	Biological Process:		MyD88-independent toll-like receptor signaling pathway	hyperosmotic response	signal transduction	activation of NF-kappaB-inducing kinase activity	I-kappaB phosphorylation	detection of virus	positive regulation of gene-specific transcription from RNA polymerase II promoter	positive regulation of chemokine production	positive regulation of interferon-beta production	positive regulation of interleukin-12 production	positive regulation of interleukin-6 production	positive regulation of interleukin-8 production	positive regulation of tumor necrosis factor production	positive regulation of toll-like receptor signaling pathway	toll-like receptor 3 signaling pathway	positive regulation of NF-kappaB import into nucleus	defense response to bacterium	positive regulation of interferon-gamma biosynthetic process	innate immune response	positive regulation of interferon-alpha biosynthetic process	positive regulation of interferon-beta biosynthetic process	negative regulation of osteoclast differentiation	positive regulation of inflammatory response	defense response to virus	cellular response to mechanical stimulus	negative regulation of developmental process	cell differentiation	cellular response to abiotic stimulus	positive regulation of cellular process	immune effector process	interferon-alpha biosynthetic process	cytokine biosynthetic process	positive regulation of transferase activity
na	na	1.26493	3.92316	0.596331	0.667355	66	441.2	-	145864	Hyaluronan and proteoglycan link protein 3	Hs.447530	145864	HAPLN3	15	Biological Process:		cell adhesion	biological adhesion	cellular process	Molecular Function:	binding	hyaluronic acid binding	carbohydrate binding	glycosaminoglycan binding	pattern binding	polysaccharide binding	Cellular Component:	extracellular region	proteinaceous extracellular matrix	extracellular matrix	extracellular region part	all	cellular_component
na	na	7.49742	10.1501	0.330728	0.1302	3624	20249.4	-	2633	Guanylate binding protein 1, interferon-inducible, 67kDa	Hs.62661	2633	GBP1	1	Biological Process:		cytokine-mediated signaling pathway	interferon-gamma-mediated signaling pathway	immune response	cellular response to organic substance	cellular response to cytokine stimulus	cellular process	signaling	defense response	biological regulation	response to organic substance	immune system process	cell surface receptor linked signaling pathway	response to chemical stimulus	regulation of cellular process	regulation of biological process	response to stress	innate immune response	response to stimulus	cellular response to stimulus	signal transduction	response to interferon-gamma	cellular response to chemical stimulus	cellular response to interferon-gamma	response to cytokine stimulus	Molecular Function:	nucleotide binding	GTPase activity	GTP binding	hydrolase activity	hydrolase activity, acting on acid anhydrides, in phosphorus-containing anhydrides	purine ribonucleoside triphosphate binding	purine nucleotide binding	nucleoside-triphosphatase activity
na	na	-1.11134	1.52938	0.706325	0.553511	12.4	66.8	-	10563	Chemokine (C-X-C motif) ligand 13	Hs.100431	10563	CXCL13	4	Biological Process:		chemotaxis	inflammatory response	immune response	elevation of cytosolic calcium ion concentration	cell-cell signaling	lymph node development	taxis	hemopoietic or lymphoid organ development	developmental process	response to external stimulus	divalent inorganic cation homeostasis	multicellular organismal process	cell communication	cellular process	anatomical structure development	signaling	ion homeostasis	biological regulation	defense response	immune system development	response to chemical stimulus	chemical homeostasis	metal ion homeostasis	system development	cellular cation homeostasis	cation homeostasis	regulation of biological quality	response to stimulus	cellular divalent inorganic cation homeostasis	calcium ion homeostasis	cellular homeostasis	locomotion	cellular chemical homeostasis
na	na	4.5353	7.16699	0.381345	0.20642	456.6	2610.8	-	29933	G protein-coupled receptor 132	Hs.532504	29933	GPR132	14	Biological Process:		G1/S transition of mitotic cell cycle	response to stress	response to stimulus	mitotic cell cycle	cell cycle phase	interphase	interphase of mitotic cell cycle	cell cycle process	cell cycle	cellular process	Molecular Function:	receptor activity	G-protein coupled receptor activity	transmembrane receptor activity	molecular transducer activity	signal transducer activity	Cellular Component:	plasma membrane	integral to membrane	intrinsic to membrane	cell periphery	cell	all	cellular_component	cell part	membrane	membrane part
na	na	2.08106	4.71203	0.300252	0.187737	80.4	475.2	-	441168	Family with sequence similarity 26, member F	Hs.381220	441168	FAM26F	6	Cellular Component:		membrane	integral to membrane	intrinsic to membrane	cell	all	cellular_component	cell part	membrane part
na	na	-0.894824	1.72971	0.279035	0.362531	10	63.8	-	6456	SH3-domain GRB2-like 2	Hs.715611	6456	SH3GL2	9	Biological Process:		post-Golgi vesicle-mediated transport	endocytosis	signal transduction	epidermal growth factor receptor signaling pathway	axon guidance	central nervous system development	cellular membrane organization	negative regulation of epidermal growth factor receptor signaling pathway	nerve growth factor receptor signaling pathway	cell differentiation	taxis	neuron projection development	neuron development	establishment of localization in cell	intracellular transport	enzyme linked receptor protein signaling pathway	multicellular organismal process	cellular process	anatomical structure development	signaling	negative regulation of biological process	biological regulation	cell surface receptor linked signaling pathway	cellular component organization or biogenesis	cell projection morphogenesis	response to stimulus	regulation of epidermal growth factor receptor signaling pathway	vesicle-mediated transport	cell morphogenesis involved in neuron differentiation	locomotion	nervous system development	anatomical structure morphogenesis	cellular component organization at cellular level
na	na	5.92144	8.54431	0.404358	0.146337	1234.2	6675	-	731424	hypothetical LOC731424	-	731424	-	-
na	na	2.3964	4.99692	0.596256	0.345721	128.2	635.2	-	100	Adenosine deaminase	Hs.654536	100	ADA	20	Biological Process:		response to hypoxia	in utero embryonic development	trophectodermal cell differentiation	liver development	placenta development	germinal center B cell differentiation	positive regulation of germinal center formation	negative regulation of leukocyte migration	negative regulation of mature B cell apoptosis	purine base metabolic process	adenosine catabolic process	deoxyadenosine catabolic process	cell adhesion	aging	nucleotide metabolic process	purine ribonucleoside monophosphate biosynthetic process	positive regulation of heart rate	positive regulation of B cell proliferation	purine nucleotide salvage	positive regulation of T cell differentiation in thymus	regulation of cell-cell adhesion mediated by integrin	T cell activation	response to hydrogen peroxide	negative regulation of apoptosis	purine-containing compound salvage	regulation of circadian sleep/wake cycle, sleep	positive regulation of smooth muscle contraction	dATP catabolic process	hypoxanthine biosynthetic process	inosine biosynthetic process	xanthine biosynthetic process	positive regulation of alpha-beta T cell differentiation	lung alveolus development
na	na	8.96905	11.5597	0.647304	0.332642	11978.8	59067.8	-	5743	Prostaglandin-endoperoxide synthase 2 (prostaglandin G/H synthase and cyclooxygenase)	Hs.196384	5743	PTGS2	1	Biological Process:		prostaglandin biosynthetic process	fatty acid biosynthetic process	prostanoid metabolic process	prostaglandin metabolic process	xenobiotic metabolic process	cellular component movement	response to oxidative stress	embryo implantation	memory	regulation of blood pressure	negative regulation of cell proliferation	response to fructose stimulus	response to manganese ion	response to organic nitrogen	positive regulation vascular endothelial growth factor production	response to organic cyclic compound	cyclooxygenase pathway	bone mineralization	ovulation	positive regulation of prostaglandin biosynthetic process	positive regulation of fever generation	positive regulation of synaptic plasticity	negative regulation of synaptic transmission, dopaminergic	response to estradiol stimulus	response to lipopolysaccharide	response to vitamin D	response to cytokine stimulus	hormone biosynthetic process	response to drug	anagen	positive regulation of apoptosis	positive regulation of nitric oxide biosynthetic process	positive regulation of vasoconstriction
na	na	6.54951	9.13408	0.410696	0.120811	2054.4	9994	-	6890	Transporter 1, ATP-binding cassette, sub-family B (MDR/TAP)	Hs.352018	6890	TAP1	6	Biological Process:		positive regulation of T cell mediated cytotoxicity	defense response	protein transport	peptide transport	intracellular transport of viral proteins in host cell	antigen processing and presentation of endogenous peptide antigen via MHC class I	protection from natural killer cell mediated cytotoxicity	interspecies interaction between organisms	cytosol to ER transport	transmembrane transport	reproduction	regulation of immune response	lymphocyte mediated immunity	antigen processing and presentation of peptide antigen via MHC class I	positive regulation of cellular process	positive regulation of programmed cell death	regulation of adaptive immune response based on somatic recombination of immune receptors built from	establishment of localization in cell	intracellular transport	immune effector process	apoptosis	induction of programmed cell death	cellular process	intracellular protein transport	cell death	regulation of programmed cell death	negative regulation of biological process	biological regulation	chemical homeostasis	reproductive process	negative regulation of immune system process	programmed cell death	regulation of T cell mediated immunity
na	na	5.28773	7.86774	0.32173	0.130511	743	4110.8	-	2643	GTP cyclohydrolase 1	Hs.86724	2643	GCH1	14	Biological Process:		GTP catabolic process	protein complex assembly	tetrahydrobiopterin biosynthetic process	nitric oxide biosynthetic process	induction of apoptosis	regulation of blood pressure	regulation of lung blood pressure	response to lipopolysaccharide	response to interferon-gamma	response to tumor necrosis factor	vasodilation	dopamine biosynthetic process	pteridine-containing compound biosynthetic process	negative regulation of blood pressure	tetrahydrofolate biosynthetic process	response to pain	neuromuscular process controlling posture	positive regulation of nitric-oxide synthase activity	dihydrobiopterin metabolic process	protein homooligomerization	protein heterooligomerization	positive regulation of oxidoreductase activity	positive regulation of cellular process	apoptosis	induction of programmed cell death	protein complex biogenesis	response to other organism	cell death	ribonucleoside triphosphate metabolic process	biological regulation	regulation of oxidoreductase activity	positive regulation of catalytic activity	cellular component organization or biogenesis
na	na	-1.31061	1.26619	0.317189	0.199219	8.2	43.6	-	340198	interferon induced transmembrane protein 4 pseudogene	-	340198	-	-
na	na	2.45056	5.02687	0.075366	0.113036	99.8	571.4	-	2766	Guanosine monophosphate reductase	Hs.484741	2766	GMPR	6	Biological Process:		purine base metabolic process	nucleotide metabolic process	response to cold	purine-containing compound salvage	nucleobase, nucleoside and nucleotide metabolic process	oxidation-reduction process	nucleobase, nucleoside, nucleotide and nucleic acid biosynthetic process	small molecule biosynthetic process	nitrogen compound metabolic process	heterocycle biosynthetic process	purine-containing compound biosynthetic process	nucleobase, nucleoside and nucleotide biosynthetic process	cellular metabolic process	cellular nitrogen compound biosynthetic process	cellular process	cellular aromatic compound metabolic process	primary metabolic process	metabolic process	heterocycle metabolic process	nucleobase, nucleoside, nucleotide and nucleic acid metabolic process	response to abiotic stimulus	small molecule metabolic process	purine-containing compound metabolic process	cellular metabolic compound salvage	response to stress	cellular biosynthetic process	response to stimulus	nucleoside phosphate metabolic process	response to temperature stimulus	biosynthetic process	cellular nitrogen compound metabolic process	nucleobase metabolic process	Molecular Function:
na	na	0.012208	2.58058	0.400747	0.322358	21.6	118	-	952	CD38 molecule	Hs.479214	952	CD38	4	Biological Process:		response to hypoxia	signal transduction	elevation of cytosolic calcium ion concentration	female pregnancy	induction of apoptosis by extracellular signals	response to hormone stimulus	positive regulation of cell growth	positive regulation of B cell proliferation	positive regulation of insulin secretion	response to estradiol stimulus	response to retinoic acid	response to progesterone stimulus	response to hydroperoxide	response to drug	negative regulation of apoptosis	negative regulation of bone resorption	positive regulation of vasoconstriction	B cell receptor signaling pathway	long term synaptic depression	response to interleukin-1	positive regulation of cell activation	B cell activation	positive regulation of cellular process	apoptosis	induction of programmed cell death	bone remodeling	positive regulation of B cell activation	regulation of cellular component size	immune response-activating signal transduction	response to estrogen stimulus	cell death	regulation of synaptic plasticity	regulation of cellular component organization
na	na	3.88301	6.44786	0.681339	0.616587	394.2	2382.4	-	165904	Xin actin-binding repeat containing 1	Hs.447868	165904	XIRP1	3	Biological Process:		negative regulation of cell proliferation	actin cytoskeleton organization	regulation of membrane potential	sarcomere organization	cardiac muscle cell development	cell differentiation	cellular component assembly	anatomical structure formation involved in morphogenesis	actomyosin structure organization	cellular component biogenesis	developmental process	cellular component morphogenesis	cellular component assembly involved in morphogenesis	multicellular organismal process	organelle organization	cellular process	cardiovascular system development	anatomical structure development	negative regulation of cellular process	striated muscle cell differentiation	ion homeostasis	negative regulation of biological process	cardiac cell differentiation	biological regulation	cardiac muscle cell differentiation	chemical homeostasis	regulation of cellular process	regulation of biological process	system development	cellular component organization or biogenesis	muscle cell development	muscle structure development	myofibril assembly
na	na	4.89956	7.45798	0.196856	0.166779	571	3124.2	-	10410	Interferon induced transmembrane protein 3 (1-8U)	Hs.374650	10410	IFITM3	11	Biological Process:		immune response	response to biotic stimulus	response to virus	cytokine-mediated signaling pathway	innate immune response	type I interferon-mediated signaling pathway	cellular response to organic substance	multi-organism process	cellular response to cytokine stimulus	cellular process	response to other organism	signaling	cellular response to type I interferon	defense response	biological regulation	response to organic substance	immune system process	cell surface receptor linked signaling pathway	response to chemical stimulus	regulation of cellular process	regulation of biological process	response to stress	signal transduction	response to stimulus	cellular response to stimulus	cellular response to chemical stimulus	response to type I interferon	response to cytokine stimulus	Cellular Component:	plasma membrane	integral to membrane	intrinsic to membrane	cell periphery
na	na	-0.094962	2.46127	0.46383	0.485327	19	112	-	6376	Chemokine (C-X3-C motif) ligand 1	Hs.531668	6376	CX3CL1	16	Biological Process:		chemotaxis	defense response	immune response	cell adhesion	cytokine-mediated signaling pathway	neutrophil chemotaxis	leukocyte chemotaxis	positive regulation of transforming growth factor-beta1 production	negative regulation of apoptosis	positive regulation of angiogenesis	macrophage chemotaxis	lymphocyte chemotaxis	positive regulation of inflammatory response	leukocyte adhesive activation	positive regulation of calcium-independent cell-cell adhesion	angiogenesis involved in wound healing	regulation of response to external stimulus	taxis	cell-cell adhesion	inflammatory response	positive regulation of cellular process	transforming growth factor-beta production	apoptosis	multicellular organismal process	cellular process	anatomical structure development	vasculature development	cell death	regulation of programmed cell death	signaling	negative regulation of biological process	blood vessel development	biological regulation
na	na	2.98688	5.53907	0.762536	0.487831	215	1035.4	-	114548	NLR family, pyrin domain containing 3	Hs.159483	114548	NLRP3	1	Biological Process:		apoptosis	induction of apoptosis	defense response	inflammatory response	signal transduction	detection of biotic stimulus	negative regulation of NF-kappaB transcription factor activity	negative regulation of NF-kappaB import into nucleus	positive regulation of caspase activity	positive regulation of interleukin-1 beta secretion	protein oligomerization	positive regulation of cellular process	regulation of hydrolase activity	positive regulation of peptidase activity	induction of programmed cell death	protein complex biogenesis	cell death	protein targeting	negative regulation of protein import into nucleus	regulation of nucleobase, nucleoside, nucleotide and nucleic acid metabolic process	biological regulation	cellular component organization or biogenesis	regulation of multicellular organismal process	positive regulation of catalytic activity	macromolecular complex subunit organization	interleukin-1 secretion	cellular biosynthetic process	response to stimulus	biosynthetic process	transcription, DNA-dependent	regulation of cellular macromolecule biosynthetic process	regulation of NF-kappaB import into nucleus	RNA metabolic process
na	na	-0.093369	2.4427	0.761369	0.449889	23.6	111.6	-	84815	Hypothetical protein MGC12916	Hs.597458	84815	MGC12916	17
na	na	-2.31061	0.201367	0.612354	0.537779	4.6	23.8	-	50506	Dual oxidase 2	Hs.71377	50506	DUOX2	15	Biological Process:		response to oxidative stress	response to virus	cytokine-mediated signaling pathway	cuticle development	hormone biosynthetic process	hydrogen peroxide catabolic process	response to cAMP	oxidation-reduction process	response to reactive oxygen species	cellular response to hydrogen peroxide	reactive oxygen species metabolic process	developmental process	multicellular organismal process	cellular process	hormone metabolic process	anatomical structure development	response to other organism	response to inorganic substance	signaling	cellular response to reactive oxygen species	biological regulation	response to organic substance	response to chemical stimulus	cell surface receptor linked signaling pathway	regulation of cellular process	regulation of biological process	regulation of hormone levels	regulation of biological quality	response to stimulus	response to hydrogen peroxide	cellular response to chemical stimulus	biosynthetic process	response to cytokine stimulus
na	na	2.95403	5.46448	0.511606	0.28489	164.4	812.4	-	374443	CLR pseudogene	Hs.659158	374443	LOC374443	12
na	na	-1.81353	0.694937	0.649223	0.489548	7.6	35.6	-	117195	MAS-related GPR, member X3	Hs.380177	117195	MRGPRX3	11	Molecular Function:		receptor activity	G-protein coupled receptor activity	transmembrane receptor activity	molecular transducer activity	signal transducer activity	Cellular Component:	plasma membrane	integral to membrane	intrinsic to membrane	cell periphery	cell	all	cellular_component	cell part	membrane	membrane part
na	na	3.55417	6.04479	0.20521	0.152993	222.2	1185.2	-	152926	Protein phosphatase 1K (PP2C domain containing)	Hs.291000	152926	PPM1K	4	Biological Process:		protein dephosphorylation	phosphate metabolic process	cellular metabolic process	cellular macromolecule metabolic process	protein metabolic process	phosphorus metabolic process	cellular process	protein modification process	cellular protein metabolic process	macromolecule metabolic process	dephosphorylation	primary metabolic process	macromolecule modification	metabolic process	Molecular Function:	protein serine/threonine phosphatase activity	hydrolase activity	metal ion binding	phosphatase activity	hydrolase activity, acting on ester bonds	cation binding	ion binding	binding	phosphoprotein phosphatase activity	catalytic activity	phosphoric ester hydrolase activity	Cellular Component:	mitochondrion	mitochondrial matrix	protein serine/threonine phosphatase complex	organelle lumen	intracellular organelle	intracellular part
na	na	-2.13052	0.35867	0.606791	0.542152	5	28.6	-	10468	Follistatin	Hs.9914	10468	FST	5	Biological Process:		negative regulation of transcription from RNA polymerase II promoter	hemopoietic progenitor cell differentiation	signal transduction	gamete generation	pattern specification process	female gonad development	BMP signaling pathway	hair follicle morphogenesis	negative regulation of activin receptor signaling pathway	odontogenesis of dentine-containing tooth	keratinocyte proliferation	negative regulation of cell differentiation	negative regulation of follicle-stimulating hormone secretion	positive regulation of hair follicle development	negative regulation of developmental process	cell differentiation	negative regulation of gene expression	negative regulation of cellular metabolic process	endocrine process	negative regulation of transcription, DNA-dependent	negative regulation of biosynthetic process	regulation of nucleobase, nucleoside, nucleotide and nucleic acid metabolic process	biological regulation	regulation of activin receptor signaling pathway	immune system development	regulation of multicellular organismal process	signal release	regulation of hormone levels	cell-cell signaling	regulation of biological quality	transcription from RNA polymerase II promoter	negative regulation of transmembrane receptor protein serine/threonine kinase signaling pathway	transmembrane receptor protein serine/threonine kinase signaling pathway
na	na	3.79945	6.28823	0.162655	0.061314	258	1366.4	-	85363	Tripartite motif-containing 5	Hs.370515	85363	TRIM5	11	Biological Process:		response to virus	interspecies interaction between organisms	protein trimerization	cellular component assembly	cellular component biogenesis	protein oligomerization	protein complex subunit organization	cellular component organization or biogenesis	multi-organism process	response to biotic stimulus	protein complex assembly	protein complex biogenesis	macromolecular complex subunit organization	response to stimulus	response to other organism	macromolecular complex assembly	cellular component organization	Molecular Function:	protein binding	zinc ion binding	ligase activity	protein homodimerization activity	metal ion binding	cation binding	binding	catalytic activity	ion binding	protein dimerization activity	transition metal ion binding	identical protein binding	Cellular Component:	cytoplasmic mRNA processing body	intracellular
na	na	-2.18603	0.301181	0.568401	0.489473	5	28	-	54567	Delta-like 4 (Drosophila)	Hs.511076	54567	DLL4	15	Biological Process:		angiogenesis	cell communication	signal transduction	Notch signaling pathway	Notch receptor processing	multicellular organismal development	blood circulation	cell differentiation	negative regulation of blood vessel endothelial cell migration	anatomical structure formation involved in morphogenesis	developmental process	regulation of localization	blood vessel endothelial cell migration	regulation of endothelial cell migration	cellular process	multicellular organismal process	negative regulation of cellular process	cardiovascular system development	anatomical structure development	negative regulation of cell migration	vasculature development	regulation of locomotion	signaling	negative regulation of biological process	macromolecule metabolic process	biological regulation	blood vessel development	cell surface receptor linked signaling pathway	blood vessel morphogenesis	regulation of cellular process	regulation of biological process	cell migration	cellular macromolecule metabolic process
na	na	0.824791	3.30572	0.612894	0.632112	49.6	255.8	-	3902	Lymphocyte-activation gene 3	Hs.409523	3902	LAG3	12	Biological Process:		cell surface receptor linked signaling pathway	negative regulation of interleukin-2 biosynthetic process	positive regulation of natural killer cell mediated cytotoxicity	negative regulation of T cell activation	regulation of immune response	lymphocyte mediated immunity	positive regulation of cellular process	positive regulation of programmed cell death	negative regulation of cellular metabolic process	immune effector process	cytokine biosynthetic process	positive regulation of natural killer cell mediated immunity	apoptosis	induction of programmed cell death	multicellular organismal process	cellular process	cell death	regulation of programmed cell death	signaling	negative regulation of biological process	negative regulation of macromolecule metabolic process	negative regulation of biosynthetic process	biological regulation	leukocyte activation	regulation of multicellular organismal process	negative regulation of immune system process	programmed cell death	regulation of defense response	cellular biosynthetic process	response to stimulus	regulation of leukocyte mediated immunity	regulation of cytokine production	biosynthetic process
na	na	2.00588	4.48452	0.430662	0.285219	81.8	422.2	-	4824	NK3 homeobox 1	Hs.55999	4824	NKX3-1	8	Biological Process:		transcription, DNA-dependent	regulation of transcription, DNA-dependent	multicellular organismal development	salivary gland development	positive regulation of gene-specific transcription from RNA polymerase II promoter	estrogen receptor signaling pathway	negative regulation of gene-specific transcription	negative regulation of insulin-like growth factor receptor signaling pathway	positive regulation of mitotic cell cycle	branching morphogenesis of a tube	positive regulation of cell division	branching involved in prostate gland morphogenesis	epithelial cell proliferation involved in salivary gland morphogenesis	negative regulation of epithelial cell proliferation involved in prostate gland development	negative regulation of estrogen receptor binding	negative regulation of gene expression	mitotic cell cycle	negative regulation of cellular metabolic process	positive regulation of cellular process	regulation of epithelial cell proliferation	negative regulation of transcription, DNA-dependent	regulation of estrogen receptor binding	negative regulation of biosynthetic process	regulation of nucleobase, nucleoside, nucleotide and nucleic acid metabolic process	cell division	biological regulation	morphogenesis of an epithelium	regulation of multicellular organismal process	prostate gland development	transcription from RNA polymerase II promoter	response to stimulus	cellular biosynthetic process	epithelial cell proliferation
na	na	8.49901	10.9711	0.569279	0.196098	7982.4	36971.2	-	7130	Tumor necrosis factor, alpha-induced protein 6	Hs.437322	7130	TNFAIP6	2	Biological Process:		inflammatory response	cell adhesion	signal transduction	cell-cell signaling	regulation of biological process	regulation of cellular process	response to wounding	cell communication	cellular process	response to stress	cellular response to stimulus	response to stimulus	biological adhesion	signaling	biological regulation	defense response	Molecular Function:	binding	hyaluronic acid binding	carbohydrate binding	glycosaminoglycan binding	pattern binding	polysaccharide binding
na	na	5.04505	7.51173	0.303363	0.161706	630	3259.2	-	24138	Interferon-induced protein with tetratricopeptide repeats 5	Hs.252839	24138	IFIT5	10	Biological Process:		biological_process	all	Molecular Function:	molecular_function	binding	all	Cellular Component:	cellular_component	all
na	na	-0.590433	1.87051	0.311343	0.191321	13.8	65.2	-	22996	Tetratricopeptide repeat domain 39A	Hs.112949	22996	TTC39A	1	Biological Process:		biological_process	all	Molecular Function:	molecular_function	binding	all	Cellular Component:	cellular_component	all
na	na	2.05292	4.51094	0.265388	0.132865	77.8	405.8	-	375287	RNA binding motif protein 43	Hs.302442	375287	RBM43	2	Molecular Function:		nucleotide binding	RNA binding	binding	nucleic acid binding
na	na	5.33133	7.78867	0.180697	0.128276	761	3901.4	-	84875	Poly (ADP-ribose) polymerase family, member 10	Hs.348609	84875	PARP10	8	Molecular Function:		nucleotide binding	NAD+ ADP-ribosyltransferase activity	transferase activity, transferring glycosyl groups	transferase activity, transferring pentosyl groups	binding	transferase activity	catalytic activity	Cellular Component:	nucleus	nucleolus	cytoplasm	Golgi apparatus	nuclear lumen	organelle lumen	intracellular organelle	intracellular part	membrane-bounded organelle	non-membrane-bounded organelle	all	cytoplasmic part	nuclear part	cell	intracellular organelle lumen	intracellular membrane-bounded organelle	intracellular	organelle	cell part	membrane-enclosed lumen	intracellular non-membrane-bounded organelle	intracellular organelle part	cellular_component	organelle part
na	na	6.26212	8.70769	0.504747	0.078831	1597.6	7400.4	-	57655	GRAM domain containing 1A	Hs.515351	57655	GRAMD1A	19	Cellular Component:		membrane	integral to membrane	intrinsic to membrane	cell	all	cellular_component	cell part	membrane part
na	na	-1.71351	0.723799	0.53303	0.501495	7.6	35.6	-	2191	Fibroblast activation protein, alpha	Hs.654370	2191	FAP	2	Biological Process:		proteolysis	negative regulation of extracellular matrix disassembly	endothelial cell migration	cellular component organization at cellular level	localization of cell	cellular process	negative regulation of cellular process	cellular component disassembly	cell motility	regulation of cellular component organization	negative regulation of biological process	macromolecule metabolic process	extracellular structure organization	primary metabolic process	metabolic process	biological regulation	cellular component movement	regulation of extracellular matrix disassembly	regulation of cellular process	regulation of biological process	cell migration	protein metabolic process	cellular component organization or biogenesis	negative regulation of cellular component organization	extracellular matrix organization	cellular component disassembly at cellular level	extracellular matrix disassembly	cellular component organization or biogenesis at cellular level	localization	locomotion	cellular component organization	Molecular Function:	metalloendopeptidase activity
na	na	4.62195	7.05456	0.223089	0.168443	465.2	2364.8	-	55337	Chromosome 19 open reading frame 66	Hs.655613	55337	C19orf66	19
na	na	4.81897	7.24613	0.342492	0.210906	550.2	2787.2	-	5272	Serpin peptidase inhibitor, clade B (ovalbumin), member 9	Hs.104879	5272	SERPINB9	6	Biological Process:		mast cell mediated immunity	anti-apoptosis	immune response	negative regulation of endopeptidase activity	regulation of proteolysis	cellular response to estrogen stimulus	myeloid leukocyte mediated immunity	regulation of hydrolase activity	immune effector process	regulation of catalytic activity	regulation of macromolecule metabolic process	apoptosis	cellular process	response to endogenous stimulus	negative regulation of molecular function	negative regulation of cellular process	proteolysis	response to estrogen stimulus	cell death	regulation of programmed cell death	macromolecule metabolic process	negative regulation of biological process	regulation of endopeptidase activity	negative regulation of catalytic activity	negative regulation of hydrolase activity	biological regulation	response to organic substance	response to chemical stimulus	regulation of cellular process	regulation of biological process	regulation of apoptosis	programmed cell death	regulation of peptidase activity
na	na	0.94866	3.35123	0.453646	0.257267	41	190.2	-	10148	Epstein-Barr virus induced 3	Hs.501452	10148	EBI3	19	Biological Process:		humoral immune response	cytokine-mediated signaling pathway	T-helper 1 type immune response	positive regulation of interferon-gamma biosynthetic process	positive regulation of alpha-beta T cell proliferation	positive regulation of cell activation	positive regulation of cellular process	cytokine biosynthetic process	alpha-beta T cell activation	multicellular organismal process	cellular process	positive regulation of lymphocyte activation	signaling	regulation of T cell proliferation	positive regulation of lymphocyte proliferation	positive regulation of biosynthetic process	biological regulation	cell surface receptor linked signaling pathway	leukocyte activation	regulation of interferon-gamma production	regulation of multicellular organismal process	regulation of cell proliferation	interferon-gamma biosynthetic process	cellular biosynthetic process	response to stimulus	lymphocyte proliferation	regulation of cytokine production	cellular response to chemical stimulus	biosynthetic process	regulation of biosynthetic process	response to cytokine stimulus	cellular response to organic substance	cellular response to cytokine stimulus
na	na	5.2337	7.62824	0.374763	0.124416	802.4	3516.8	-	100507463	hypothetical LOC100507463	-	100507463	-	-
na	na	3.42447	5.81853	0.079769	0.220831	196.8	1025.4	-	54453	Ras and Rab interactor 2	Hs.472270	54453	RIN2	20	Biological Process:		endocytosis	signal transduction	small GTPase mediated signal transduction	transport	cellular process	membrane organization	signaling	biological regulation	intracellular signal transduction	regulation of cellular process	regulation of biological process	cellular component organization or biogenesis	establishment of localization	cellular membrane organization	membrane invagination	cellular response to stimulus	response to stimulus	vesicle-mediated transport	cellular component organization	localization	Molecular Function:	small GTPase regulator activity	GTPase activator activity	Rab guanyl-nucleotide exchange factor activity	enzyme regulator activity	nucleoside-triphosphatase regulator activity	enzyme activator activity	GTPase regulator activity	Ras guanyl-nucleotide exchange factor activity	guanyl-nucleotide exchange factor activity	Cellular Component:	cellular_component	cytoplasm
na	na	7.90061	10.2927	0.286386	0.048124	4706.8	22102.6	-	54625	Poly (ADP-ribose) polymerase family, member 14	Hs.518203	54625	PARP14	3	Molecular Function:		NAD+ ADP-ribosyltransferase activity	transferase activity, transferring glycosyl groups	transferase activity, transferring pentosyl groups	transferase activity	catalytic activity	Cellular Component:	nucleus	cytoplasm	plasma membrane	intracellular membrane-bounded organelle	intracellular organelle	intracellular part	intracellular	membrane-bounded organelle	organelle	cell part	all	cell periphery	membrane	cell	cellular_component
na	na	0.829821	3.21069	0.461129	0.29062	41.2	178.6	-	27299	ADAM-like, decysin 1	Hs.521459	27299	ADAMDEC1	8	Biological Process:		proteolysis	negative regulation of cell adhesion	integrin-mediated signaling pathway	cellular process	negative regulation of cellular process	signaling	negative regulation of biological process	macromolecule metabolic process	primary metabolic process	metabolic process	biological regulation	cell surface receptor linked signaling pathway	regulation of cellular process	regulation of biological process	protein metabolic process	regulation of cell adhesion	response to stimulus	biological adhesion	signal transduction	cellular response to stimulus	cell adhesion	Molecular Function:	metalloendopeptidase activity	integrin binding	peptidase activity	zinc ion binding	metal ion binding	metallopeptidase activity	hydrolase activity	endopeptidase activity	cation binding	binding	catalytic activity
na	na	4.94648	7.30797	0.371879	0.094095	599.2	2792.4	-	25841	Ankyrin repeat and BTB (POZ) domain containing 2	Hs.23361	25841	ABTB2	11	Biological Process:		regulation of cell growth	regulation of cellular process	regulation of biological process	cellular component organization or biogenesis	cell growth	regulation of biological quality	cellular process	regulation of cellular component size	growth	regulation of cellular component organization	cellular component organization	regulation of anatomical structure size	regulation of cell size	regulation of growth	biological regulation	Molecular Function:	molecular_function	DNA binding	binding	all	nucleic acid binding	Cellular Component:	cellular_component	all
na	na	3.83487	6.19275	0.176732	0.149806	267.8	1300.8	-	81894	Solute carrier family 25, member 28	Hs.403790	81894	SLC25A28	10	Biological Process:		ion transport	iron ion transport	transport	cation transport	transition metal ion transport	establishment of localization	localization	metal ion transport	Cellular Component:	mitochondrion	mitochondrial inner membrane	membrane	integral to membrane	organelle inner membrane	intracellular organelle	intracellular part	membrane-bounded organelle	all	membrane part	intrinsic to membrane	mitochondrial envelope	cytoplasmic part	organelle envelope	mitochondrial part	mitochondrial membrane	envelope	cell	intracellular membrane-bounded organelle	intracellular	organelle	cell part	cytoplasm	organelle membrane
na	na	2.54397	4.86775	0.498391	0.159439	136.6	527.8	-	6775	Signal transducer and activator of transcription 4	Hs.80642	6775	STAT4	2	Biological Process:		transcription, DNA-dependent	regulation of transcription, DNA-dependent	JAK-STAT cascade	nitrogen compound metabolic process	regulation of macromolecule metabolic process	cellular process	nucleic acid metabolic process	cellular macromolecule biosynthetic process	signaling	macromolecule metabolic process	regulation of nucleobase, nucleoside, nucleotide and nucleic acid metabolic process	gene expression	biological regulation	nucleobase, nucleoside, nucleotide and nucleic acid metabolic process	intracellular signal transduction	signal transduction via phosphorylation event	regulation of cellular process	regulation of biological process	regulation of nitrogen compound metabolic process	cellular macromolecule metabolic process	regulation of cellular metabolic process	response to stimulus	cellular biosynthetic process	biosynthetic process	regulation of biosynthetic process	regulation of cellular macromolecule biosynthetic process	cellular nitrogen compound metabolic process	intracellular protein kinase cascade	cellular metabolic process	RNA metabolic process	regulation of cellular biosynthetic process	regulation of transcription	regulation of metabolic process
na	na	6.24276	8.55564	0.360669	0.183348	1509	6858.2	-	1236	Chemokine (C-C motif) receptor 7	Hs.370036	1236	CCR7	17	Biological Process:		chemotaxis	inflammatory response	immune response	G-protein coupled receptor protein signaling pathway	elevation of cytosolic calcium ion concentration	taxis	cellular calcium ion homeostasis	response to wounding	response to external stimulus	divalent inorganic cation homeostasis	cellular process	cytosolic calcium ion homeostasis	cellular metal ion homeostasis	ion homeostasis	signaling	biological regulation	defense response	chemical homeostasis	response to chemical stimulus	immune system process	cell surface receptor linked signaling pathway	metal ion homeostasis	regulation of cellular process	regulation of biological process	cellular cation homeostasis	cation homeostasis	regulation of biological quality	response to stress	response to stimulus	signal transduction	cellular response to stimulus	cellular divalent inorganic cation homeostasis	homeostatic process
na	na	4.94293	7.25142	0.725088	0.395816	752.2	3181.2	-	92241	RCSD domain containing 1	Hs.493867	92241	RCSD1	1
na	na	-0.555709	1.74649	0.557473	0.15808	14.6	60.4	-	646023	chromosome 22 open reading frame 45	-	646023	-	-
na	na	4.72923	7.02757	0.26843	0.125031	491.8	2317	-	113277	Transmembrane protein 106A	Hs.567647	113277	TMEM106A	17	Biological Process:		biological_process	all	Molecular Function:	molecular_function	all	Cellular Component:	cellular_component	membrane	integral to membrane	intrinsic to membrane	cell	cell part	all	membrane part
na	na	4.36852	6.65003	0.23755	0.168077	400.6	1802.6	-	4343	Mov10, Moloney leukemia virus 10, homolog (mouse)	Hs.514941	4343	MOV10	1	Biological Process:		gene silencing by RNA	mRNA cleavage involved in gene silencing by miRNA	negative regulation of gene expression	nitrogen compound metabolic process	gene silencing	regulation of macromolecule metabolic process	cellular process	mRNA metabolic process	nucleic acid metabolic process	negative regulation of biological process	macromolecule metabolic process	negative regulation of macromolecule metabolic process	gene expression	nucleobase, nucleoside, nucleotide and nucleic acid metabolic process	biological regulation	regulation of biological process	mRNA cleavage	cellular macromolecule metabolic process	posttranscriptional gene silencing	nucleic acid phosphodiester bond hydrolysis	negative regulation of metabolic process	regulation of gene expression, epigenetic	mRNA processing	posttranscriptional gene silencing by RNA	cellular nitrogen compound metabolic process	cellular metabolic process	RNA metabolic process	posttranscriptional regulation of gene expression	regulation of metabolic process	primary metabolic process	metabolic process	RNA processing	regulation of gene expression
na	na	0.048801	2.3265	0.551761	0.57113	26.6	125.2	-	100506375	-	-	100506375	-	-
na	na	0.711827	2.9885	0.279028	0.125762	30.8	140.8	-	100507128	hypothetical LOC100507128	-	100507128	-	-
na	na	6.89786	9.17453	0.157237	0.101461	2219.6	10123.4	-	4938	2',5'-oligoadenylate synthetase 1, 40/46kDa	Hs.524760	4938	OAS1	12	Biological Process:		nucleobase, nucleoside, nucleotide and nucleic acid metabolic process	immune response	cytokine-mediated signaling pathway	interferon-gamma-mediated signaling pathway	type I interferon-mediated signaling pathway	nitrogen compound metabolic process	cellular response to organic substance	cellular metabolic process	cellular response to cytokine stimulus	cellular process	signaling	cellular response to type I interferon	primary metabolic process	defense response	biological regulation	metabolic process	response to organic substance	response to chemical stimulus	immune system process	cell surface receptor linked signaling pathway	regulation of cellular process	regulation of biological process	response to stress	innate immune response	response to stimulus	signal transduction	cellular response to stimulus	response to interferon-gamma	cellular response to chemical stimulus	response to type I interferon	cellular response to interferon-gamma	cellular nitrogen compound metabolic process	response to cytokine stimulus
na	na	7.47103	9.74573	0.521867	0.205092	3798.6	15602.8	-	7185	TNF receptor-associated factor 1	Hs.531251	7185	TRAF1	9	Biological Process:		protein complex assembly	signal transduction	regulation of apoptosis	positive regulation of I-kappaB kinase/NF-kappaB cascade	positive regulation of NF-kappaB transcription factor activity	positive regulation of cellular process	positive regulation of binding	positive regulation of transcription regulator activity	apoptosis	cellular process	protein complex biogenesis	cell death	regulation of programmed cell death	signaling	regulation of nucleobase, nucleoside, nucleotide and nucleic acid metabolic process	positive regulation of signaling	biological regulation	intracellular signal transduction	positive regulation of intracellular protein kinase cascade	cellular component organization or biogenesis	programmed cell death	macromolecular complex subunit organization	cellular biosynthetic process	response to stimulus	regulation of transcription factor activity	biosynthetic process	transcription, DNA-dependent	regulation of biosynthetic process	regulation of cellular macromolecule biosynthetic process	positive regulation of cell communication	intracellular protein kinase cascade	regulation of I-kappaB kinase/NF-kappaB cascade	RNA metabolic process
na	na	6.63943	8.91291	0.181205	0.074847	1830.4	8430.6	-	5359	Phospholipid scramblase 1	Hs.130759	5359	PLSCR1	3	Biological Process:		response to virus	phospholipid scrambling	platelet activation	multi-organism process	wound healing	response to wounding	multicellular organismal process	cellular process	blood coagulation	membrane organization	response to other organism	biological regulation	response to biotic stimulus	cellular component organization or biogenesis	hemostasis	response to stress	regulation of biological quality	cellular membrane organization	response to stimulus	cell activation	plasma membrane organization	cellular component organization	coagulation	regulation of body fluid levels	Molecular Function:	calcium ion binding	protein binding	SH3 domain binding	phospholipid scramblase activity	substrate-specific transporter activity	cation binding	transporter activity	binding
na	na	7.26906	9.53314	0.230496	0.053668	2892.4	13036.6	-	4683	Nibrin	Hs.492208	4683	NBN	8	Biological Process:		DNA damage checkpoint	telomere maintenance	double-strand break repair via homologous recombination	in utero embryonic development	blastocyst growth	DNA repair	double-strand break repair	cell cycle	cell cycle arrest	mitotic cell cycle G2/M transition DNA damage checkpoint	meiosis	positive regulation of cell proliferation	regulation of DNA-dependent DNA replication initiation	DNA damage response, signal transduction by p53 class mediator	mitotic cell cycle G1/S transition checkpoint	positive regulation of protein autophosphorylation	DNA duplex unwinding	positive regulation of kinase activity	response to drug	isotype switching	negative regulation of neuron differentiation	regulation of fibroblast proliferation	neuromuscular process controlling balance	negative regulation of developmental process	cell differentiation	B cell activation	DNA-dependent DNA replication initiation	positive regulation of cellular process	mitotic cell cycle	immune effector process	positive regulation of transferase activity	regulation of phosphorylation	chordate embryonic development
na	na	0.309045	2.57067	0.308142	0.159831	23	108.2	-	23460	ATP-binding cassette, sub-family A (ABC1), member 6	Hs.709514	23460	ABCA6	17	Biological Process:		transport	establishment of localization	localization	Molecular Function:	nucleotide binding	ATP binding	ATPase activity	hydrolase activity	hydrolase activity, acting on acid anhydrides, in phosphorus-containing anhydrides	purine ribonucleoside triphosphate binding	nucleoside-triphosphatase activity	purine nucleotide binding	hydrolase activity, acting on acid anhydrides	binding	catalytic activity	adenyl ribonucleotide binding	pyrophosphatase activity	ribonucleotide binding	adenyl nucleotide binding	purine ribonucleotide binding	Cellular Component:	membrane	integral to membrane	intrinsic to membrane	cell	all	cellular_component	cell part	membrane part
na	na	0.13225	2.38743	0.522148	0.420274	26	109.2	-	219537	Smoothelin-like 1	Hs.68756	219537	SMTNL1	11	Molecular Function:		calmodulin binding	protein binding	binding	Cellular Component:	nucleus	sarcomere	intracellular organelle	intracellular part	membrane-bounded organelle	non-membrane-bounded organelle	all	cytoplasmic part	myofibril	contractile fiber	cell	intracellular membrane-bounded organelle	contractile fiber part	intracellular	organelle	cell part	cytoplasm	intracellular non-membrane-bounded organelle	cellular_component	organelle part
na	na	3.5199	5.77221	0.317638	0.114539	230.4	977	-	259307	interleukin 4 induced 1	-	259307	-	-	Biological Process:		oxidation-reduction process	metabolic process	Molecular Function:	L-amino-acid oxidase activity	oxidoreductase activity	oxidoreductase activity, acting on the CH-NH2 group of donors	oxidoreductase activity, acting on the CH-NH2 group of donors, oxygen as acceptor	catalytic activity	Cellular Component:	lysosome	intracellular membrane-bounded organelle	intracellular organelle	intracellular part	intracellular	membrane-bounded organelle	organelle	vacuole	cell part	all	cytoplasm	cytoplasmic part	lytic vacuole	cell	cellular_component
na	na	7.32854	9.57674	0.515938	0.12808	3375.2	13655.6	-	4082	Myristoylated alanine-rich protein kinase C substrate	Hs.519909	4082	MARCKS	6	Biological Process:		energy reserve metabolic process	regulation of insulin secretion	oxidation-reduction process	establishment of localization in cell	regulation of cellular localization	regulation of localization	cell communication	cellular process	regulation of hormone secretion	signaling	regulation of peptide transport	regulation of secretion	biological regulation	regulation of cellular process	regulation of biological process	regulation of peptide secretion	signal release	regulation of hormone levels	peptide transport	cell-cell signaling	regulation of biological quality	secretion	peptide secretion	energy derivation by oxidation of organic compounds	regulation of signaling	insulin secretion	transport	regulation of peptide hormone secretion	cellular localization	cellular metabolic process	regulation of cell communication	regulation of transport	generation of precursor metabolites and energy
na	na	1.64614	3.8913	0.081351	0.1984	57	268.8	-	84557	Microtubule-associated protein 1 light chain 3 alpha	Hs.632273	84557	MAP1LC3A	20	Biological Process:		autophagic vacuole assembly	autophagy	cellular response to stress	cellular component assembly	cellular component organization at cellular level	cellular response to external stimulus	cellular component biogenesis	cellular metabolic process	response to external stimulus	cell communication	response to extracellular stimulus	cellular process	organelle organization	vacuole organization	catabolic process	metabolic process	cellular response to nutrient levels	cellular response to starvation	response to nutrient levels	cellular catabolic process	cellular component organization or biogenesis	macroautophagy	response to starvation	response to stress	cellular response to stimulus	cellular response to extracellular stimulus	response to stimulus	organelle assembly	cellular component organization or biogenesis at cellular level	cellular component assembly at cellular level	cellular component organization	Molecular Function:	protein binding
na	na	6.82679	9.06978	0.658229	0.282335	2612.2	10332.8	-	2919	Chemokine (C-X-C motif) ligand 1 (melanoma growth stimulating activity, alpha)	Hs.789	2919	CXCL1	4	Biological Process:		chemotaxis	inflammatory response	immune response	signal transduction	G-protein coupled receptor protein signaling pathway	nervous system development	cell proliferation	negative regulation of cell proliferation	actin cytoskeleton organization	intracellular signal transduction	cellular component organization at cellular level	taxis	actin filament-based process	developmental process	response to wounding	response to external stimulus	organelle organization	multicellular organismal process	cellular process	negative regulation of cellular process	anatomical structure development	signaling	negative regulation of biological process	cytoskeleton organization	biological regulation	defense response	multicellular organismal development	response to chemical stimulus	immune system process	cell surface receptor linked signaling pathway	regulation of cellular process	regulation of biological process	cellular component organization or biogenesis
na	na	-1.85801	0.381772	0.40753	0.245958	5.8	24	-	5332	Phospholipase C, beta 4	Hs.472101	5332	PLCB4	20	Biological Process:		lipid catabolic process	intracellular signal transduction	regulation of biological process	regulation of cellular process	cellular process	lipid metabolic process	response to stimulus	cellular response to stimulus	signal transduction	signaling	primary metabolic process	catabolic process	metabolic process	biological regulation	Molecular Function:	phosphatidylinositol phospholipase C activity	phospholipase C activity	signal transducer activity	calcium ion binding	protein binding	hydrolase activity	cation binding	phospholipase activity	binding	catalytic activity	lipase activity	hydrolase activity, acting on ester bonds	molecular transducer activity	ion binding	phosphoric diester hydrolase activity	metal ion binding	phosphoric ester hydrolase activity	Cellular Component:
na	na	2.51391	4.74085	0.49593	0.205253	138.4	489.4	-	9447	Absent in melanoma 2	Hs.281898	9447	AIM2	1	Biological Process:		immune response	response to stimulus	immune system process	Cellular Component:	nucleus	nucleolus	mitochondrion	nuclear lumen	organelle lumen	intracellular organelle	intracellular part	membrane-bounded organelle	non-membrane-bounded organelle	all	cytoplasmic part	nuclear part	cell	intracellular organelle lumen	intracellular membrane-bounded organelle	intracellular	organelle	cell part	cytoplasm	membrane-enclosed lumen	intracellular non-membrane-bounded organelle	intracellular organelle part	cellular_component	organelle part
na	na	2.35992	4.58656	0.505292	0.368225	122.8	486.2	-	969	CD69 molecule	Hs.208854	969	CD69	12	Molecular Function:		transmembrane receptor activity	binding	sugar binding	carbohydrate binding	molecular transducer activity	receptor activity	signal transducer activity	Cellular Component:	integral to plasma membrane	external side of plasma membrane	membrane	plasma membrane part	all	cell part	membrane part	cell periphery	intrinsic to membrane	integral to membrane	plasma membrane	intrinsic to plasma membrane	cell surface	cellular_component	cell
na	na	8.25084	10.4743	0.361366	0.20609	6445.8	26262.8	-	57674	Ring finger protein 213	Hs.195642	57674	RNF213	17	Molecular Function:		nucleotide binding	zinc ion binding	nucleoside-triphosphatase activity	metal ion binding	hydrolase activity	hydrolase activity, acting on acid anhydrides, in phosphorus-containing anhydrides	cation binding	hydrolase activity, acting on acid anhydrides	binding	catalytic activity	ion binding	pyrophosphatase activity	transition metal ion binding
na	na	4.42342	6.6413	0.495525	0.307538	465	1932.8	-	2706	Gap junction protein, beta 2, 26kDa	Hs.524894	2706	GJB2	13	Biological Process:		transport	cell-cell signaling	sensory perception of sound	cellular membrane organization	gap junction assembly	male genitalia development	cellular component assembly	reproduction	cell junction organization	cellular component biogenesis	cell-cell junction organization	developmental process	multicellular organismal process	cellular process	cell communication	anatomical structure development	membrane organization	signaling	sensory perception	neurological system process	reproductive process	cell-cell junction assembly	system development	cellular component organization or biogenesis	development of primary sexual characteristics	sensory perception of mechanical stimulus	system process	cellular component organization or biogenesis at cellular level	cellular component organization	cell junction assembly	development of primary male sexual characteristics	sex differentiation	cellular component organization at cellular level
na	na	6.09119	8.30373	0.694332	0.351343	1630	6295.4	-	3976	Leukemia inhibitory factor (cholinergic differentiation factor)	Hs.2250	3976	LIF	22	Biological Process:		blood vessel remodeling	immune response	multicellular organismal development	embryo implantation	positive regulation of cell proliferation	negative regulation of cell proliferation	positive regulation of gene-specific transcription from RNA polymerase II promoter	positive regulation of neuron projection development	negative regulation of angiogenesis	stem cell maintenance	organ regeneration	positive regulation of peptidyl-serine phosphorylation	positive regulation of peptidyl-serine phosphorylation of STAT protein	positive regulation of tyrosine phosphorylation of Stat1 protein	positive regulation of tyrosine phosphorylation of Stat3 protein	positive regulation of MAPKKK cascade	regulation of cell differentiation	positive regulation of macrophage differentiation	negative regulation of meiosis	positive regulation of transcription from RNA polymerase II promoter	decidualization	negative regulation of hormone secretion	lung alveolus development	muscle organ morphogenesis	neuron development	positive regulation of astrocyte differentiation	leukemia inhibitory factor signaling pathway	positive regulation of peptidyl-tyrosine phosphorylation	positive regulation of adrenocorticotropin secretion	retina development in camera-type eye	maternal process involved in female pregnancy	transdifferentiation	lung vasculature development
na	na	-0.862551	1.34422	0.666985	0.291542	12.8	48.6	-	4919	Receptor tyrosine kinase-like orphan receptor 1	Hs.654491	4919	ROR1	1	Biological Process:		protein phosphorylation	transmembrane receptor protein tyrosine kinase signaling pathway	cellular metabolic process	enzyme linked receptor protein signaling pathway	phosphorylation	cellular process	protein modification process	signaling	macromolecule metabolic process	primary metabolic process	biological regulation	metabolic process	phosphate metabolic process	cell surface receptor linked signaling pathway	regulation of biological process	regulation of cellular process	protein metabolic process	cellular macromolecule metabolic process	phosphorus metabolic process	response to stimulus	cellular response to stimulus	signal transduction	cellular protein metabolic process	macromolecule modification	Molecular Function:	nucleotide binding	transmembrane receptor protein tyrosine kinase activity	receptor activity	ATP binding	transferase activity	Wnt-protein binding	transmembrane receptor activity	purine ribonucleoside triphosphate binding
na	na	5.46862	7.66858	0.152276	0.099247	808.6	3577.4	-	135112	Nuclear receptor coactivator 7	Hs.171426	135112	NCOA7	6	Biological Process:		cell wall macromolecule catabolic process	cellular component organization or biogenesis	macromolecule metabolic process	cell wall organization or biogenesis	catabolic process	cell wall macromolecule metabolic process	metabolic process	Molecular Function:	protein binding	binding	Cellular Component:	intracellular	nucleus	intracellular membrane-bounded organelle	intracellular organelle	intracellular part	membrane-bounded organelle	organelle	all	cell part	cellular_component	cell
na	na	0.411653	2.60891	0.215828	0.119936	24.8	107	-	26228	Signal transducing adaptor family member 1	Hs.435579	26228	STAP1	4	Biological Process:		intracellular protein transport	cellular membrane fusion	signal transduction	transmembrane receptor protein tyrosine kinase signaling pathway	establishment of protein localization	transport	cellular localization	establishment of localization in cell	intracellular transport	enzyme linked receptor protein signaling pathway	cellular process	membrane fusion	membrane organization	signaling	protein transport	biological regulation	cell surface receptor linked signaling pathway	regulation of biological process	regulation of cellular process	cellular component organization or biogenesis	establishment of localization	cellular protein localization	cellular macromolecule localization	macromolecule localization	response to stimulus	cellular response to stimulus	cellular membrane organization	protein localization	localization	cellular component organization	Molecular Function:	SH3/SH2 adaptor activity	protein binding
na	na	4.18553	6.38137	0.484549	0.175479	375	1498.6	-	3554	Interleukin 1 receptor, type I	Hs.701982	3554	IL1R1	2	Biological Process:		immune response	cell surface receptor linked signaling pathway	ovulation	innate immune response	interleukin-1-mediated signaling pathway	response to interleukin-1	response to nitric oxide	multicellular organism reproduction	sexual reproduction	reproduction	cellular response to organic substance	cellular response to cytokine stimulus	female gamete generation	multicellular organismal process	cellular process	response to inorganic substance	signaling	multicellular organismal reproductive process	cytokine-mediated signaling pathway	defense response	biological regulation	response to organic substance	response to chemical stimulus	immune system process	reproductive process	regulation of cellular process	regulation of biological process	gamete generation	response to stress	cellular response to interleukin-1	cellular response to stimulus	signal transduction	response to stimulus
na	na	-1.47663	0.706191	0.170574	0.477485	6.8	33	-	724033	microRNA 663	-	724033	-	-
na	na	-1.51061	0.667368	0.320767	0.343965	7.2	30.6	-	91828	Chromosome 14 open reading frame 73	Hs.37712	91828	C14orf73	14
na	na	4.74703	6.91486	0.434562	0.126729	552.4	2144.4	-	9050	Proline-serine-threonine phosphatase interacting protein 2	Hs.567384	9050	PSTPIP2	18	Cellular Component:		cytoplasm	membrane	intracellular part	intracellular	cell	all	cellular_component	cell part
na	na	6.26864	8.42818	0.324694	0.141739	1576.6	6193.6	-	6773	Signal transducer and activator of transcription 2, 113kDa	Hs.530595	6773	STAT2	12	Biological Process:		regulation of transcription from RNA polymerase II promoter	JAK-STAT cascade	response to virus	cytokine-mediated signaling pathway	interspecies interaction between organisms	type I interferon-mediated signaling pathway	regulation of type I interferon-mediated signaling pathway	regulation of immune response	cellular process	response to other organism	signaling	regulation of nucleobase, nucleoside, nucleotide and nucleic acid metabolic process	biological regulation	intracellular signal transduction	cell surface receptor linked signaling pathway	regulation of defense response	transcription from RNA polymerase II promoter	response to stimulus	cellular biosynthetic process	cellular response to chemical stimulus	biosynthetic process	transcription, DNA-dependent	regulation of biosynthetic process	regulation of cellular macromolecule biosynthetic process	response to cytokine stimulus	intracellular protein kinase cascade	cellular response to organic substance	RNA metabolic process	cellular response to cytokine stimulus	regulation of metabolic process	response to biotic stimulus	regulation of transcription, DNA-dependent	transcription
na	na	1.57548	3.73337	0.105666	0.101767	54.4	234.4	-	117852	Tripartite motif-containing pseudogene 1	Hs.709401	117852	TRIMP1	11
na	na	3.26834	5.39593	0.464407	0.129985	200.8	754.6	-	130340	Adaptor-related protein complex 1, sigma 3 subunit	Hs.632555	130340	AP1S3	2	Biological Process:		intracellular protein transport	post-Golgi vesicle-mediated transport	endocytosis	viral reproduction	cellular membrane organization	regulation of defense response to virus by virus	defense response to virus	Golgi vesicle transport	establishment of localization in cell	immune effector process	intracellular transport	cellular process	regulation of immune system process	membrane organization	response to other organism	protein transport	defense response	biological regulation	response to virus	regulation of biological process	cellular component organization or biogenesis	cellular protein localization	regulation of multi-organism process	regulation of defense response	regulation of defense response to virus	macromolecule localization	response to stimulus	vesicle-mediated transport	protein localization	regulation of immune effector process	cellular component organization	regulation of response to biotic stimulus	establishment of protein localization
na	na	2.44127	4.55497	0.351783	0.112916	112.8	415.4	-	10673	Tumor necrosis factor (ligand) superfamily, member 13b	Hs.525157	10673	TNFSF13B	13	Biological Process:		immune response	signal transduction	cell proliferation	positive regulation of cell proliferation	immune system process	positive regulation of cellular process	regulation of biological process	regulation of cellular process	positive regulation of biological process	regulation of cell proliferation	cellular process	response to stimulus	cellular response to stimulus	signaling	biological regulation	Molecular Function:	receptor binding	cytokine activity	tumor necrosis factor receptor binding	protein binding	tumor necrosis factor receptor superfamily binding	cytokine receptor binding	binding	Cellular Component:	extracellular region	extracellular space	soluble fraction	plasma membrane	integral to membrane	extracellular region part	cell part	cell fraction	all
na	na	5.12939	7.22266	0.470739	0.139825	709.4	2656.8	-	2152	Coagulation factor III (thromboplastin, tissue factor)	Hs.62192	2152	F3	1	Biological Process:		positive regulation of endothelial cell proliferation	activation of plasma proteins involved in acute inflammatory response	activation of blood coagulation via clotting cascade	anti-apoptosis	activation of caspase activity	aging	blood coagulation	blood coagulation, extrinsic pathway	response to temperature stimulus	response to wounding	response to mechanical stimulus	positive regulation of platelet-derived growth factor receptor signaling pathway	positive regulation of smooth muscle cell migration	positive regulation of cell migration	response to estradiol stimulus	response to lipopolysaccharide	response to fluid shear stress	positive regulation of angiogenesis	positive regulation of positive chemotaxis	positive regulation of protein kinase B signaling cascade	response to low-density lipoprotein particle stimulus	cellular response to hydrogen peroxide	taxis	positive regulation of cellular process	regulation of hydrolase activity	positive regulation of peptidase activity	regulation of epithelial cell proliferation	apoptosis	regulation of coagulation	vasculature development	response to other organism	response to estrogen stimulus	cell death
na	na	1.67609	3.76582	0.544469	0.297031	69.2	261.8	-	51458	Rh family, C glycoprotein	Hs.459284	51458	RHCG	15	Biological Process:		cellular ion homeostasis	regulation of pH	ammonium transport	amine transport	epithelial cell differentiation	homeostatic process	transmembrane transport	transepithelial ammonium transport	ammonium transmembrane transport	cell differentiation	transport	nitrogen compound transport	cation transport	developmental process	ion transport	cellular process	anatomical structure development	organic cation transport	ion homeostasis	epithelium development	monovalent inorganic cation homeostasis	biological regulation	chemical homeostasis	tissue development	establishment of localization	cellular developmental process	organic substance transport	cation homeostasis	ion transmembrane transport	regulation of biological quality	cellular homeostasis	localization	transepithelial transport
na	na	2.07369	4.15189	0.553509	0.27069	92	331.2	-	79669	Chromosome 3 open reading frame 52	Hs.434247	79669	C3orf52	3	Cellular Component:		endoplasmic reticulum	endoplasmic reticulum membrane	membrane	integral to membrane	endoplasmic reticulum part	intracellular organelle	intracellular part	membrane-bounded organelle	all	nuclear membrane-endoplasmic reticulum network	membrane part	intrinsic to membrane	cytoplasmic part	cell	endomembrane system	intracellular membrane-bounded organelle	intracellular	organelle	cell part	cytoplasm	organelle membrane	intracellular organelle part	cellular_component	organelle part
na	na	0.712343	2.78598	0.527066	0.15565	35	124.4	-	149111	Cornichon homolog 3 (Drosophila)	Hs.28659	149111	CNIH3	1	Biological Process:		intracellular signal transduction	response to stimulus	cellular response to stimulus	signal transduction	regulation of biological process	regulation of cellular process	signaling	biological regulation	cellular process	Cellular Component:	membrane	integral to membrane	intrinsic to membrane	cell	all	cellular_component	cell part	membrane part
na	na	7.49198	9.54725	0.433893	0.136409	4031.4	13324.2	-	6772	Signal transducer and activator of transcription 1, 91kDa	Hs.715518	6772	STAT1	2	Biological Process:		regulation of transcription, DNA-dependent	transcription from RNA polymerase II promoter	induction of apoptosis	activation of caspase activity	signal transduction	I-kappaB kinase/NF-kappaB cascade	JAK-STAT cascade	tyrosine phosphorylation of STAT protein	response to nutrient	blood circulation	response to mechanical stimulus	response to virus	response to bacterium	response to organic cyclic compound	cytokine-mediated signaling pathway	lipopolysaccharide-mediated signaling pathway	response to lipopolysaccharide	cellular response to insulin stimulus	response to cytokine stimulus	response to drug	response to hydrogen peroxide	response to exogenous dsRNA	response to peptide hormone stimulus	interspecies interaction between organisms	positive regulation of smooth muscle cell proliferation	response to cAMP	interferon-gamma-mediated signaling pathway	regulation of interferon-gamma-mediated signaling pathway	type I interferon-mediated signaling pathway	regulation of type I interferon-mediated signaling pathway	positive regulation of cellular process	regulation of hydrolase activity	positive regulation of peptidase activity
na	na	6.2488	8.30065	0.609372	0.425551	1751.6	6234.2	-	100506098	hypothetical LOC100506098	-	100506098	-	-
na	na	1.43596	3.48468	0.374587	0.147231	52.8	203.2	-	100507144	hypothetical LOC100507144	-	100507144	-	-
na	na	5.72397	7.74969	0.12588	0.137315	947.2	3819.4	-	23424	Tudor domain containing 7	Hs.193842	23424	TDRD7	9	Biological Process:		germ cell development	multicellular organism reproduction	cell differentiation	sexual reproduction	reproduction	reproductive process	developmental process	gamete generation	cellular developmental process	multicellular organismal process	cellular process	anatomical structure development	cellular process involved in reproduction	cell development	multicellular organismal reproductive process	developmental process involved in reproduction	Molecular Function:	nucleic acid binding	protein binding	protein N-terminus binding	binding	Cellular Component:	cytoplasm	mitochondrial matrix	chromatoid body	P granule	mitochondrion	organelle lumen	intracellular organelle	intracellular part	membrane-bounded organelle	non-membrane-bounded organelle	all
na	na	-1.04554	0.974854	0.545145	0.211978	10.4	35.8	-	100507489	hypothetical LOC100507489	-	100507489	-	-
na	na	6.16433	8.18035	0.318202	0.148343	1347.6	5167.2	-	58480	Ras homolog gene family, member U	Hs.647774	58480	RHOU	1	Biological Process:		G1/S transition of mitotic cell cycle	small GTPase mediated signal transduction	regulation of cell shape	Rac protein signal transduction	actin cytoskeleton organization	regulation of small GTPase mediated signal transduction	regulation of signal transduction	cellular component organization at cellular level	actin filament-based process	mitotic cell cycle	interphase	Ras protein signal transduction	organelle organization	cellular process	regulation of response to stimulus	interphase of mitotic cell cycle	signaling	cytoskeleton organization	biological regulation	intracellular signal transduction	cell cycle phase	regulation of cellular process	regulation of biological process	cellular component organization or biogenesis	regulation of biological quality	signal transduction	cellular response to stimulus	response to stimulus	cell cycle process	cellular component organization or biogenesis at cellular level	cellular component organization	cell cycle	regulation of signaling
na	na	-0.395771	1.60858	0.481456	0.361258	15.8	62.6	-	282566	Chromosome 21 open reading frame 71	Hs.384586	282566	C21orf71	21
na	na	4.20899	6.18452	0.282418	0.286371	366.8	1393.8	-	27074	Lysosomal-associated membrane protein 3	Hs.518448	27074	LAMP3	3	Biological Process:		cell proliferation	Cellular Component:	lysosomal membrane	membrane	integral to membrane	intracellular organelle	intracellular part	membrane-bounded organelle	all	membrane part	intrinsic to membrane	cytoplasmic part	cell	lysosome	intracellular membrane-bounded organelle	vacuolar membrane	intracellular	organelle	vacuole	cell part	cytoplasm	lytic vacuole	organelle membrane	vacuolar part	intracellular organelle part	cellular_component	organelle part
na	na	-1.14237	0.821665	0.298705	0.343501	8.4	33.4	-	388951	TSPY-like 6	Hs.620508	388951	TSPYL6	2	Biological Process:		nucleosome assembly	cellular component assembly	cellular component organization at cellular level	chromatin assembly or disassembly	chromatin assembly	cellular component biogenesis	chromatin organization	DNA packaging	cellular process	organelle organization	DNA conformation change	nucleosome organization	macromolecular complex assembly	cellular component organization or biogenesis	cellular macromolecular complex subunit organization	protein-DNA complex subunit organization	macromolecular complex subunit organization	cellular macromolecular complex assembly	chromosome organization	cellular component organization or biogenesis at cellular level	cellular component organization	protein-DNA complex assembly	cellular component assembly at cellular level	Cellular Component:	nucleus	intracellular membrane-bounded organelle	intracellular organelle	intracellular part	intracellular	membrane-bounded organelle	organelle	cell part	all
na	na	-0.841016	1.1199	0.398561	0.45708	12	46.6	-	10371	Sema domain, immunoglobulin domain (Ig), short basic domain, secreted, (semaphorin) 3A	Hs.252451	10371	SEMA3A	7	Biological Process:		regulation of heart rate	apoptosis	multicellular organismal development	nervous system development	axon guidance	axonal fasciculation	negative regulation of epithelial cell migration	cell differentiation	regulation of axon extension involved in axon guidance	negative regulation of axon extension involved in axon guidance	dichotomous subdivision of terminal units involved in salivary gland branching	negative regulation of developmental process	taxis	neuron development	regulation of neuron projection development	regulation of cellular component size	negative regulation of cell migration	axon extension	cell death	regulation of cellular component organization	regulation of locomotion	ameboidal cell migration	biological regulation	morphogenesis of an epithelium	cellular component organization or biogenesis	regulation of multicellular organismal process	negative regulation of cellular component organization	regulation of behavior	regulation of biological quality	response to stimulus	morphogenesis of a branching epithelium	cellular component organization at cellular level	axon extension involved in axon guidance
na	na	4.00426	5.96285	0.522803	0.23581	341.2	1192	-	23189	KN motif and ankyrin repeat domains 1	Hs.306764	23189	KANK1	9	Biological Process:		negative regulation of actin filament polymerization	cellular component assembly	cellular component biogenesis	regulation of protein complex assembly	organelle organization	cellular process	negative regulation of cellular process	protein complex biogenesis	regulation of actin filament-based process	regulation of cellular component size	protein polymerization	actin polymerization or depolymerization	actin filament organization	regulation of cellular component organization	negative regulation of biological process	biological regulation	negative regulation of protein polymerization	regulation of actin cytoskeleton organization	negative regulation of organelle organization	regulation of cellular process	regulation of biological process	cellular component organization or biogenesis	negative regulation of cellular component organization	regulation of actin filament length	regulation of cytoskeleton organization	regulation of biological quality	macromolecular complex subunit organization	regulation of protein polymerization	cellular component organization or biogenesis at cellular level	regulation of organelle organization	cellular component organization	cellular component organization at cellular level	actin filament-based process
na	na	6.87903	8.83673	0.546194	0.35023	2607	8894.4	-	5806	Pentraxin-related gene, rapidly induced by IL-1 beta	Hs.591286	5806	PTX3	3	Biological Process:		response to yeast	inflammatory response	opsonization	positive regulation of nitric oxide biosynthetic process	positive regulation of phagocytosis	nitrogen compound metabolic process	positive regulation of cellular process	phagocytosis	positive regulation of biological process	immune effector process	positive regulation of cellular component organization	regulation of localization	cellular nitrogen compound biosynthetic process	positive regulation of metabolic process	nitric oxide metabolic process	cellular process	membrane organization	response to other organism	regulation of cellular component organization	positive regulation of biosynthetic process	biological regulation	defense response	positive regulation of endocytosis	regulation of cellular process	regulation of biological process	regulation of nitrogen compound metabolic process	positive regulation of cellular biosynthetic process	cellular component organization or biogenesis	regulation of cellular metabolic process	cellular biosynthetic process	response to stimulus	cellular membrane organization	vesicle-mediated transport
na	na	5.80024	7.75682	0.206307	0.021695	1012.6	3788.8	-	28232	Solute carrier organic anion transporter family, member 3A1	Hs.311187	28232	SLCO3A1	15	Biological Process:		ion transport	sodium-independent organic anion transport	transmembrane transport	transport	establishment of localization	organic anion transport	localization	anion transport	cellular process	Molecular Function:	transporter activity	sodium-independent organic anion transmembrane transporter activity	substrate-specific transmembrane transporter activity	substrate-specific transporter activity	ion transmembrane transporter activity	active transmembrane transporter activity	secondary active transmembrane transporter activity	organic anion transmembrane transporter activity	anion transmembrane transporter activity	transmembrane transporter activity	Cellular Component:	plasma membrane	integral to membrane	intrinsic to membrane	cell periphery	cell	all	cellular_component	cell part	membrane	membrane part
na	na	7.7183	9.67349	0.410212	0.127969	4157.2	14534	-	10318	TNFAIP3 interacting protein 1	Hs.355141	10318	TNIP1	5	Biological Process:		translation	defense response	glycoprotein biosynthetic process	negative regulation of viral genome replication	reproduction	regulation of viral reproduction	cellular metabolic process	viral genome replication	cellular process	glycoprotein metabolic process	cellular macromolecule biosynthetic process	negative regulation of viral reproduction	negative regulation of biological process	viral reproduction	macromolecule metabolic process	negative regulation of reproductive process	gene expression	primary metabolic process	viral infectious cycle	biological regulation	metabolic process	reproductive process	regulation of reproductive process	regulation of viral genome replication	regulation of biological process	cellular macromolecule metabolic process	protein metabolic process	response to stress	cellular biosynthetic process	response to stimulus	cellular protein metabolic process	biosynthetic process	viral reproductive process
na	na	5.62258	7.57011	0.217408	0.141087	947.6	3404	-	54464	5'-3' exoribonuclease 1	Hs.435103	54464	XRN1	3	Biological Process:		nuclear-transcribed mRNA catabolic process, deadenylation-dependent decay	nuclear-transcribed mRNA catabolic process	nucleobase, nucleoside, nucleotide and nucleic acid metabolic process	RNA metabolic process	mRNA metabolic process	rRNA catabolic process	exonucleolytic nuclear-transcribed mRNA catabolic process involved in deadenylation-dependent decay	nuclear mRNA surveillance	histone mRNA catabolic process	nitrogen compound metabolic process	cellular metabolic process	cellular macromolecule catabolic process	cellular process	nucleic acid metabolic process	macromolecule metabolic process	catabolic process	primary metabolic process	RNA surveillance	metabolic process	histone mRNA metabolic process	rRNA metabolic process	ncRNA metabolic process	mRNA catabolic process	cellular catabolic process	cellular macromolecule metabolic process	RNA catabolic process	macromolecule catabolic process	nuclear RNA surveillance	cellular nitrogen compound metabolic process	nuclear-transcribed mRNA catabolic process, exonucleolytic	ncRNA catabolic process	Molecular Function:	DNA binding
na	na	7.14879	9.09547	0.318334	0.081953	2891.6	9705.2	-	80830	Apolipoprotein L, 6	Hs.257352	80830	APOL6	22	Biological Process:		transport	lipid transport	lipoprotein metabolic process	cellular metabolic process	cellular macromolecule metabolic process	establishment of localization	organic substance transport	cellular process	macromolecule localization	lipid localization	macromolecule metabolic process	localization	metabolic process	Molecular Function:	lipid transporter activity	lipid binding	substrate-specific transporter activity	binding	transporter activity	Cellular Component:	extracellular region	cytoplasm	intracellular part	intracellular	cell	cell part	all	cellular_component
na	na	-1.61353	0.331268	0.267351	0.199937	6.4	23	-	57597	BAH domain and coiled-coil containing 1	Hs.514580	57597	BAHCC1	17	Molecular Function:		DNA binding	binding	nucleic acid binding
na	na	2.44473	4.37887	0.328267	0.187504	103.4	373	-	8651	Suppressor of cytokine signaling 1	Hs.50640	8651	SOCS1	16	Biological Process:		regulation of protein phosphorylation	JAK-STAT cascade	cytokine-mediated signaling pathway	organ regeneration	response to estradiol stimulus	response to lipopolysaccharide	response to progesterone stimulus	response to cytokine stimulus	intracellular signal transduction	regulation of growth	response to drug	negative regulation of tyrosine phosphorylation of Stat3 protein	response to peptide hormone stimulus	fat cell differentiation	negative regulation of JAK-STAT cascade	negative regulation of insulin receptor signaling pathway	interferon-gamma-mediated signaling pathway	regulation of interferon-gamma-mediated signaling pathway	type I interferon-mediated signaling pathway	regulation of type I interferon-mediated signaling pathway	cell differentiation	regulation of immune response	negative regulation of cellular metabolic process	enzyme linked receptor protein signaling pathway	multicellular organismal process	regulation of phosphorylation	cellular process	negative regulation of phosphate metabolic process	response to endogenous stimulus	anatomical structure development	response to other organism	response to estrogen stimulus	signaling
na	na	0.675991	2.60891	0.43434	0.259224	36.2	116.2	-	441108	Hypothetical gene supported by AK128882	Hs.658288	441108	LOC441108	5
na	na	2.88368	4.81089	0.275664	0.238928	143.8	504.6	-	11277	Three prime repair exonuclease 1	Hs.707026	11277	TREX1	3	Biological Process:		DNA replication	DNA repair	mismatch repair	DNA recombination	cell death	cellular response to stress	nitrogen compound metabolic process	cellular metabolic process	cellular process	cellular macromolecule biosynthetic process	nucleic acid metabolic process	macromolecule metabolic process	primary metabolic process	metabolic process	nucleobase, nucleoside, nucleotide and nucleic acid metabolic process	death	cellular macromolecule metabolic process	response to DNA damage stimulus	response to stress	cellular response to stimulus	response to stimulus	cellular biosynthetic process	biosynthetic process	cellular nitrogen compound metabolic process	DNA metabolic process	macromolecule biosynthetic process	Molecular Function:	nucleic acid binding	single-stranded DNA binding	3'-5'-exodeoxyribonuclease activity	3'-5' exonuclease activity	exodeoxyribonuclease III activity	hydrolase activity
na	na	6.16187	8.08894	0.237851	0.101005	1370.2	4806.8	-	56829	Zinc finger CCCH-type, antiviral 1	Hs.133512	56829	ZC3HAV1	7	Biological Process:		response to virus	response to stimulus	response to other organism	multi-organism process	response to biotic stimulus	Molecular Function:	RNA binding	NAD+ ADP-ribosyltransferase activity	zinc ion binding	metal ion binding	cation binding	transferase activity, transferring glycosyl groups	binding	transferase activity	catalytic activity	transferase activity, transferring pentosyl groups	ion binding	transition metal ion binding	nucleic acid binding	Cellular Component:	nucleus	cytoplasm	intracellular membrane-bounded organelle	intracellular organelle	intracellular part	intracellular	membrane-bounded organelle	organelle	cell part	all	cell	cellular_component
na	na	0.249407	2.17421	0.588973	0.304102	26.6	86.4	-	6591	Snail homolog 2 (Drosophila)	Hs.360174	6591	SNAI2	8	Biological Process:		negative regulation of transcription from RNA polymerase II promoter	osteoblast differentiation	multicellular organismal development	ectoderm and mesoderm interaction	response to radiation	canonical Wnt receptor signaling pathway	cell differentiation	negative regulation of gene expression	negative regulation of cellular metabolic process	negative regulation of transcription, DNA-dependent	multicellular organismal process	cellular process	anatomical structure development	signaling	negative regulation of biological process	Wnt receptor signaling pathway	negative regulation of biosynthetic process	negative regulation of macromolecule metabolic process	regulation of nucleobase, nucleoside, nucleotide and nucleic acid metabolic process	biological regulation	response to abiotic stimulus	cell surface receptor linked signaling pathway	mesoderm development	cell-cell signaling	transcription from RNA polymerase II promoter	response to stimulus	cellular biosynthetic process	biosynthetic process	transcription, DNA-dependent	regulation of biosynthetic process	regulation of cellular macromolecule biosynthetic process	RNA metabolic process	regulation of metabolic process
na	na	-0.964812	0.955252	0.445351	0.357226	10.4	37.8	-	25945	Poliovirus receptor-related 3	Hs.293917	25945	PVRL3	3	Biological Process:		cell adhesion	homophilic cell adhesion	cell junction assembly	adherens junction organization	cell-cell junction organization	cellular component organization at cellular level	cellular component assembly	cell junction organization	cell-cell adhesion	cellular component biogenesis	cellular component organization or biogenesis	cellular process	biological adhesion	cellular component organization or biogenesis at cellular level	cellular component organization	cellular component assembly at cellular level	Molecular Function:	protein binding	protein homodimerization activity	cell adhesion molecule binding	protein dimerization activity	binding	identical protein binding	Cellular Component:	plasma membrane	integral to membrane	intrinsic to membrane	cell periphery	cell	all	cellular_component	cell part	membrane
na	na	-0.812966	1.10659	0.273319	0.20579	11.2	39.2	-	29106	Secretogranin III	Hs.232618	29106	SCG3	15	Biological Process:		platelet degranulation	blood coagulation	platelet activation	transport	cellular localization	establishment of localization in cell	wound healing	response to wounding	multicellular organismal process	cellular process	biological regulation	exocytosis	establishment of localization	hemostasis	response to stress	regulation of biological quality	secretion by cell	cell activation	response to stimulus	secretion	vesicle-mediated transport	localization	coagulation	regulation of body fluid levels	Cellular Component:	extracellular region	stored secretory granule	intracellular organelle	intracellular part	membrane-bounded organelle	all	cytoplasmic part	vesicle
na	na	5.60523	7.52192	0.171343	0.064087	913.2	3227.2	-	941	CD80 molecule	Hs.838	941	CD80	3	Biological Process:		cell-cell signaling	positive regulation of signal transduction	T cell costimulation	intracellular signal transduction	T cell activation	interspecies interaction between organisms	positive regulation of interleukin-2 biosynthetic process	positive regulation of granulocyte macrophage colony-stimulating factor biosynthetic process	positive regulation of T-helper 1 cell differentiation	positive regulation of alpha-beta T cell proliferation	positive regulation of peptidyl-tyrosine phosphorylation	cell differentiation	positive regulation of cell activation	regulation of adaptive immune response based on somatic recombination of immune receptors built from	positive regulation of cellular process	immune effector process	cytokine biosynthetic process	regulation of granulocyte macrophage colony-stimulating factor biosynthetic process	lymphocyte costimulation	regulation of phosphorylation	biological regulation	immune system development	peptidyl-amino acid modification	regulation of T-helper 1 type immune response	leukocyte activation	regulation of multicellular organismal process	positive regulation of protein metabolic process	cellular biosynthetic process	response to stimulus	lymphocyte proliferation	lymphocyte activation involved in immune response	biosynthetic process	positive regulation of cell communication
na	na	5.82615	7.73782	0.601327	0.219821	1302.8	3904.6	-	79931	TNFAIP3 interacting protein 3	Hs.208206	79931	TNIP3	4
na	na	4.74685	6.65205	0.051202	0.147462	488.2	1793.4	-	100126321	microRNA 922	-	100126321	-	-
na	na	0.175443	2.08062	0.266549	0.232883	21	77.8	-	100507006	hypothetical LOC100507006	-	100507006	-	-
na	na	-1.01043	0.879787	0.571843	0.21343	11	33.4	-	286097	EF-hand domain family, member A2	Hs.403594	286097	EFHA2	8	Molecular Function:		calcium ion binding	cation binding	ion binding	binding	metal ion binding	Cellular Component:	membrane	integral to membrane	intrinsic to membrane	cell	all	cellular_component	cell part	membrane part
na	na	2.92253	4.80601	0.356577	0.187109	145.4	501.2	-	18	4-aminobutyrate aminotransferase	Hs.336768	18	ABAT	16	Biological Process:		response to hypoxia	synaptic transmission	neurotransmitter secretion	behavior	copulation	locomotory behavior	gamma-aminobutyric acid catabolic process	response to iron ion	response to nicotine	neurotransmitter catabolic process	response to drug	response to ethanol	negative regulation of blood pressure	behavioral response to cocaine	multicellular organismal signaling	reproduction	response to oxygen levels	establishment of localization in cell	multicellular organismal process	cellular process	response to inorganic substance	signaling	biological regulation	neurotransmitter metabolic process	cellular amine metabolic process	reproductive process	response to tropane	signal release	cell-cell signaling	regulation of biological quality	adult behavior	response to stimulus	system process
na	na	5.85132	7.72972	0.198692	0.17316	1097.8	3809.8	-	8542	Apolipoprotein L, 1	Hs.114309	8542	APOL1	22	Biological Process:		transport	chloride transport	lipid transport	steroid metabolic process	cholesterol metabolic process	cytolysis	killing of cells of other organism	lipoprotein metabolic process	innate immune response	immune response	cellular metabolic process	multi-organism process	ion transport	sterol metabolic process	cellular process	cell death	inorganic anion transport	macromolecule metabolic process	lipid localization	primary metabolic process	defense response	metabolic process	death	immune system process	small molecule metabolic process	cellular macromolecule metabolic process	establishment of localization	organic substance transport	response to stress	macromolecule localization	lipid metabolic process	cell killing	response to stimulus
na	na	-1.28841	0.585436	0.412644	0.537855	8.6	32	-	649159	Hypothetical LOC649159	Hs.532675	649159	TOP	16
na	na	-0.952043	0.921495	0.501905	0.165991	11	34	-	51733	Ureidopropionase, beta	Hs.474388	51733	UPB1	22	Biological Process:		pyrimidine base metabolic process	nitrogen compound metabolic process	pyrimidine nucleoside catabolic process	nucleobase, nucleoside and nucleotide metabolic process	nucleobase, nucleoside, nucleotide and nucleic acid catabolic process	cellular metabolic process	cellular process	cellular aromatic compound metabolic process	cellular nitrogen compound catabolic process	pyrimidine nucleoside metabolic process	catabolic process	primary metabolic process	pyrimidine-containing compound metabolic process	metabolic process	heterocycle metabolic process	nucleobase, nucleoside, nucleotide and nucleic acid metabolic process	heterocycle catabolic process	cellular catabolic process	small molecule metabolic process	nucleoside metabolic process	nucleobase, nucleoside and nucleotide catabolic process	pyrimidine-containing compound catabolic process	nucleoside catabolic process	cellular nitrogen compound metabolic process	small molecule catabolic process	nucleobase metabolic process	Molecular Function:	beta-ureidopropionase activity	hydrolase activity, acting on carbon-nitrogen (but not peptide) bonds	metal ion binding	hydrolase activity	cation binding	ion binding
na	na	5.24817	7.12158	0.441516	0.199829	872.2	2549.2	-	84166	NLR family, CARD domain containing 5	Hs.528836	84166	NLRC5	16	Biological Process:		positive regulation of gene-specific transcription from RNA polymerase II promoter	negative regulation of NF-kappaB transcription factor activity	negative regulation of type I interferon production	regulation of kinase activity	innate immune response	positive regulation of MHC class I biosynthetic process	defense response to virus	positive regulation of interferon-gamma-mediated signaling pathway	negative regulation of type I interferon-mediated signaling pathway	positive regulation of type I interferon-mediated signaling pathway	positive regulation of cellular process	immune effector process	regulation of phosphorylation	regulation of MHC class I biosynthetic process	response to other organism	regulation of nucleobase, nucleoside, nucleotide and nucleic acid metabolic process	biological regulation	regulation of multicellular organismal process	transcription from RNA polymerase II promoter	response to stimulus	cellular biosynthetic process	biosynthetic process	positive regulation of cell communication	transcription, DNA-dependent	regulation of cellular macromolecule biosynthetic process	positive regulation of response to cytokine stimulus	regulation of type I interferon production	cellular response to organic substance	RNA metabolic process	cellular response to cytokine stimulus	interferon-gamma-mediated signaling pathway	positive regulation of response to stimulus	positive regulation of transcription from RNA polymerase II promoter
na	na	-0.742144	1.12871	0.518773	0.179874	12.6	40	-	81796	Solute carrier organic anion transporter family, member 5A1	Hs.443609	81796	SLCO5A1	8	Molecular Function:		transporter activity	Cellular Component:	plasma membrane	integral to membrane	intrinsic to membrane	cell periphery	cell	all	cellular_component	cell part	membrane	membrane part
na	na	2.78417	4.65444	0.091262	0.156792	125	444.8	-	256586	LysM, putative peptidoglycan-binding, domain containing 2	Hs.631693	256586	LYSMD2	15	Biological Process:		cell wall macromolecule catabolic process	cellular component organization or biogenesis	macromolecule metabolic process	cell wall organization or biogenesis	catabolic process	cell wall macromolecule metabolic process	metabolic process
na	na	6.62054	8.49072	0.417947	0.125365	2132.8	6456.6	-	6614	Sialic acid binding Ig-like lectin 1, sialoadhesin	Hs.31869	6614	SIGLEC1	20	Biological Process:		endocytosis	inflammatory response	cell-matrix adhesion	cell-cell adhesion	transport	response to wounding	cellular process	membrane organization	defense response	cell-substrate adhesion	cellular component organization or biogenesis	establishment of localization	response to stress	cellular membrane organization	membrane invagination	response to stimulus	biological adhesion	vesicle-mediated transport	cell adhesion	cellular component organization	localization	Molecular Function:	sugar binding	carbohydrate binding	binding	Cellular Component:	extracellular region	plasma membrane	integral to membrane	intrinsic to membrane	cell periphery	cell	cell part
na	na	2.75975	4.62978	0.357198	0.19091	143.2	454.4	-	157556	Chromosome 8 open reading frame 56	Hs.459124	157556	C8orf56	8
na	na	6.03144	7.8935	0.323695	0.134688	1302	4262	-	2635	guanylate binding protein 3	-	2635	-	-	Molecular Function:		nucleotide binding	GTPase activity	GTP binding	hydrolase activity	hydrolase activity, acting on acid anhydrides, in phosphorus-containing anhydrides	purine ribonucleoside triphosphate binding	purine nucleotide binding	nucleoside-triphosphatase activity	hydrolase activity, acting on acid anhydrides	binding	catalytic activity	guanyl nucleotide binding	guanyl ribonucleotide binding	ribonucleotide binding	pyrophosphatase activity	purine ribonucleotide binding	Cellular Component:	membrane	integral to membrane	intrinsic to membrane	cell	all	cellular_component	cell part	membrane part
na	na	1.46192	3.3211	0.479222	0.294201	57.8	189	-	81563	Chromosome 1 open reading frame 21	Hs.497159	81563	C1orf21	1
na	na	3.54652	5.39629	0.490197	0.303225	259.4	818	-	355	Fas (TNF receptor superfamily, member 6)	Hs.244139	355	FAS	10	Biological Process:		response to hypoxia	immunoglobulin production	renal system process	protein complex assembly	apoptosis	anti-apoptosis	induction of apoptosis	activation of caspase activity	activation-induced cell death of T cells	inflammatory cell apoptosis	transformed cell apoptosis	immune response	signal transduction	spermatogenesis	aging	induction of apoptosis by extracellular signals	induction of apoptosis via death domain receptors	activation of pro-apoptotic gene products	response to toxin	response to inorganic substance	gene expression	positive regulation of necrotic cell death	B cell mediated immunity	dendrite regeneration	response to lipopolysaccharide	response to cytokine stimulus	regulation of cell proliferation	response to drug	ovulation cycle	regulation of apoptosis	response to peptide hormone stimulus	response to estrogen stimulus	negative thymic T cell selection
na	na	5.08559	6.93535	0.211811	0.111635	637.4	2164.2	-	23070	FtsJ methyltransferase domain containing 2	Hs.520102	23070	FTSJD2	6	Biological Process:		mRNA capping	mRNA methylation	nitrogen compound metabolic process	cellular metabolic process	RNA metabolic process	cellular process	mRNA metabolic process	nucleic acid metabolic process	macromolecule methylation	RNA methylation	macromolecule metabolic process	methylation	gene expression	primary metabolic process	RNA modification	nucleobase, nucleoside, nucleotide and nucleic acid metabolic process	metabolic process	RNA processing	RNA capping	small molecule metabolic process	cellular macromolecule metabolic process	mRNA modification	one-carbon metabolic process	mRNA processing	macromolecule modification	cellular nitrogen compound metabolic process	Molecular Function:	nucleic acid binding	mRNA (nucleoside-2'-O-)-methyltransferase activity	methyltransferase activity	transferase activity	mRNA methyltransferase activity	binding
na	na	6.78623	8.63432	0.439791	0.154201	2196.2	7068.6	-	114614	MicroRNA host gene 2 (non-protein coding)	Hs.697120	114614	MIRHG2	21
na	na	-0.320357	1.52289	0.569949	0.201396	19.8	51.6	-	9902	Mannose receptor, C type 2	Hs.7835	9902	MRC2	17	Biological Process:		endocytosis	transport	establishment of localization	cellular component organization or biogenesis	cellular process	membrane invagination	cellular membrane organization	membrane organization	vesicle-mediated transport	localization	cellular component organization	Molecular Function:	receptor activity	binding	sugar binding	carbohydrate binding	molecular transducer activity	signal transducer activity	Cellular Component:	membrane	integral to membrane	intrinsic to membrane	cell	all	cellular_component	cell part	membrane part
na	na	8.495	10.3325	0.151901	0.146356	6789	22884.8	-	8638	2'-5'-oligoadenylate synthetase-like	Hs.118633	8638	OASL	12	Biological Process:		immune response	biological_process	cytokine-mediated signaling pathway	interferon-gamma-mediated signaling pathway	type I interferon-mediated signaling pathway	cellular response to organic substance	cellular response to cytokine stimulus	all	cellular process	signaling	cellular response to type I interferon	defense response	biological regulation	response to organic substance	immune system process	cell surface receptor linked signaling pathway	response to chemical stimulus	regulation of cellular process	regulation of biological process	response to stress	innate immune response	signal transduction	response to stimulus	cellular response to stimulus	response to interferon-gamma	cellular response to chemical stimulus	response to type I interferon	cellular response to interferon-gamma	response to cytokine stimulus	Molecular Function:	DNA binding	double-stranded RNA binding	ATP binding
na	na	6.26253	8.09992	0.489618	0.150425	1570.2	4882.6	-	25816	Tumor necrosis factor, alpha-induced protein 8	Hs.656274	25816	TNFAIP8	5	Biological Process:		apoptosis	anti-apoptosis	negative regulation of anti-apoptosis	cellular process	negative regulation of cellular process	cell death	regulation of programmed cell death	negative regulation of biological process	biological regulation	negative regulation of cell death	death	regulation of cell death	regulation of cellular process	regulation of biological process	regulation of anti-apoptosis	programmed cell death	regulation of apoptosis	negative regulation of programmed cell death	negative regulation of apoptosis	Molecular Function:	protein binding	caspase inhibitor activity	enzyme regulator activity	enzyme inhibitor activity	peptidase inhibitor activity	peptidase regulator activity	endopeptidase inhibitor activity	cysteine-type endopeptidase inhibitor activity	binding	endopeptidase regulator activity	caspase regulator activity	Cellular Component:	cytoplasm
na	na	5.43862	7.2742	0.058914	0.14547	785.8	2763.8	-	9711	KIAA0226	Hs.478868	9711	KIAA0226	3	Biological Process:		negative regulation of autophagy	negative regulation of endocytosis	negative regulation of cellular metabolic process	regulation of localization	cellular process	negative regulation of cellular process	membrane organization	regulation of cellular component organization	negative regulation of biological process	biological regulation	regulation of biological process	regulation of cellular process	cellular component organization or biogenesis	negative regulation of cellular component organization	regulation of cellular metabolic process	negative regulation of catabolic process	cellular membrane organization	vesicle-mediated transport	negative regulation of metabolic process	regulation of catabolic process	regulation of vesicle-mediated transport	cellular component organization	regulation of autophagy	autophagy	transport	cellular metabolic process	regulation of transport	negative regulation of transport	regulation of metabolic process	regulation of endocytosis	negative regulation of cellular catabolic process	catabolic process	metabolic process
na	na	6.69933	8.52847	0.435104	0.14899	2062.2	6559.4	-	406947	microRNA 155	-	406947	-	-
na	na	4.6745	6.49926	0.120143	0.113493	468	1588.2	-	93349	SP140 nuclear body protein-like	Hs.662198	93349	SP140L	2	Molecular Function:		DNA binding	binding	zinc ion binding	metal ion binding	cation binding	ion binding	transition metal ion binding	nucleic acid binding	Cellular Component:	nucleus	intracellular membrane-bounded organelle	intracellular organelle	intracellular part	intracellular	membrane-bounded organelle	organelle	cell part	all	cell	cellular_component
na	na	3.36231	5.18456	0.297159	0.232581	198.4	676.4	-	64127	Nucleotide-binding oligomerization domain containing 2	Hs.592072	64127	NOD2	16	Biological Process:		activation of MAPK activity	toll-like receptor signaling pathway	innate immune response in mucosa	activation of immune response	cytokine production involved in immune response	immunoglobulin production involved in immunoglobulin mediated immune response	positive regulation of dendritic cell antigen processing and presentation	negative regulation of T cell mediated immunity	MyD88-dependent toll-like receptor signaling pathway	MyD88-independent toll-like receptor signaling pathway	positive regulation of type 2 immune response	negative regulation of inflammatory response to antigenic stimulus	positive regulation of humoral immune response mediated by circulating immunoglobulin	defense response	positive regulation of biosynthetic process of antibacterial peptides active against Gram-positive b	JNK cascade	Toll signaling pathway	detection of biotic stimulus	detection of bacterium	positive regulation of protein ubiquitination	negative regulation of NF-kappaB transcription factor activity	response to muramyl dipeptide	response to lipopolysaccharide	detection of muramyl dipeptide	negative regulation of interferon-gamma production	negative regulation of interleukin-12 production	negative regulation of interleukin-18 production	negative regulation of interleukin-2 production	negative regulation of tumor necrosis factor production	positive regulation of interleukin-1 beta production	positive regulation of interleukin-10 production	positive regulation of interleukin-12 production	positive regulation of interleukin-17 production
na	na	4.15647	5.97756	0.166545	0.146232	335.2	1118.8	-	7318	Ubiquitin-like modifier activating enzyme 7	Hs.16695	7318	UBA7	3	Biological Process:		protein modification process	modification-dependent protein catabolic process	ISG15-protein conjugation	negative regulation of type I interferon production	regulation of type I interferon production	cellular metabolic process	cellular macromolecule catabolic process	modification-dependent macromolecule catabolic process	multicellular organismal process	cellular process	proteolysis	type I interferon production	negative regulation of biological process	macromolecule metabolic process	catabolic process	primary metabolic process	biological regulation	metabolic process	cellular protein catabolic process	cytokine production	regulation of biological process	cellular catabolic process	regulation of multicellular organismal process	protein metabolic process	cellular macromolecule metabolic process	negative regulation of cytokine production	protein catabolic process	cellular protein metabolic process	regulation of cytokine production	macromolecule catabolic process	proteolysis involved in cellular protein catabolic process	negative regulation of multicellular organismal process	macromolecule modification
na	na	4.18221	6.0016	0.237498	0.120529	346.2	1129.6	-	9111	N-myc (and STAT) interactor	Hs.54483	9111	NMI	2	Biological Process:		transcription from RNA polymerase II promoter	inflammatory response	JAK-STAT cascade	nitrogen compound metabolic process	cellular process	nucleic acid metabolic process	cellular macromolecule biosynthetic process	signaling	macromolecule metabolic process	gene expression	biological regulation	defense response	nucleobase, nucleoside, nucleotide and nucleic acid metabolic process	intracellular signal transduction	signal transduction via phosphorylation event	regulation of biological process	regulation of cellular process	cellular macromolecule metabolic process	response to stimulus	cellular biosynthetic process	biosynthetic process	transcription, DNA-dependent	cellular nitrogen compound metabolic process	intracellular protein kinase cascade	cellular metabolic process	RNA metabolic process	response to wounding	primary metabolic process	metabolic process	transcription	response to stress	signal transduction	cellular response to stimulus
na	na	5.17435	6.99041	0.120422	0.144215	677.6	2256.8	-	4332	Myeloid cell nuclear differentiation antigen	Hs.153837	4332	MNDA	1	Biological Process:		cellular defense response	response to DNA damage stimulus	negative regulation of B cell proliferation	positive regulation of apoptosis	B cell receptor signaling pathway	regulation of immune response	negative regulation of B cell activation	negative regulation of cell proliferation	positive regulation of cellular process	positive regulation of programmed cell death	B cell activation	apoptosis	cellular process	immune response-activating signal transduction	cell death	signaling	regulation of programmed cell death	negative regulation of biological process	negative regulation of mononuclear cell proliferation	immune response-regulating signaling pathway	biological regulation	cell surface receptor linked signaling pathway	B cell proliferation	leukocyte activation	negative regulation of immune system process	immune response-activating cell surface receptor signaling pathway	programmed cell death	regulation of cell proliferation	regulation of B cell activation	response to stimulus	lymphocyte proliferation	cellular response to stress	activation of immune response
na	na	5.13011	6.9402	0.210694	0.174491	672.2	2210	-	51667	Negative regulator of ubiquitin-like proteins 1	Hs.647082	51667	NUB1	7	Biological Process:		ubiquitin-dependent protein catabolic process	protein ubiquitination	positive regulation of proteasomal ubiquitin-dependent protein catabolic process	response to interferon-gamma	response to tumor necrosis factor	immune response	positive regulation of cellular process	positive regulation of cellular protein metabolic process	positive regulation of biological process	cellular macromolecule catabolic process	positive regulation of metabolic process	regulation of macromolecule metabolic process	modification-dependent macromolecule catabolic process	cellular process	protein modification process	proteolysis	modification-dependent protein catabolic process	positive regulation of macromolecule metabolic process	macromolecule metabolic process	defense response	biological regulation	response to organic substance	regulation of proteolysis	protein modification by small protein conjugation	response to chemical stimulus	proteasomal ubiquitin-dependent protein catabolic process	regulation of cellular process	regulation of biological process	cellular macromolecule metabolic process	regulation of cellular metabolic process	positive regulation of cellular catabolic process	protein catabolic process	response to stimulus
na	na	3.66105	5.46724	0.393598	0.229507	276.4	817.2	-	5698	Proteasome (prosome, macropain) subunit, beta type, 9 (large multifunctional peptidase 2)	Hs.654585	5698	PSMB9	6	Biological Process:		cell cycle checkpoint	G1/S transition of mitotic cell cycle	S phase of mitotic cell cycle	M/G1 transition of mitotic cell cycle	mitotic cell cycle	regulation of cellular amino acid metabolic process	apoptosis	DNA damage response, signal transduction by p53 class mediator resulting in cell cycle arrest	viral reproduction	RNA metabolic process	mRNA metabolic process	anaphase-promoting complex-dependent proteasomal ubiquitin-dependent protein catabolic process	cellular nitrogen compound metabolic process	regulation of apoptosis	interspecies interaction between organisms	negative regulation of ubiquitin-protein ligase activity involved in mitotic cell cycle	positive regulation of ubiquitin-protein ligase activity involved in mitotic cell cycle	regulation of ubiquitin-protein ligase activity involved in mitotic cell cycle	proteolysis involved in cellular protein catabolic process	negative regulation of cellular metabolic process	positive regulation of cellular process	positive regulation of protein ubiquitination	cell death	biological regulation	intracellular signal transduction	proteasomal ubiquitin-dependent protein catabolic process	positive regulation of catalytic activity	negative regulation of protein modification process	signal transduction involved in DNA integrity checkpoint	positive regulation of protein metabolic process	response to stimulus	macromolecule catabolic process	cell cycle arrest
na	na	6.36146	8.16435	0.13852	0.085537	1536.6	5024.2	-	51056	Leucine aminopeptidase 3	Hs.570791	51056	LAP3	4	Biological Process:		proteolysis	protein metabolic process	macromolecule metabolic process	primary metabolic process	metabolic process	Molecular Function:	magnesium ion binding	aminopeptidase activity	peptidase activity	metalloexopeptidase activity	zinc ion binding	manganese ion binding	metallopeptidase activity	hydrolase activity	cation binding	exopeptidase activity	binding	catalytic activity	peptidase activity, acting on L-amino acid peptides	ion binding	transition metal ion binding	metal ion binding	Cellular Component:	intracellular	nucleus	nucleolus	cytoplasm	mitochondrion	nuclear lumen	organelle lumen	intracellular organelle	intracellular part	membrane-bounded organelle
na	na	2.55617	4.35308	0.143198	0.100889	107.8	362.2	-	139324	Highly divergent homeobox	Hs.559546	139324	HDX	X	Biological Process:		regulation of transcription, DNA-dependent	nitrogen compound metabolic process	regulation of macromolecule metabolic process	cellular process	nucleic acid metabolic process	cellular macromolecule biosynthetic process	macromolecule metabolic process	gene expression	regulation of nucleobase, nucleoside, nucleotide and nucleic acid metabolic process	nucleobase, nucleoside, nucleotide and nucleic acid metabolic process	biological regulation	regulation of biological process	regulation of cellular process	cellular macromolecule metabolic process	regulation of nitrogen compound metabolic process	regulation of cellular metabolic process	cellular biosynthetic process	biosynthetic process	transcription, DNA-dependent	regulation of biosynthetic process	regulation of cellular macromolecule biosynthetic process	cellular nitrogen compound metabolic process	cellular metabolic process	RNA metabolic process	regulation of transcription	regulation of cellular biosynthetic process	regulation of metabolic process	regulation of primary metabolic process	primary metabolic process	metabolic process	regulation of gene expression	transcription	RNA biosynthetic process
na	na	2.22109	4.01705	0.213244	0.167631	86.2	292.4	-	94121	Synaptotagmin-like 4	Hs.592224	94121	SYTL4	X	Biological Process:		intracellular protein transport	exocytosis	negative regulation of insulin secretion	establishment of localization in cell	regulation of cellular localization	intracellular transport	regulation of localization	cell communication	cellular process	negative regulation of cellular process	regulation of hormone secretion	signaling	protein transport	negative regulation of biological process	regulation of peptide transport	regulation of secretion	biological regulation	negative regulation of secretion	regulation of cellular process	regulation of biological process	regulation of peptide secretion	negative regulation of hormone secretion	cellular protein localization	signal release	regulation of hormone levels	peptide transport	negative regulation of peptide secretion	cell-cell signaling	regulation of biological quality	macromolecule localization	regulation of insulin secretion	vesicle-mediated transport	secretion
na	na	6.18134	7.97267	0.165488	0.295807	1322.2	4674.6	-	152137	Coiled-coil domain containing 50	Hs.478682	152137	CCDC50	3	Molecular Function:		protein binding	binding	Cellular Component:	cytoplasm	intracellular part	intracellular	cell	all	cellular_component	cell part
na	na	8.91073	10.6911	0.339908	0.120679	9262.2	29681.8	-	3552	Interleukin 1, alpha	Hs.1722	3552	IL1A	2	Biological Process:		fever generation	response to hypoxia	apoptosis	anti-apoptosis	inflammatory response	immune response	cell proliferation	negative regulation of cell proliferation	response to ozone	response to organic nitrogen	response to gamma radiation	positive regulation vascular endothelial growth factor production	positive regulation of steroid biosynthetic process	response to organic cyclic compound	cytokine-mediated signaling pathway	keratinization	response to lipopolysaccharide	positive regulation of interleukin-6 production	positive regulation of stress-activated MAPK cascade	response to L-ascorbic acid	cellular response to heat	wound healing	positive regulation of I-kappaB kinase/NF-kappaB cascade	positive regulation of interleukin-2 biosynthetic process	positive regulation of angiogenesis	positive regulation of mitosis	positive regulation of JNK cascade	response to copper ion	positive regulation of cytokine secretion	positive regulation of cell division	regulation of sensory perception of pain	positive regulation of ERK1 and ERK2 cascade	cell differentiation
na	na	0.372577	2.14204	0.086604	0.217583	23.6	79	-	100131091	Hypothetical protein LOC100131091	Hs.708690	100131091	LOC100131091	17
na	na	5.20792	6.97193	0.348469	0.083709	707.4	2231.6	-	9732	Dedicator of cytokinesis 4	Hs.654652	9732	DOCK4	7	Biological Process:		cell chemotaxis	taxis	response to chemical stimulus	cell migration	localization of cell	response to external stimulus	cellular process	chemotaxis	cellular response to stimulus	response to stimulus	cellular response to chemical stimulus	cell motility	localization	locomotion	cellular component movement	Molecular Function:	guanyl-nucleotide exchange factor activity	protein binding	GTP binding	SH3 domain binding	PDZ domain binding	Rac GTPase activator activity	receptor tyrosine kinase binding	Rac GTPase binding	GTPase binding	nucleoside-triphosphatase regulator activity	purine ribonucleoside triphosphate binding	binding	GTPase activator activity	Ras GTPase binding	guanyl nucleotide binding	guanyl ribonucleotide binding	purine ribonucleotide binding
na	na	11.0421	12.8001	0.545242	0.182328	45897.2	128338	-	6364	Chemokine (C-C motif) ligand 20	Hs.75498	6364	CCL20	2	Biological Process:		chemotaxis	inflammatory response	immune response	signal transduction	cell-cell signaling	chemokinesis	defense response to bacterium	taxis	multi-organism process	response to wounding	response to external stimulus	cell communication	cellular process	response to other organism	kinesis	signaling	biological regulation	defense response	response to chemical stimulus	immune system process	regulation of cellular process	regulation of biological process	response to biotic stimulus	response to stress	response to stimulus	cellular response to stimulus	response to bacterium	locomotion	Molecular Function:	chemokine activity	G-protein-coupled receptor binding	protein binding	cytokine receptor binding
na	na	7.10451	8.85611	0.515315	0.205287	2885.6	8618.6	-	2069	Epiregulin	Hs.115263	2069	EREG	4	Biological Process:		angiogenesis	ovarian cumulus expansion	oocyte maturation	positive regulation of cytokine production	female meiosis	epidermal growth factor receptor signaling pathway	cell-cell signaling	multicellular organismal development	positive regulation of cell proliferation	negative regulation of cell proliferation	mRNA transcription	anatomical structure morphogenesis	organ morphogenesis	cytokine-mediated signaling pathway	cell differentiation	keratinocyte differentiation	ovulation	wound healing	positive regulation of cytokine biosynthetic process	positive regulation of phosphorylation	luteinizing hormone signaling pathway	response to peptide hormone stimulus	keratinocyte proliferation	positive regulation of innate immune response	positive regulation of interleukin-6 biosynthetic process	positive regulation of DNA replication	positive regulation of epidermal growth factor receptor activity	positive regulation of mitosis	positive regulation of protein kinase activity	positive regulation of fibroblast proliferation	primary follicle stage	positive regulation of smooth muscle cell proliferation	negative regulation of epithelial cell proliferation
na	na	3.44197	5.18233	0.487018	0.331603	260.6	725.6	-	80833	Apolipoprotein L, 3	Hs.474737	80833	APOL3	22	Biological Process:		transport	lipid transport	inflammatory response	signal transduction	lipoprotein metabolic process	positive regulation of I-kappaB kinase/NF-kappaB cascade	regulation of signal transduction	positive regulation of cellular process	positive regulation of biological process	cell communication	cellular process	signaling	macromolecule metabolic process	positive regulation of signaling	biological regulation	defense response	intracellular signal transduction	signal transduction via phosphorylation event	positive regulation of intracellular protein kinase cascade	regulation of cellular process	regulation of biological process	cellular macromolecule metabolic process	I-kappaB kinase/NF-kappaB cascade	positive regulation of signal transduction	macromolecule localization	response to stimulus	positive regulation of cell communication	regulation of signaling	intracellular protein kinase cascade	regulation of I-kappaB kinase/NF-kappaB cascade	cellular metabolic process	response to wounding	regulation of cell communication
na	na	1.40911	3.14591	0.22164	0.410677	51.4	176.8	-	6359	Chemokine (C-C motif) ligand 15	Hs.272493	6359	CCL15	17	Biological Process:		cellular calcium ion homeostasis	chemotaxis	immune response	signal transduction	cell-cell signaling	positive chemotaxis	taxis	response to external stimulus	divalent inorganic cation homeostasis	cell communication	cellular process	cellular metal ion homeostasis	signaling	ion homeostasis	biological regulation	immune system process	response to chemical stimulus	chemical homeostasis	regulation of biological process	regulation of cellular process	metal ion homeostasis	cellular cation homeostasis	cation homeostasis	regulation of biological quality	cellular response to stimulus	response to stimulus	cellular divalent inorganic cation homeostasis	homeostatic process	cellular ion homeostasis	cellular homeostasis	calcium ion homeostasis	locomotion	cellular chemical homeostasis
na	na	3.95705	5.6864	0.406519	0.272895	330.2	981	-	11040	Pim-2 oncogene	Hs.719294	11040	PIM2	X	Biological Process:		protein phosphorylation	anti-apoptosis	male meiosis	cell proliferation	apoptotic mitochondrial changes	response to virus	positive regulation of autophagy	positive regulation of I-kappaB kinase/NF-kappaB cascade	positive regulation of cellular process	apoptosis	cellular process	response to other organism	cell death	signaling	regulation of programmed cell death	negative regulation of biological process	positive regulation of signaling	biological regulation	intracellular signal transduction	positive regulation of intracellular protein kinase cascade	cell cycle phase	cellular component organization or biogenesis	programmed cell death	response to stimulus	positive regulation of cell communication	intracellular protein kinase cascade	autophagy	cellular component organization at cellular level	regulation of I-kappaB kinase/NF-kappaB cascade	regulation of metabolic process	positive regulation of response to stimulus	M phase	regulation of intracellular protein kinase cascade
na	na	-0.265621	1.46069	0.487732	0.348854	17.2	53.6	-	650	Bone morphogenetic protein 2	Hs.73853	650	BMP2	20	Biological Process:		skeletal system development	osteoblast differentiation	branching involved in ureteric bud morphogenesis	response to hypoxia	in utero embryonic development	epithelial to mesenchymal transition	positive regulation of protein phosphorylation	positive regulation of endothelial cell proliferation	BMP signaling pathway involved in heart induction	atrioventricular valve morphogenesis	endocardial cushion morphogenesis	inflammatory response	Notch signaling pathway	cell-cell signaling	negative regulation of cell proliferation	response to mechanical stimulus	embryo development	organ morphogenesis	positive regulation of gene-specific transcription from RNA polymerase II promoter	negative regulation of gene-specific transcription from RNA polymerase II promoter	positive regulation of gene expression	negative regulation of gene expression	positive regulation of epithelial to mesenchymal transition	positive regulation of pathway-restricted SMAD protein phosphorylation	positive regulation of phosphatase activity	telencephalon development	telencephalon regionalization	positive regulation of bone mineralization	BMP signaling pathway	protein destabilization	response to retinoic acid	negative regulation of gene-specific transcription	cardiac cell differentiation
na	na	8.09943	9.82466	0.215306	0.043335	5173.2	15893.4	-	103	Adenosine deaminase, RNA-specific	Hs.12341	103	ADAR	1	Biological Process:		adenosine to inosine editing	mRNA processing	base conversion or substitution editing	mRNA modification	cytokine-mediated signaling pathway	gene silencing by RNA	type I interferon-mediated signaling pathway	negative regulation of gene expression	immune response	nitrogen compound metabolic process	gene silencing	regulation of macromolecule metabolic process	cellular process	mRNA metabolic process	nucleic acid metabolic process	signaling	negative regulation of biological process	macromolecule metabolic process	negative regulation of macromolecule metabolic process	gene expression	defense response	biological regulation	RNA modification	nucleobase, nucleoside, nucleotide and nucleic acid metabolic process	response to organic substance	response to chemical stimulus	cell surface receptor linked signaling pathway	regulation of biological process	regulation of cellular process	cellular macromolecule metabolic process	response to stimulus	negative regulation of metabolic process	cellular response to chemical stimulus
na	na	1.16458	2.88857	0.232523	0.218841	44.2	135	-	83439	Transcription factor 7-like 1 (T-cell specific, HMG-box)	Hs.516297	83439	TCF7L1	2	Biological Process:		chromatin organization	transcription, DNA-dependent	regulation of transcription, DNA-dependent	anterior/posterior axis specification, embryo	regulation of Wnt receptor signaling pathway	negative regulation of transcription, DNA-dependent	positive regulation of transcription from RNA polymerase II promoter during mitosis	axial mesoderm morphogenesis	stem cell differentiation	cell differentiation	negative regulation of gene expression	positive regulation of cellular process	negative regulation of cellular metabolic process	multicellular organismal process	cellular process	anatomical structure development	positive regulation of nucleobase, nucleoside, nucleotide and nucleic acid metabolic process	signaling	negative regulation of biological process	positive regulation of biosynthetic process	negative regulation of biosynthetic process	negative regulation of macromolecule metabolic process	Wnt receptor signaling pathway	regulation of nucleobase, nucleoside, nucleotide and nucleic acid metabolic process	biological regulation	cell surface receptor linked signaling pathway	mesoderm development	anterior/posterior axis specification	cellular component organization or biogenesis	transcription from RNA polymerase II promoter	positive regulation of transcription, DNA-dependent	response to stimulus	cellular biosynthetic process
na	na	0.619963	2.34389	0.225307	0.261388	28.8	93.4	-	2550	Gamma-aminobutyric acid (GABA) B receptor, 1	Hs.167017	2550	GABBR1	6	Biological Process:		osteoblast differentiation	negative regulation of adenylate cyclase activity	gamma-aminobutyric acid signaling pathway	synaptic transmission	negative regulation of cell proliferation	regulation of glutamate secretion	negative regulation of gamma-aminobutyric acid secretion	regulation of cAMP biosynthetic process	negative regulation of epinephrine secretion	negative regulation of dopamine secretion	response to nicotine	response to ethanol	negative regulation of synaptic transmission	positive regulation of growth hormone secretion	cell differentiation	positive regulation of cellular process	regulation of amino acid transport	negative regulation of cyclase activity	organic alcohol transport	regulation of peptide transport	regulation of nucleobase, nucleoside, nucleotide and nucleic acid metabolic process	biological regulation	gamma-aminobutyric acid secretion	regulation of peptide secretion	regulation of multicellular organismal process	positive regulation of peptide secretion	regulation of epinephrine secretion	peptide transport	regulation of hormone levels	signal release	regulation of biological quality	cell-cell signaling	response to stimulus
na	na	1.45546	3.16559	0.216796	0.408231	53.2	179	-	348249	CCL14-CCL15 read-through transcript	-	348249	-	-
na	na	6.78067	8.47968	0.195531	0.053212	2078	6253.2	-	83666	Poly (ADP-ribose) polymerase family, member 9	Hs.518200	83666	PARP9	3	Biological Process:		cell migration	cell motility	localization of cell	localization	locomotion	cellular process	cellular component movement	Molecular Function:	NAD+ ADP-ribosyltransferase activity	protein binding	transferase activity	transferase activity, transferring pentosyl groups	transferase activity, transferring glycosyl groups	binding	catalytic activity	Cellular Component:	nucleus	cytoplasm	cytosol	intracellular membrane-bounded organelle	intracellular organelle	intracellular part	intracellular	membrane-bounded organelle	organelle	cell part	all	cytoplasmic part	cell	cellular_component
na	na	2.5143	4.21219	0.537791	0.210352	122.6	338	-	53831	G protein-coupled receptor 84	Hs.306199	53831	GPR84	12	Biological Process:		biological_process	all	Molecular Function:	receptor activity	G-protein coupled receptor activity	transmembrane receptor activity	molecular transducer activity	signal transducer activity	Cellular Component:	plasma membrane	integral to membrane	intrinsic to membrane	cell periphery	cell	all	cellular_component	cell part	membrane	membrane part
na	na	3.09066	4.78494	0.178615	0.354912	156	533	-	8900	Cyclin A1	Hs.417050	8900	CCNA1	13	Biological Process:		G1/S transition of mitotic cell cycle	regulation of transcription involved in G1/S phase of mitotic cell cycle	G2/M transition of mitotic cell cycle	mitotic cell cycle	mitosis	male meiosis I	spermatogenesis	cell division	reproduction	multicellular organismal process	cellular process	regulation of gene-specific transcription from RNA polymerase II promoter	male gamete generation	regulation of nucleobase, nucleoside, nucleotide and nucleic acid metabolic process	biological regulation	reproductive process	cell cycle phase	cellular component organization or biogenesis	male meiosis	transcription from RNA polymerase II promoter	cellular biosynthetic process	biosynthetic process	transcription, DNA-dependent	regulation of biosynthetic process	regulation of cellular macromolecule biosynthetic process	cellular component organization at cellular level	RNA metabolic process	regulation of metabolic process	nuclear division	regulation of gene-specific transcription	M phase	regulation of transcription, DNA-dependent	transcription
na	na	1.49328	3.17901	0.445724	0.278172	64.6	171.6	-	200316	Apolipoprotein B mRNA editing enzyme, catalytic polypeptide-like 3F	Hs.659809	200316	APOBEC3F	22	Biological Process:		positive regulation of defense response to virus by host	cytidine deamination	base conversion or substitution editing	innate immune response	negative regulation of retroviral genome replication	negative regulation of viral reproduction	reproduction	immune effector process	cellular process	response to other organism	pyrimidine ribonucleoside catabolic process	negative regulation of biological process	viral infectious cycle	pyrimidine-containing compound metabolic process	biological regulation	reproductive process	regulation of multi-organism process	regulation of defense response	response to stimulus	nucleobase, nucleoside and nucleotide catabolic process	nucleoside catabolic process	regulation of response to biotic stimulus	retroviral genome replication	RNA metabolic process	negative regulation of reproductive process	ribonucleoside catabolic process	heterocycle metabolic process	regulation of reproductive process	small molecule metabolic process	response to biotic stimulus	nucleoside metabolic process	response to stress	regulation of response to stress
na	na	5.6735	7.35389	0.116514	0.088558	941	2880.8	-	1267	2',3'-cyclic nucleotide 3' phosphodiesterase	Hs.273621	1267	CNP	17	Biological Process:		cell killing	synaptic transmission	cyclic nucleotide catabolic process	RNA metabolic process	nucleoside monophosphate metabolic process	multicellular organismal signaling	transmission of nerve impulse	nucleobase, nucleoside, nucleotide and nucleic acid catabolic process	nitrogen compound metabolic process	cellular metabolic process	nucleobase, nucleoside and nucleotide metabolic process	cyclic nucleotide metabolic process	multicellular organismal process	cellular process	cell communication	nucleic acid metabolic process	cellular nitrogen compound catabolic process	signaling	macromolecule metabolic process	catabolic process	primary metabolic process	metabolic process	nucleobase, nucleoside, nucleotide and nucleic acid metabolic process	neurological system process	nucleotide catabolic process	cellular catabolic process	small molecule metabolic process	cellular macromolecule metabolic process	nucleoside monophosphate catabolic process	cell-cell signaling	nucleotide metabolic process	system process	nucleoside phosphate metabolic process
na	na	2.38567	4.05743	0.318789	0.196382	97.8	297.8	-	65983	GRAM domain containing 3	Hs.363558	65983	GRAMD3	5
na	na	0.864354	2.53189	0.369681	0.207302	36.8	106.2	-	100506229	hypothetical LOC100506229	-	100506229	-	-
na	na	3.22462	4.89135	0.222074	0.162525	173.6	532	-	161176	Chromosome 14 open reading frame 49	Hs.354645	161176	C14orf49	14	Biological Process:		cytoskeletal anchoring at nuclear membrane	maintenance of protein location	cellular component organization at cellular level	cellular localization	cellular component organization or biogenesis	macromolecule localization	regulation of biological quality	cellular process	organelle organization	maintenance of location	maintenance of location in cell	protein localization	cellular component organization or biogenesis at cellular level	localization	cytoskeleton organization	cellular component organization	maintenance of protein location in cell	biological regulation	Molecular Function:	actin binding	protein binding	cytoskeletal protein binding	binding	Cellular Component:	nucleus	nuclear outer membrane	membrane	integral to membrane	SUN-KASH complex	organelle outer membrane	intracellular organelle	intracellular part	membrane-bounded organelle
na	na	4.54659	6.2108	0.295578	0.161684	480.6	1327.8	-	79870	Brain and acute leukemia, cytoplasmic	Hs.533446	79870	BAALC	8	Cellular Component:		nucleus	nucleolus	cytoplasm	centrosome	membrane	nuclear lumen	organelle lumen	intracellular organelle	intracellular part	membrane-bounded organelle	non-membrane-bounded organelle	all	microtubule organizing center	cytoplasmic part	nuclear part	cell	intracellular organelle lumen	cytoskeletal part	intracellular membrane-bounded organelle	intracellular	organelle	cell part	membrane-enclosed lumen	microtubule cytoskeleton	intracellular non-membrane-bounded organelle	cytoskeleton	intracellular organelle part	cellular_component	organelle part
na	na	-0.287657	1.37388	0.319717	0.248111	15.4	48.4	-	57520	HECT, C2 and WW domain containing E3 ubiquitin protein ligase 2	Hs.654742	57520	HECW2	2	Biological Process:		protein modification process	protein ubiquitination involved in ubiquitin-dependent protein catabolic process	cellular metabolic process	cellular macromolecule catabolic process	modification-dependent macromolecule catabolic process	cellular process	proteolysis	modification-dependent protein catabolic process	macromolecule metabolic process	catabolic process	primary metabolic process	metabolic process	protein modification by small protein conjugation	cellular protein catabolic process	cellular catabolic process	protein metabolic process	cellular macromolecule metabolic process	protein catabolic process	ubiquitin-dependent protein catabolic process	cellular protein metabolic process	proteolysis involved in cellular protein catabolic process	macromolecule catabolic process	protein modification by small protein conjugation or removal	macromolecule modification	protein ubiquitination	Molecular Function:	ubiquitin-protein ligase activity	ligase activity	acid-amino acid ligase activity	catalytic activity	ligase activity, forming carbon-nitrogen bonds	small conjugating protein ligase activity	Cellular Component:
na	na	6.88703	8.54724	0.253428	0.07057	2206	6584.2	-	6776	Signal transducer and activator of transcription 5A	Hs.437058	6776	STAT5A	17	Biological Process:		allantoin metabolic process	luteinization	citrate metabolic process	2-oxoglutarate metabolic process	succinate metabolic process	oxaloacetate metabolic process	transcription, DNA-dependent	regulation of transcription from RNA polymerase II promoter	isoleucine metabolic process	valine metabolic process	creatine metabolic process	fatty acid metabolic process	JAK-STAT cascade	female pregnancy	lactation	positive regulation of cell proliferation	peptidyl-tyrosine phosphorylation	regulation of steroid metabolic process	cytokine-mediated signaling pathway	taurine metabolic process	lipid storage	regulation of cell adhesion	regulation of epithelial cell differentiation	positive regulation of natural killer cell differentiation	negative regulation of mast cell apoptosis	T cell differentiation in thymus	regulation of multicellular organism growth	positive regulation of multicellular organism growth	positive regulation of activated T cell proliferation	T cell homeostasis	negative regulation of apoptosis	response to peptide hormone stimulus	positive regulation of interleukin-2 biosynthetic process
na	na	-0.517169	1.13664	0.270615	0.2341	13.8	40.6	-	55336	F-box and leucine-rich repeat protein 8	Hs.710714	55336	FBXL8	16	Molecular Function:		protein binding	binding
na	na	1.81724	3.43342	0.195581	0.11193	67	192.8	-	100507535	hypothetical LOC100507535	-	100507535	-	-
na	na	0.515035	2.12546	0.447477	0.307898	29	84.8	-	6334	Sodium channel, voltage gated, type VIII, alpha subunit	Hs.710638	6334	SCN8A	12	Biological Process:		ion transport	sodium ion transport	nervous system development	axon guidance	peripheral nervous system development	muscle organ development	locomotory behavior	adult walking behavior	response to toxin	myelination	transmembrane transport	multicellular organismal signaling	cell differentiation	taxis	neuron projection development	neuron development	cellular process	multicellular organismal process	anatomical structure development	signaling	ion homeostasis	biological regulation	chemical homeostasis	cellular component organization or biogenesis	monovalent inorganic cation transport	cell projection morphogenesis	regulation of biological quality	ensheathment of neurons	adult behavior	response to stimulus	system process	cell morphogenesis involved in neuron differentiation	cellular homeostasis
na	na	2.4747	4.08182	0.426104	0.172422	113.6	309.8	-	51301	Glucosaminyl (N-acetyl) transferase 4, core 2 (beta-1,6-N-acetylglucosaminyltransferase)	Hs.272404	51301	GCNT4	5	Biological Process:		carbohydrate metabolic process	protein O-linked glycosylation	cellular metabolic process	cellular process	glycoprotein metabolic process	cellular macromolecule biosynthetic process	protein modification process	protein glycosylation	macromolecule metabolic process	primary metabolic process	macromolecule glycosylation	metabolic process	protein metabolic process	cellular macromolecule metabolic process	glycoprotein biosynthetic process	cellular biosynthetic process	cellular carbohydrate metabolic process	cellular protein metabolic process	biosynthetic process	macromolecule modification	macromolecule biosynthetic process	glycosylation	Molecular Function:	beta-1,3-galactosyl-O-glycosyl-glycoprotein beta-1,6-N-acetylglucosaminyltransferase activity	N-acetyllactosaminide beta-1,6-N-acetylglucosaminyltransferase activity	transferase activity, transferring glycosyl groups	transferase activity, transferring hexosyl groups	UDP-glycosyltransferase activity	transferase activity	acetylglucosaminyltransferase activity	catalytic activity	Cellular Component:	Golgi membrane
na	na	5.13187	6.73802	0.150121	0.095668	637.2	1880.6	-	81844	Tripartite motif-containing 56	Hs.521092	81844	TRIM56	7	Biological Process:		interferon-beta production	response to type I interferon	defense response to virus	protein K63-linked ubiquitination	immune response	cellular metabolic process	multi-organism process	immune effector process	cellular process	multicellular organismal process	protein modification process	response to other organism	type I interferon production	macromolecule metabolic process	primary metabolic process	metabolic process	defense response	response to organic substance	protein modification by small protein conjugation	response to chemical stimulus	immune system process	cytokine production	response to virus	cellular macromolecule metabolic process	protein metabolic process	response to biotic stimulus	innate immune response	response to stress	response to stimulus	cellular protein metabolic process	protein modification by small protein conjugation or removal	macromolecule modification	response to cytokine stimulus
na	na	0.482254	2.08407	0.453496	0.200127	28.8	77	-	221756	Hypothetical protein MGC39372	Hs.8162	221756	MGC39372	6
na	na	5.13273	6.73399	0.20108	0.133133	635.8	1887.4	-	51131	PHD finger protein 11	Hs.369039	51131	PHF11	13	Molecular Function:		zinc ion binding	metal ion binding	cation binding	ion binding	binding	transition metal ion binding	Cellular Component:	nucleus	intracellular membrane-bounded organelle	intracellular organelle	intracellular part	intracellular	membrane-bounded organelle	organelle	cell part	all	cell	cellular_component
na	na	2.41667	4.01431	0.272592	0.181686	106.8	289	-	4005	LIM domain only 2 (rhombotin-like 1)	Hs.34560	4005	LMO2	11	Biological Process:		multicellular organismal development	negative regulation of erythrocyte differentiation	negative regulation of developmental process	cell differentiation	hemopoietic or lymphoid organ development	regulation of cell differentiation	regulation of erythrocyte differentiation	developmental process	cellular process	multicellular organismal process	anatomical structure development	negative regulation of cellular process	regulation of immune system process	myeloid cell differentiation	negative regulation of biological process	biological regulation	immune system development	negative regulation of cell differentiation	regulation of biological process	regulation of cellular process	system development	regulation of multicellular organismal process	regulation of multicellular organismal development	regulation of biological quality	regulation of homeostatic process	hemopoiesis	homeostasis of number of cells	erythrocyte differentiation	negative regulation of myeloid cell differentiation	regulation of myeloid cell differentiation	immune system process	cellular developmental process	organ development
na	na	1.65399	3.24772	0.243468	0.129534	58.8	168.2	-	9399	Stomatin (EPB72)-like 1	Hs.194816	9399	STOML1	15	Biological Process:		biological_process	all	Molecular Function:	molecular_function	sterol binding	lipid binding	binding	steroid binding	all	Cellular Component:	cellular_component	membrane	integral to membrane	intrinsic to membrane	cell	cell part	all	membrane part
na	na	6.59606	8.18659	0.060142	0.083698	1764.8	5161.6	-	9826	Rho guanine nucleotide exchange factor (GEF) 11	Hs.516954	9826	ARHGEF11	1	Biological Process:		cytokinesis	regulation of cell growth	apoptosis	cellular component movement	striated muscle contraction	G-protein coupled receptor protein signaling pathway	small GTPase mediated signal transduction	Rho protein signal transduction	axon guidance	induction of apoptosis by extracellular signals	establishment of cell polarity	actin cytoskeleton organization	regulation of Rho protein signal transduction	positive regulation of transcription, DNA-dependent	nerve growth factor receptor signaling pathway	regulation of small GTPase mediated signal transduction	cell differentiation	taxis	neuron projection development	positive regulation of cellular process	positive regulation of programmed cell death	neuron development	muscle system process	enzyme linked receptor protein signaling pathway	Ras protein signal transduction	induction of programmed cell death	multicellular organismal process	cellular process	anatomical structure development	regulation of cellular component size	positive regulation of nucleobase, nucleoside, nucleotide and nucleic acid metabolic process	cell death	regulation of programmed cell death
na	na	-0.370665	1.21793	0.218588	0.155951	14.6	41.6	-	259217	Heat shock 70kDa protein 12A	Hs.654682	259217	HSPA12A	10	Molecular Function:		nucleotide binding	ATP binding	purine ribonucleoside triphosphate binding	purine nucleotide binding	adenyl ribonucleotide binding	ribonucleotide binding	binding	adenyl nucleotide binding	purine ribonucleotide binding
na	na	3.92893	5.51046	0.283498	0.178663	304.8	826.2	-	10188	Tyrosine kinase, non-receptor, 2	Hs.518513	10188	TNK2	3	Biological Process:		protein phosphorylation	small GTPase mediated signal transduction	phosphorylation	protein ubiquitination	positive regulation of peptidyl-tyrosine phosphorylation	positive regulation of cellular process	positive regulation of cellular protein metabolic process	positive regulation of phosphorus metabolic process	positive regulation of biological process	positive regulation of metabolic process	regulation of macromolecule metabolic process	regulation of phosphorus metabolic process	regulation of phosphorylation	cellular process	peptidyl-tyrosine modification	peptidyl-tyrosine phosphorylation	protein modification process	signaling	positive regulation of macromolecule metabolic process	macromolecule metabolic process	biological regulation	intracellular signal transduction	protein modification by small protein conjugation	peptidyl-amino acid modification	regulation of cellular process	regulation of biological process	cellular macromolecule metabolic process	regulation of cellular metabolic process	phosphorus metabolic process	positive regulation of protein metabolic process	response to stimulus	positive regulation of phosphorylation	positive regulation of protein modification process
na	na	6.45861	8.03818	0.232264	0.266373	1689.6	4965.4	-	3587	Interleukin 10 receptor, alpha	Hs.504035	3587	IL10RA	11	Biological Process:		signal transduction	response to stimulus	cellular response to stimulus	regulation of biological process	regulation of cellular process	signaling	biological regulation	cellular process	Molecular Function:	signal transducer activity	receptor activity	interleukin-10 receptor activity	protein binding	cytokine binding	transmembrane receptor activity	interleukin-10 binding	binding	cytokine receptor activity	molecular transducer activity	growth factor binding	Cellular Component:	plasma membrane	integral to membrane	intrinsic to membrane	cell periphery	cell	all	cellular_component	cell part	membrane	membrane part
na	na	-0.660157	0.917081	0.237386	0.399115	12.2	38.8	-	100294362	hypothetical LOC100294362	-	100294362	-	-
na	na	-0.759636	0.813343	0.280113	0.168724	11.2	31.2	-	79989	Tetratricopeptide repeat domain 26	Hs.644553	79989	TTC26	7	Molecular Function:		binding
na	na	4.64225	6.21377	0.119109	0.162543	458.4	1318.8	-	10616	RanBP-type and C3HC4-type zinc finger containing 1	Hs.247280	10616	RBCK1	20	Biological Process:		protein polyubiquitination	negative regulation of NF-kappaB transcription factor activity	positive regulation of NF-kappaB import into nucleus	positive regulation of apoptosis	positive regulation of I-kappaB kinase/NF-kappaB cascade	proteasomal ubiquitin-dependent protein catabolic process	interspecies interaction between organisms	T cell receptor signaling pathway	positive regulation of NF-kappaB transcription factor activity	positive regulation of cellular process	positive regulation of binding	apoptosis	immune response-activating signal transduction	cell death	protein targeting	regulation of nucleobase, nucleoside, nucleotide and nucleic acid metabolic process	immune response-regulating signaling pathway	biological regulation	intracellular signal transduction	response to stimulus	cellular biosynthetic process	macromolecule catabolic process	biosynthetic process	positive regulation of cell communication	transcription, DNA-dependent	regulation of cellular macromolecule biosynthetic process	intracellular protein kinase cascade	regulation of NF-kappaB import into nucleus	RNA metabolic process	regulation of protein import into nucleus	positive regulation of response to stimulus	regulation of molecular function	regulation of protein localization
na	na	5.26933	6.81569	0.247272	0.147798	755.8	2021.2	-	375790	Agrin	Hs.273330	375790	AGRN	1	Biological Process:		plasma membrane organization	signal transduction	muscarinic acetylcholine receptor signaling pathway	axon guidance	synapse assembly	neuromuscular junction development	regulation of synaptic growth at neuromuscular junction	receptor clustering	clustering of voltage-gated sodium channels	neurotransmitter receptor metabolic process	positive regulation of transcription from RNA polymerase II promoter	synapse organization	regulation of striated muscle tissue development	cell differentiation	taxis	positive regulation of cellular process	neuron development	neuronal ion channel clustering	regulation of synapse structure and activity	protein complex biogenesis	regulation of cellular component organization	regulation of nucleobase, nucleoside, nucleotide and nucleic acid metabolic process	biological regulation	muscle organ development	regulation of multicellular organismal process	cellular component organization or biogenesis	regulation of skeletal muscle tissue development	transcription from RNA polymerase II promoter	cell-cell signaling	regulation of biological quality	macromolecular complex subunit organization	cellular biosynthetic process	response to stimulus
na	na	1.25521	2.80045	0.111015	0.083371	44.4	122.6	-	4784	Nuclear factor I/X (CCAAT-binding transcription factor)	Hs.257970	4784	NFIX	19	Biological Process:		DNA replication	regulation of transcription, DNA-dependent	transcription from RNA polymerase II promoter	positive regulation of gene-specific transcription from RNA polymerase II promoter	negative regulation of gene-specific transcription from RNA polymerase II promoter	negative regulation of gene expression	negative regulation of cellular metabolic process	positive regulation of cellular process	negative regulation of transcription, DNA-dependent	cellular process	regulation of gene-specific transcription from RNA polymerase II promoter	positive regulation of nucleobase, nucleoside, nucleotide and nucleic acid metabolic process	negative regulation of biological process	negative regulation of biosynthetic process	negative regulation of macromolecule metabolic process	positive regulation of biosynthetic process	regulation of nucleobase, nucleoside, nucleotide and nucleic acid metabolic process	biological regulation	positive regulation of transcription, DNA-dependent	cellular biosynthetic process	biosynthetic process	transcription, DNA-dependent	regulation of biosynthetic process	regulation of cellular macromolecule biosynthetic process	positive regulation of gene-specific transcription	DNA metabolic process	RNA metabolic process	regulation of metabolic process	positive regulation of transcription	negative regulation of nitrogen compound metabolic process	positive regulation of RNA metabolic process	regulation of gene-specific transcription	positive regulation of transcription from RNA polymerase II promoter
na	na	3.41674	4.95952	0.336366	0.203544	209	560.8	-	50509	Collagen, type V, alpha 3	Hs.235368	50509	COL5A3	19	Biological Process:		cell adhesion	cell-matrix adhesion	collagen fibril organization	skin development	cellular component organization at cellular level	developmental process	multicellular organismal process	cellular process	anatomical structure development	extracellular structure organization	multicellular organismal development	cell-substrate adhesion	tissue development	cellular component organization or biogenesis	system development	extracellular matrix organization	organ development	biological adhesion	cellular component organization or biogenesis at cellular level	cellular component organization	epidermis development	Molecular Function:	extracellular matrix structural constituent	collagen binding	heparin binding	carbohydrate binding	glycosaminoglycan binding	protein binding	structural molecule activity	pattern binding	binding	polysaccharide binding	Cellular Component:
na	na	6.22961	7.76206	0.192878	0.055461	1372.6	3817.2	-	9683	NEDD4 binding protein 1	Hs.511839	9683	N4BP1	16	Biological Process:		negative regulation of protein ubiquitination	negative regulation of proteasomal ubiquitin-dependent protein catabolic process	negative regulation of cellular metabolic process	cellular macromolecule catabolic process	modification-dependent macromolecule catabolic process	regulation of macromolecule metabolic process	cellular process	negative regulation of cellular process	proteolysis	protein modification process	modification-dependent protein catabolic process	negative regulation of biological process	macromolecule metabolic process	negative regulation of macromolecule metabolic process	biological regulation	regulation of proteolysis	protein modification by small protein conjugation	proteasomal ubiquitin-dependent protein catabolic process	negative regulation of cellular protein metabolic process	regulation of biological process	regulation of cellular process	cellular macromolecule metabolic process	negative regulation of protein modification process	regulation of cellular metabolic process	protein catabolic process	negative regulation of protein catabolic process	negative regulation of catabolic process	regulation of catabolic process	negative regulation of metabolic process	proteolysis involved in cellular protein catabolic process	proteasomal protein catabolic process	macromolecule catabolic process	regulation of protein catabolic process
na	na	0.533671	2.06154	0.46758	0.269046	33.8	79	-	197135	Protein associated with topoisomerase II homolog 2 (yeast)	Hs.11594	197135	PATL2	15	Biological Process:		negative regulation of translation	negative regulation of cellular metabolic process	negative regulation of cellular biosynthetic process	regulation of macromolecule metabolic process	cellular process	negative regulation of cellular process	cellular macromolecule biosynthetic process	negative regulation of biological process	macromolecule metabolic process	negative regulation of biosynthetic process	negative regulation of macromolecule metabolic process	translation	gene expression	biological regulation	negative regulation of cellular protein metabolic process	regulation of biological process	regulation of cellular process	cellular macromolecule metabolic process	regulation of cellular metabolic process	cellular biosynthetic process	negative regulation of metabolic process	biosynthetic process	regulation of biosynthetic process	regulation of cellular macromolecule biosynthetic process	cellular metabolic process	negative regulation of macromolecule biosynthetic process	posttranscriptional regulation of gene expression	regulation of cellular biosynthetic process	regulation of metabolic process	regulation of primary metabolic process	primary metabolic process	metabolic process	regulation of gene expression
na	na	5.12625	6.6383	0.222485	0.237447	644	1798.4	-	5366	Phorbol-12-myristate-13-acetate-induced protein 1	Hs.96	5366	PMAIP1	18	Biological Process:		release of cytochrome c from mitochondria	apoptosis	induction of apoptosis	activation of caspase activity	cellular component disassembly involved in apoptosis	virus-infected cell apoptosis	induction of apoptosis by intracellular signals	activation of pro-apoptotic gene products	positive regulation of glucose metabolic process	cellular response to glucose starvation	positive regulation of apoptosis	response to dsRNA	regulation of mitochondrial membrane permeability	signal transduction by p53 class mediator resulting in induction of apoptosis	positive regulation of release of cytochrome c from mitochondria	positive regulation of cellular process	positive regulation of programmed cell death	establishment of localization in cell	regulation of hydrolase activity	intracellular transport	positive regulation of peptidase activity	positive regulation of cellular component organization	induction of programmed cell death	regulation of caspase activity	cellular process	cellular component disassembly	cell death	regulation of cellular component organization	signaling	regulation of programmed cell death	mitochondrial transport	glucose metabolic process	regulation of glucose metabolic process
na	na	3.00439	4.5158	0.347549	0.159505	152.4	408.4	-	51765	Serine/threonine protein kinase MST4	Hs.444247	51765	RP6-213H19.1	X	Biological Process:		protein phosphorylation	apoptosis	cellular component disassembly involved in apoptosis	regulation of apoptosis	cellular component organization at cellular level	cellular metabolic process	phosphorylation	cellular process	protein modification process	cellular component disassembly	cell death	regulation of programmed cell death	macromolecule metabolic process	primary metabolic process	biological regulation	metabolic process	death	phosphate metabolic process	regulation of biological process	regulation of cellular process	regulation of cell death	cellular component organization or biogenesis	protein metabolic process	cellular macromolecule metabolic process	programmed cell death	cellular component disassembly at cellular level	phosphorus metabolic process	cellular protein metabolic process	cellular component organization or biogenesis at cellular level	cellular component organization	macromolecule modification	Molecular Function:	nucleotide binding
na	na	0.744673	2.25463	0.314638	0.207948	33.6	86.4	-	6925	Transcription factor 4	Hs.605153	6925	TCF4	18	Biological Process:		transcription, DNA-dependent	transcription initiation from RNA polymerase II promoter	positive regulation of transcription, DNA-dependent	positive regulation of transcription from RNA polymerase II promoter	protein-DNA complex assembly	positive regulation of cellular process	cellular process	positive regulation of nucleobase, nucleoside, nucleotide and nucleic acid metabolic process	positive regulation of biosynthetic process	regulation of nucleobase, nucleoside, nucleotide and nucleic acid metabolic process	biological regulation	cellular component organization or biogenesis	protein-DNA complex subunit organization	transcription from RNA polymerase II promoter	macromolecular complex subunit organization	cellular biosynthetic process	biosynthetic process	regulation of biosynthetic process	regulation of cellular macromolecule biosynthetic process	cellular component organization at cellular level	RNA metabolic process	regulation of metabolic process	positive regulation of transcription	positive regulation of RNA metabolic process	positive regulation of nitrogen compound metabolic process	regulation of transcription, DNA-dependent	transcription	positive regulation of cellular metabolic process	RNA biosynthetic process	cellular component assembly	nitrogen compound metabolic process	cellular component biogenesis	positive regulation of biological process
na	na	4.66619	6.17381	0.221561	0.352494	468.4	1397.4	-	51114	Zinc finger, DHHC-type containing 9	Hs.719122	51114	ZDHHC9	X	Molecular Function:		zinc ion binding	acyltransferase activity	transferase activity	metal ion binding	transferase activity, transferring acyl groups other than amino-acyl groups	cation binding	binding	transferase activity, transferring acyl groups	catalytic activity	ion binding	transition metal ion binding	Cellular Component:	Golgi membrane	cytoplasm	endoplasmic reticulum	endoplasmic reticulum membrane	Golgi apparatus	membrane	integral to membrane	endoplasmic reticulum part	intracellular organelle	intracellular part	membrane-bounded organelle	all	nuclear membrane-endoplasmic reticulum network	membrane part	intrinsic to membrane	cytoplasmic part	cell	endomembrane system	intracellular membrane-bounded organelle	intracellular	organelle
na	na	-0.214143	1.28899	0.289029	0.255063	16.8	45.6	-	5739	Prostaglandin I2 (prostacyclin) receptor (IP)	Hs.458324	5739	PTGIR	19	Biological Process:		G-protein signaling, coupled to cyclic nucleotide second messenger	cell-cell signaling	blood coagulation	platelet activation	cyclic-nucleotide-mediated signaling	G-protein coupled receptor protein signaling pathway	wound healing	response to wounding	multicellular organismal process	cell communication	cellular process	signaling	biological regulation	intracellular signal transduction	cell surface receptor linked signaling pathway	regulation of cellular process	regulation of biological process	second-messenger-mediated signaling	hemostasis	response to stress	regulation of biological quality	cell activation	cellular response to stimulus	signal transduction	response to stimulus	coagulation	regulation of body fluid levels	Molecular Function:	receptor activity	G-protein coupled receptor activity	guanyl-nucleotide exchange factor activity	enzyme regulator activity	nucleoside-triphosphatase regulator activity
na	na	6.17583	7.6779	0.383374	0.319965	1397.4	3970.2	-	23529	Cardiotrophin-like cytokine factor 1	Hs.502977	23529	CLCF1	11	Biological Process:		cell surface receptor linked signaling pathway	JAK-STAT cascade	cytokine-mediated signaling pathway	B cell differentiation	positive regulation of tyrosine phosphorylation of Stat3 protein	negative regulation of apoptosis	cell differentiation	positive regulation of cellular process	B cell activation	positive regulation of cellular protein metabolic process	positive regulation of phosphorus metabolic process	apoptosis	regulation of phosphorylation	multicellular organismal process	cellular process	anatomical structure development	cell death	regulation of programmed cell death	signaling	negative regulation of biological process	positive regulation of signaling	biological regulation	positive regulation of JAK-STAT cascade	intracellular signal transduction	immune system development	positive regulation of intracellular protein kinase cascade	peptidyl-amino acid modification	leukocyte activation	programmed cell death	positive regulation of protein metabolic process	response to stimulus	positive regulation of phosphorylation	leukocyte differentiation
na	na	-1.13507	0.366581	0.236208	0.32657	9	25.6	-	643733	Hypothetical LOC643733	Hs.713751	643733	LOC643733	11
na	na	3.50026	4.99743	0.153828	0.187324	214.8	566.2	-	79663	HSPB (heat shock 27kDa) associated protein 1	Hs.29169	79663	HSPBAP1	3	Cellular Component:		cytoplasm	intracellular part	intracellular	cell	all	cellular_component	cell part
na	na	5.05834	6.55506	0.09539	0.134769	601.6	1659.6	-	6993	Dynein, light chain, Tctex-type 1	Hs.445999	6993	DYNLT1	6	Biological Process:		establishment of mitotic spindle orientation	transport	cell cycle	mitosis	nervous system development	regulation of G-protein coupled receptor protein signaling pathway	intracellular transport of viral proteins in host cell	regulation of Rac GTPase activity	interspecies interaction between organisms	neuron projection morphogenesis	negative regulation of neurogenesis	cell division	regulation of cytoskeleton organization	negative regulation of developmental process	cell differentiation	neuron development	mitotic cell cycle	regulation of hydrolase activity	regulation of cellular component organization	ribonucleoside triphosphate metabolic process	regulation of nucleobase, nucleoside, nucleotide and nucleic acid metabolic process	biological regulation	intracellular signal transduction	regulation of multicellular organismal process	cellular component organization or biogenesis	GTP catabolic process	regulation of biological quality	response to stimulus	nucleoside phosphate metabolic process	regulation of GTPase activity	cellular component organization at cellular level	cell part morphogenesis	purine ribonucleoside triphosphate catabolic process
na	na	4.26657	5.75671	0.146306	0.06714	360.2	951.8	-	26270	F-box protein 6	Hs.464419	26270	FBXO6	1	Biological Process:		DNA damage checkpoint	DNA repair	proteolysis	glycoprotein catabolic process	response to unfolded protein	protein catabolic process	ER-associated protein catabolic process	SCF-dependent proteasomal ubiquitin-dependent protein catabolic process	nitrogen compound metabolic process	cellular macromolecule catabolic process	modification-dependent macromolecule catabolic process	cellular process	negative regulation of cellular process	nucleic acid metabolic process	modification-dependent protein catabolic process	macromolecule metabolic process	negative regulation of biological process	cell cycle checkpoint	nucleobase, nucleoside, nucleotide and nucleic acid metabolic process	biological regulation	response to organic substance	proteasomal ubiquitin-dependent protein catabolic process	response to chemical stimulus	regulation of cellular process	regulation of biological process	cellular macromolecule metabolic process	regulation of cell cycle arrest	negative regulation of cell cycle	response to stimulus	response to protein stimulus	proteasomal protein catabolic process	proteolysis involved in cellular protein catabolic process	macromolecule catabolic process
na	na	1.22036	2.70426	0.338425	0.402435	48.2	139.2	-	3002	Granzyme B (granzyme 2, cytotoxic T-lymphocyte-associated serine esterase 1)	Hs.1051	3002	GZMB	14	Biological Process:		proteolysis	apoptosis	cleavage of lamin	induction of apoptosis by intracellular signals	activation of pro-apoptotic gene products	cytolysis	positive regulation of cellular process	positive regulation of programmed cell death	positive regulation of biological process	cellular macromolecule catabolic process	induction of programmed cell death	induction of apoptosis	organelle organization	cellular process	cellular component disassembly	cell death	regulation of programmed cell death	macromolecule metabolic process	biological regulation	regulation of biological process	regulation of cellular process	cellular component organization or biogenesis	cellular macromolecule metabolic process	regulation of apoptosis	cellular component disassembly at cellular level	programmed cell death	protein catabolic process	cleavage of cytoskeletal proteins involved in apoptosis	cellular component organization or biogenesis at cellular level	proteolysis involved in cellular protein catabolic process	macromolecule catabolic process	cellular component organization	cellular component organization at cellular level
na	na	1.03741	2.50972	0.097103	0.082423	37.8	100	-	84069	Pleckstrin homology domain containing, family N member 1	Hs.528691	84069	PLEKHN1	1
na	na	0.311522	1.77247	0.404941	0.210435	24.4	63	-	100507568	hypothetical LOC100507568	-	100507568	-	-
na	na	3.6795	5.13927	0.200812	0.083637	246	620.8	-	140711	Chromosome 20 open reading frame 118	Hs.472630	140711	C20orf118	20
na	na	1.42464	2.88392	0.213898	0.202213	48.8	135.2	-	474384	coagulation factor VIII-associated (intronic transcript) 3	-	474384	-	-	Biological Process:		biological_process	all	Molecular Function:	molecular_function	binding	all	Cellular Component:	nucleus	intracellular membrane-bounded organelle	intracellular organelle	intracellular part	intracellular	membrane-bounded organelle	organelle	cell part	all	cell	cellular_component
na	na	2.18224	3.64115	0.24835	0.153356	83.2	225	-	474383	Coagulation factor VIII-associated (intronic transcript) 2	Hs.593687	474383	F8A2	X
na	na	2.05865	3.51495	0.288077	0.287819	84.8	222.2	-	285972	Hypothetical protein LOC285972	Hs.647110	285972	LOC285972	7
na	na	3.08234	4.53709	0.392033	0.106042	168.4	415.4	-	5732	Prostaglandin E receptor 2 (subtype EP2), 53kDa	Hs.2090	5732	PTGER2	14	Biological Process:		G-protein coupled receptor protein signaling pathway	regulation of cell proliferation	cell surface receptor linked signaling pathway	regulation of biological process	regulation of cellular process	cellular process	cell proliferation	signal transduction	cellular response to stimulus	response to stimulus	signaling	biological regulation	Molecular Function:	receptor activity	G-protein coupled receptor activity	prostaglandin E receptor activity	transmembrane receptor activity	prostanoid receptor activity	icosanoid receptor activity	signal transducer activity	molecular transducer activity	prostaglandin receptor activity	Cellular Component:	plasma membrane	integral to plasma membrane	plasma membrane part	all	cell part	membrane part	cell periphery	intrinsic to membrane	integral to membrane	intrinsic to plasma membrane
na	na	6.3256	7.76929	0.198577	0.165915	1490.4	3883.4	-	23780	Apolipoprotein L, 2	Hs.474740	23780	APOL2	22	Biological Process:		lipid metabolic process	transport	lipid transport	acute-phase response	multicellular organismal development	cholesterol metabolic process	lipoprotein metabolic process	maternal process involved in female pregnancy	multicellular organism reproduction	steroid metabolic process	reproduction	inflammatory response	multi-organism process	cellular metabolic process	developmental process	response to wounding	sterol metabolic process	cellular process	multicellular organismal process	multicellular organismal reproductive process	macromolecule metabolic process	lipid localization	primary metabolic process	defense response	metabolic process	reproductive process	small molecule metabolic process	cellular macromolecule metabolic process	establishment of localization	organic substance transport	macromolecule localization	response to stress	response to stimulus
na	na	6.93157	8.37481	0.189481	0.09815	2230.6	5844.2	-	80149	Zinc finger CCCH-type containing 12A	Hs.656294	80149	ZC3H12A	1	Biological Process:		angiogenesis	apoptosis	multicellular organismal development	cell differentiation	anatomical structure morphogenesis	anatomical structure formation involved in morphogenesis	developmental process	cellular process	multicellular organismal process	cardiovascular system development	anatomical structure development	cell death	vasculature development	blood vessel development	death	blood vessel morphogenesis	system development	programmed cell death	cellular developmental process	circulatory system development	Molecular Function:	endonuclease activity	hydrolase activity	metal ion binding	hydrolase activity, acting on ester bonds	cation binding	ion binding	binding	catalytic activity	nuclease activity	Cellular Component:	nucleus	nucleolus
na	na	8.19506	9.63802	0.100654	0.058951	5296.2	13988.2	-	57169	Zinc finger, NFX1-type containing 1	Hs.371794	57169	ZNFX1	20	Molecular Function:		metal ion binding	cation binding	ion binding	binding
na	na	2.89654	4.324	0.11752	0.054289	134.4	353.6	-	6652	Sorbitol dehydrogenase	Hs.878	6652	SORD	15	Biological Process:		glucose metabolic process	sorbitol catabolic process	sperm motility	fructose biosynthetic process	L-xylitol catabolic process	L-xylitol metabolic process	oxidation-reduction process	cellular process	hexose biosynthetic process	polyol metabolic process	sorbitol metabolic process	monosaccharide biosynthetic process	hexitol catabolic process	monosaccharide metabolic process	alditol catabolic process	cellular biosynthetic process	cellular carbohydrate metabolic process	hexose metabolic process	biosynthetic process	locomotion	alcohol metabolic process	hexitol metabolic process	alcohol biosynthetic process	small molecule catabolic process	small molecule biosynthetic process	cellular metabolic process	pentitol metabolic process	localization of cell	carbohydrate biosynthetic process	cell motility	primary metabolic process	carbohydrate catabolic process	catabolic process
na	na	3.10324	4.52988	0.183803	0.138719	164	409.8	-	23516	Solute carrier family 39 (zinc transporter), member 14	Hs.491232	23516	SLC39A14	8	Biological Process:		ion transport	transmembrane transport	zinc ion transmembrane transport	transport	cation transport	transition metal ion transport	zinc ion transport	establishment of localization	divalent inorganic cation transport	ion transmembrane transport	cellular process	divalent metal ion transport	localization	metal ion transport	Molecular Function:	zinc ion transmembrane transporter activity	metal ion transmembrane transporter activity	cation transmembrane transporter activity	substrate-specific transmembrane transporter activity	substrate-specific transporter activity	divalent inorganic cation transmembrane transporter activity	transporter activity	ion transmembrane transporter activity	inorganic cation transmembrane transporter activity	transition metal ion transmembrane transporter activity	transmembrane transporter activity	Cellular Component:	endoplasmic reticulum	Golgi apparatus	plasma membrane	integral to membrane	lamellipodium	intracellular organelle
na	na	1.67099	3.08947	0.262652	0.30363	62.8	158.4	-	57801	Hairy and enhancer of split 4 (Drosophila)	Hs.154029	57801	HES4	1	Biological Process:		regulation of transcription, DNA-dependent	multicellular organismal development	nervous system development	cell differentiation	nitrogen compound metabolic process	developmental process	regulation of macromolecule metabolic process	multicellular organismal process	cellular process	anatomical structure development	nucleic acid metabolic process	cellular macromolecule biosynthetic process	macromolecule metabolic process	gene expression	regulation of nucleobase, nucleoside, nucleotide and nucleic acid metabolic process	nucleobase, nucleoside, nucleotide and nucleic acid metabolic process	biological regulation	regulation of biological process	regulation of cellular process	system development	cellular macromolecule metabolic process	regulation of nitrogen compound metabolic process	regulation of cellular metabolic process	cellular biosynthetic process	biosynthetic process	transcription, DNA-dependent	regulation of biosynthetic process	regulation of cellular macromolecule biosynthetic process	cellular nitrogen compound metabolic process	cellular metabolic process	RNA metabolic process	regulation of transcription	regulation of cellular biosynthetic process
na	na	-0.892952	0.521971	0.26077	0.299506	11	27.2	-	286676	Immunoglobulin-like domain containing receptor 1	Hs.98484	286676	ILDR1	3	Molecular Function:		receptor activity	molecular transducer activity	signal transducer activity	Cellular Component:	cytoplasm	cytosol	plasma membrane	integral to membrane	intracellular part	intracellular	all	cell part	membrane part	intrinsic to membrane	cell periphery	cytoplasmic part	cellular_component	cell	membrane
na	na	5.4195	6.82924	0.204908	0.165286	768.2	2031.8	-	24145	Pannexin 1	Hs.591976	24145	PANX1	11	Biological Process:		cation transport	calcium ion transport	synaptic transmission	response to ATP	protein hexamerization	positive regulation of cytokine secretion	positive regulation of interleukin-1 alpha secretion	positive regulation of interleukin-1 beta secretion	calcium ion transmembrane transport	multicellular organismal signaling	positive regulation of cellular process	establishment of localization in cell	regulation of localization	interleukin-1 alpha secretion	multicellular organismal process	cellular process	protein complex biogenesis	signaling	biological regulation	regulation of protein secretion	regulation of multicellular organismal process	cellular component organization or biogenesis	regulation of establishment of protein localization	positive regulation of secretion	cell-cell signaling	macromolecular complex subunit organization	interleukin-1 secretion	response to stimulus	system process	protein localization	regulation of cytokine production	positive regulation of interleukin-1 beta production	transport
na	na	0.461441	1.87105	0.257367	0.357823	25.4	71.2	-	440695	Ets variant 3-like	Hs.127138	440695	ETV3L	1	Biological Process:		regulation of transcription, DNA-dependent	nitrogen compound metabolic process	regulation of macromolecule metabolic process	cellular process	nucleic acid metabolic process	cellular macromolecule biosynthetic process	macromolecule metabolic process	gene expression	regulation of nucleobase, nucleoside, nucleotide and nucleic acid metabolic process	nucleobase, nucleoside, nucleotide and nucleic acid metabolic process	biological regulation	regulation of biological process	regulation of cellular process	cellular macromolecule metabolic process	regulation of nitrogen compound metabolic process	regulation of cellular metabolic process	cellular biosynthetic process	biosynthetic process	transcription, DNA-dependent	regulation of biosynthetic process	regulation of cellular macromolecule biosynthetic process	cellular nitrogen compound metabolic process	cellular metabolic process	RNA metabolic process	regulation of transcription	regulation of cellular biosynthetic process	regulation of metabolic process	regulation of primary metabolic process	primary metabolic process	metabolic process	regulation of gene expression	transcription	RNA biosynthetic process
na	na	3.84834	5.25266	0.295838	0.264119	268.4	708.4	-	1030	Cyclin-dependent kinase inhibitor 2B (p15, inhibits CDK4)	Hs.72901	1030	CDKN2B	9	Biological Process:		regulation of cyclin-dependent protein kinase activity	G1 phase of mitotic cell cycle	G2/M transition of mitotic cell cycle	mitotic cell cycle	cell cycle arrest	negative regulation of cell proliferation	response to organic cyclic compound	megakaryocyte differentiation	positive regulation of transforming growth factor beta receptor signaling pathway	positive regulation of epithelial cell differentiation	mitotic cell cycle G1/S transition checkpoint	cellular response to extracellular stimulus	cellular response to nutrient	response to cytokine stimulus	negative regulation of phosphorylation	negative regulation of epithelial cell proliferation	regulation of mitotic cell cycle	mitotic cell cycle checkpoint	cell differentiation	regulation of epithelial cell differentiation	negative regulation of cellular metabolic process	regulation of cell differentiation	positive regulation of cellular process	regulation of epithelial cell proliferation	enzyme linked receptor protein signaling pathway	multicellular organismal process	regulation of phosphorylation	cellular process	negative regulation of phosphate metabolic process	transforming growth factor beta receptor signaling pathway	anatomical structure development	myeloid cell differentiation	signaling
na	na	2.60751	4.01157	0.14475	0.096411	110.4	282.8	-	53840	tripartite motif-containing 34	-	53840	-	-	Biological Process:		protein trimerization	cellular component assembly	cellular component biogenesis	protein oligomerization	protein complex subunit organization	cellular component organization or biogenesis	protein complex assembly	protein complex biogenesis	macromolecular complex subunit organization	macromolecular complex assembly	cellular component organization	Molecular Function:	molecular_function	zinc ion binding	metal ion binding	cation binding	ion binding	binding	transition metal ion binding	all	Cellular Component:	intracellular	cytoplasm	intracellular part	cell	all	cellular_component	cell part
na	na	6.93015	8.33248	0.201001	0.137082	2245.2	5701.4	-	64005	Myosin IG	Hs.37617	64005	MYO1G	7	Molecular Function:		nucleotide binding	motor activity	actin binding	calmodulin binding	ATP binding	hydrolase activity	hydrolase activity, acting on acid anhydrides, in phosphorus-containing anhydrides	purine ribonucleoside triphosphate binding	purine nucleotide binding	nucleoside-triphosphatase activity	hydrolase activity, acting on acid anhydrides	binding	catalytic activity	cytoskeletal protein binding	protein binding	adenyl ribonucleotide binding	ribonucleotide binding	pyrophosphatase activity	adenyl nucleotide binding	purine ribonucleotide binding	Cellular Component:	plasma membrane	myosin complex	intracellular organelle	intracellular part	non-membrane-bounded organelle	all	cell periphery	cell	cytoskeletal part	intracellular	organelle	actin cytoskeleton
na	na	2.347	3.74859	0.320006	0.229411	100.6	250.4	-	56938	Aryl hydrocarbon receptor nuclear translocator-like 2	Hs.434269	56938	ARNTL2	12	Biological Process:		transcription, DNA-dependent	regulation of transcription, DNA-dependent	regulation of transcription from RNA polymerase II promoter	circadian rhythm	entrainment of circadian clock	nitrogen compound metabolic process	response to external stimulus	regulation of macromolecule metabolic process	cellular process	nucleic acid metabolic process	cellular macromolecule biosynthetic process	macromolecule metabolic process	regulation of nucleobase, nucleoside, nucleotide and nucleic acid metabolic process	gene expression	biological regulation	nucleobase, nucleoside, nucleotide and nucleic acid metabolic process	regulation of cellular process	regulation of biological process	regulation of nitrogen compound metabolic process	cellular macromolecule metabolic process	regulation of cellular metabolic process	transcription from RNA polymerase II promoter	response to stimulus	cellular biosynthetic process	biosynthetic process	regulation of biosynthetic process	regulation of cellular macromolecule biosynthetic process	cellular nitrogen compound metabolic process	cellular metabolic process	RNA metabolic process	regulation of cellular biosynthetic process	regulation of transcription	regulation of metabolic process
na	na	4.05808	5.45885	0.047937	0.140791	301	776.6	-	80021	Transmembrane protein 62	Hs.511175	80021	TMEM62	15	Cellular Component:		membrane	integral to membrane	intrinsic to membrane	cell	all	cellular_component	cell part	membrane part
na	na	6.72275	8.11492	0.35604	0.050316	2078.6	4853.4	-	11182	Solute carrier family 2 (facilitated glucose transporter), member 6	Hs.244378	11182	SLC2A6	9	Biological Process:		carbohydrate transport	glucose transport	transmembrane transport	transport	establishment of localization	organic substance transport	cellular process	localization	hexose transport	monosaccharide transport	Molecular Function:	glucose transmembrane transporter activity	substrate-specific transmembrane transporter activity	D-glucose transmembrane transporter activity	substrate-specific transporter activity	transporter activity	hexose transmembrane transporter activity	sugar transmembrane transporter activity	monosaccharide transmembrane transporter activity	transmembrane transporter activity	carbohydrate transmembrane transporter activity	Cellular Component:	plasma membrane	membrane	integral to membrane	intrinsic to membrane	cell periphery	cell	all	cellular_component	cell part	membrane part
na	na	-0.00465	1.3868	0.231236	0.151897	19	46.4	-	283416	Chromosome 12 open reading frame 61	Hs.375881	283416	C12orf61	12
na	na	5.47488	6.86277	0.328686	0.205068	847.6	2101	-	10970	Cytoskeleton-associated protein 4	Hs.74368	10970	CKAP4	12	Cellular Component:		membrane fraction	endoplasmic reticulum	membrane	integral to membrane	ER-Golgi intermediate compartment membrane	intracellular organelle	intracellular part	membrane-bounded organelle	all	insoluble fraction	membrane part	intrinsic to membrane	cytoplasmic part	ER-Golgi intermediate compartment	cell	intracellular membrane-bounded organelle	intracellular	organelle	cell fraction	cell part	cytoplasm	organelle membrane	cellular_component	organelle part
na	na	3.94505	5.33206	0.266399	0.248349	304.8	754.4	-	10581	Interferon induced transmembrane protein 2 (1-8D)	Hs.709321	10581	IFITM2	11	Biological Process:		immune response	response to biotic stimulus	response to virus	cytokine-mediated signaling pathway	innate immune response	type I interferon-mediated signaling pathway	cellular response to organic substance	multi-organism process	cellular response to cytokine stimulus	cellular process	response to other organism	signaling	cellular response to type I interferon	defense response	biological regulation	response to organic substance	immune system process	cell surface receptor linked signaling pathway	response to chemical stimulus	regulation of cellular process	regulation of biological process	response to stress	signal transduction	response to stimulus	cellular response to stimulus	cellular response to chemical stimulus	response to type I interferon	response to cytokine stimulus	Molecular Function:	protein binding	binding	Cellular Component:	plasma membrane
na	na	1.06463	2.45097	0.23674	0.210428	39.2	100	-	100422977	microRNA 1184-3	-	100422977	-	-
na	na	-0.36435	1.02083	0.370441	0.180886	17.2	37.4	-	100506463	hypothetical protein LOC100506463	-	100506463	-	-
na	na	2.30219	3.68287	0.419876	0.270648	110	243	-	94120	Synaptotagmin-like 3	Hs.436977	94120	SYTL3	6	Biological Process:		intracellular protein transport	establishment of protein localization	transport	cellular localization	establishment of localization in cell	establishment of localization	intracellular transport	cellular macromolecule localization	cellular protein localization	cellular process	macromolecule localization	protein transport	protein localization	localization	Molecular Function:	zinc ion binding	Rab GTPase binding	nucleoside-triphosphatase regulator activity	cation binding	small GTPase regulator activity	binding	enzyme binding	GTPase regulator activity	Ras GTPase binding	enzyme regulator activity	protein binding	GTPase binding	small GTPase binding	ion binding	transition metal ion binding	metal ion binding	Cellular Component:	endomembrane system
na	na	8.30579	9.68627	0.199267	0.048532	6164.8	14405.4	-	2537	Interferon, alpha-inducible protein 6	Hs.523847	2537	IFI6	1	Biological Process:		release of cytochrome c from mitochondria	anti-apoptosis	immune response	cytokine-mediated signaling pathway	negative regulation of caspase activity	negative regulation of mitochondrial depolarization	type I interferon-mediated signaling pathway	regulation of hydrolase activity	apoptosis	regulation of caspase activity	cellular process	cell death	ion homeostasis	signaling	regulation of programmed cell death	negative regulation of biological process	regulation of endopeptidase activity	negative regulation of hydrolase activity	biological regulation	chemical homeostasis	cell surface receptor linked signaling pathway	cellular component organization or biogenesis	programmed cell death	regulation of biological quality	response to stimulus	cellular response to chemical stimulus	cellular homeostasis	membrane depolarization	response to cytokine stimulus	cellular component organization at cellular level	cellular response to organic substance	mitochondrial depolarization	cellular response to cytokine stimulus
na	na	4.94904	6.3285	0.231702	0.198748	599.8	1456	-	5696	Proteasome (prosome, macropain) subunit, beta type, 8 (large multifunctional peptidase 7)	Hs.180062	5696	PSMB8	6	Biological Process:		cell cycle checkpoint	G1/S transition of mitotic cell cycle	S phase of mitotic cell cycle	M/G1 transition of mitotic cell cycle	mitotic cell cycle	regulation of cellular amino acid metabolic process	apoptosis	DNA damage response, signal transduction by p53 class mediator resulting in cell cycle arrest	viral reproduction	RNA metabolic process	mRNA metabolic process	cytokine-mediated signaling pathway	anaphase-promoting complex-dependent proteasomal ubiquitin-dependent protein catabolic process	cellular nitrogen compound metabolic process	regulation of apoptosis	interspecies interaction between organisms	negative regulation of ubiquitin-protein ligase activity involved in mitotic cell cycle	positive regulation of ubiquitin-protein ligase activity involved in mitotic cell cycle	regulation of ubiquitin-protein ligase activity involved in mitotic cell cycle	proteolysis involved in cellular protein catabolic process	type I interferon-mediated signaling pathway	negative regulation of cellular metabolic process	positive regulation of cellular process	positive regulation of protein ubiquitination	cell death	biological regulation	intracellular signal transduction	proteasomal ubiquitin-dependent protein catabolic process	positive regulation of catalytic activity	negative regulation of protein modification process	signal transduction involved in DNA integrity checkpoint	positive regulation of protein metabolic process	response to stimulus
na	na	8.17831	9.55608	0.231007	0.047341	5425.8	13259.2	-	2634	Guanylate binding protein 2, interferon-inducible	Hs.386567	2634	GBP2	1	Biological Process:		immune response	cytokine-mediated signaling pathway	interferon-gamma-mediated signaling pathway	type I interferon-mediated signaling pathway	cellular response to organic substance	cellular response to cytokine stimulus	cellular process	signaling	cellular response to type I interferon	defense response	biological regulation	response to organic substance	immune system process	cell surface receptor linked signaling pathway	response to chemical stimulus	regulation of cellular process	regulation of biological process	response to stress	innate immune response	cellular response to stimulus	signal transduction	response to stimulus	response to interferon-gamma	cellular response to chemical stimulus	response to type I interferon	cellular response to interferon-gamma	response to cytokine stimulus	Molecular Function:	nucleotide binding	GTPase activity	GTP binding	hydrolase activity	hydrolase activity, acting on acid anhydrides, in phosphorus-containing anhydrides
na	na	6.6892	8.06448	0.198824	0.053129	1998.6	4686.6	-	9246	Ubiquitin-conjugating enzyme E2L 6	Hs.425777	9246	UBE2L6	11	Biological Process:		protein modification process	protein ubiquitination	negative regulation of type I interferon production	post-translational protein modification	regulation of type I interferon production	cellular metabolic process	multicellular organismal process	cellular process	type I interferon production	negative regulation of biological process	macromolecule metabolic process	primary metabolic process	biological regulation	metabolic process	protein modification by small protein conjugation	cytokine production	regulation of biological process	protein metabolic process	cellular macromolecule metabolic process	regulation of multicellular organismal process	negative regulation of cytokine production	cellular protein metabolic process	regulation of cytokine production	negative regulation of multicellular organismal process	protein modification by small protein conjugation or removal	macromolecule modification	Molecular Function:	ubiquitin-protein ligase activity	protein binding	ligase activity	acid-amino acid ligase activity	binding	catalytic activity
na	na	7.19366	8.5626	0.175166	0.223419	2673.2	7049.2	-	3638	Insulin induced gene 1	Hs.520819	3638	INSIG1	7	Biological Process:		triglyceride metabolic process	cholesterol biosynthetic process	response to sterol depletion	metabolic process	steroid metabolic process	cell proliferation	negative regulation of steroid biosynthetic process	ER-nuclear sterol response pathway	inner ear morphogenesis	middle ear morphogenesis	negative regulation of fat cell differentiation	negative regulation of fatty acid biosynthetic process	palate development	cranial suture morphogenesis	negative regulation of developmental process	cell differentiation	regulation of fatty acid biosynthetic process	fat cell differentiation	negative regulation of cellular metabolic process	regulation of cell differentiation	inner ear development	multicellular organismal process	cellular process	anatomical structure development	signaling	negative regulation of biological process	negative regulation of biosynthetic process	biological regulation	embryonic morphogenesis	organic acid biosynthetic process	cellular response to sterol depletion	lipid metabolic process	cellular biosynthetic process
na	na	4.1538	5.52117	0.31231	0.168136	344.2	824	-	55650	Phosphatidylinositol glycan anchor biosynthesis, class V	Hs.259605	55650	PIGV	1	Biological Process:		C-terminal protein lipidation	GPI anchor biosynthetic process	preassembly of GPI anchor in ER membrane	post-translational protein modification	cellular protein metabolic process	glycerophospholipid metabolic process	lipoprotein metabolic process	cellular process	cellular macromolecule biosynthetic process	protein modification process	macromolecule metabolic process	glycerolipid biosynthetic process	organophosphate metabolic process	cellular macromolecule metabolic process	GPI anchor metabolic process	lipid metabolic process	protein lipidation	lipoprotein biosynthetic process	cellular biosynthetic process	lipid biosynthetic process	biosynthetic process	glycerolipid metabolic process	phosphatidylinositol metabolic process	phospholipid metabolic process	glycerophospholipid biosynthetic process	cellular metabolic process	primary metabolic process	metabolic process	protein metabolic process	cellular lipid metabolic process	phosphatidylinositol biosynthetic process	C-terminal protein amino acid modification	macromolecule modification
na	na	2.72061	4.08386	0.146095	0.096753	118.8	297.4	-	445372	TRIM6-TRIM34 readthrough	-	445372	-	-
na	na	4.50065	5.86219	0.365144	0.237837	469	1095	-	117289	T-cell activation RhoGTPase activating protein	Hs.529984	117289	TAGAP	6	Biological Process:		signal transduction	small GTPase mediated signal transduction	regulation of small GTPase mediated signal transduction	regulation of signal transduction	regulation of biological process	regulation of cellular process	cellular process	regulation of response to stimulus	cellular response to stimulus	response to stimulus	signaling	regulation of signaling	biological regulation	intracellular signal transduction	Molecular Function:	guanyl-nucleotide exchange factor activity	GTPase activator activity	enzyme regulator activity	nucleoside-triphosphatase regulator activity	enzyme activator activity	GTPase regulator activity	Cellular Component:	intracellular	cytosol	cytoplasmic part	intracellular part	cell	all	cellular_component	cell part	cytoplasm
na	na	3.87584	5.23679	0.199492	0.269346	275	706	-	25865	Protein kinase D2	Hs.466987	25865	PRKD2	19	Biological Process:		protein phosphorylation	cell death	positive regulation of gene-specific transcription from RNA polymerase II promoter	intracellular signal transduction	protein autophosphorylation	T cell receptor signaling pathway	regulation of immune response	positive regulation of cellular process	cellular process	regulation of gene-specific transcription from RNA polymerase II promoter	immune response-activating signal transduction	positive regulation of nucleobase, nucleoside, nucleotide and nucleic acid metabolic process	signaling	positive regulation of biosynthetic process	regulation of nucleobase, nucleoside, nucleotide and nucleic acid metabolic process	immune response-regulating signaling pathway	biological regulation	cell surface receptor linked signaling pathway	immune response-activating cell surface receptor signaling pathway	transcription from RNA polymerase II promoter	response to stimulus	positive regulation of transcription, DNA-dependent	cellular biosynthetic process	biosynthetic process	transcription, DNA-dependent	regulation of biosynthetic process	regulation of cellular macromolecule biosynthetic process	positive regulation of gene-specific transcription	activation of immune response	RNA metabolic process	regulation of metabolic process	positive regulation of response to stimulus	positive regulation of transcription
na	na	5.08274	6.43972	0.108342	0.11365	626.4	1528.6	-	81622	Unc-93 homolog B1 (C. elegans)	Hs.502989	81622	UNC93B1	11	Biological Process:		intracellular protein transport	response to virus	toll-like receptor 3 signaling pathway	toll-like receptor 7 signaling pathway	toll-like receptor 9 signaling pathway	innate immune response	regulation of immune response	immune response	positive regulation of defense response	establishment of localization in cell	positive regulation of biological process	intracellular transport	cellular process	pattern recognition receptor signaling pathway	immune response-activating signal transduction	regulation of immune system process	response to other organism	signaling	protein transport	immune response-regulating signaling pathway	defense response	biological regulation	regulation of cellular process	regulation of biological process	cellular protein localization	regulation of defense response	macromolecule localization	response to stimulus	protein localization	toll-like receptor signaling pathway	positive regulation of immune system process	establishment of protein localization	transport
na	na	5.91603	7.27166	0.324972	0.156112	1187.8	2765.2	-	26298	Ets homologous factor	Hs.653859	26298	EHF	11	Biological Process:		transcription, DNA-dependent	multicellular organismal development	cell proliferation	epithelial cell differentiation	positive regulation of transcription, DNA-dependent	cell differentiation	positive regulation of cellular process	nitrogen compound metabolic process	positive regulation of biological process	developmental process	positive regulation of metabolic process	regulation of macromolecule metabolic process	multicellular organismal process	cellular process	anatomical structure development	positive regulation of nucleobase, nucleoside, nucleotide and nucleic acid metabolic process	nucleic acid metabolic process	cellular macromolecule biosynthetic process	positive regulation of macromolecule metabolic process	epithelium development	macromolecule metabolic process	positive regulation of biosynthetic process	regulation of nucleobase, nucleoside, nucleotide and nucleic acid metabolic process	gene expression	biological regulation	nucleobase, nucleoside, nucleotide and nucleic acid metabolic process	regulation of cellular process	regulation of biological process	positive regulation of cellular biosynthetic process	regulation of nitrogen compound metabolic process	cellular macromolecule metabolic process	regulation of cellular metabolic process	cellular biosynthetic process
na	na	6.27689	7.63141	0.098117	0.101537	1401.6	3503.8	-	127544	Ring finger protein 19B	Hs.591504	127544	RNF19B	1	Molecular Function:		protein binding	zinc ion binding	ligase activity	metal ion binding	cation binding	ion binding	binding	transition metal ion binding	catalytic activity	Cellular Component:	membrane	integral to membrane	intrinsic to membrane	cell	all	cellular_component	cell part	membrane part
na	na	1.92454	3.27672	0.344748	0.212187	72.4	180.8	-	6506	Solute carrier family 1 (glial high affinity glutamate transporter), member 2	Hs.502338	6506	SLC1A2	11	Biological Process:		ion transport	dicarboxylic acid transport	synaptic transmission	nervous system development	visual behavior	response to wounding	multicellular organismal aging	L-glutamate transport	telencephalon development	adult behavior	cellular response to extracellular stimulus	multicellular organism growth	response to drug	response to amino acid stimulus	positive regulation of glucose import	L-glutamate import	transmembrane transport	D-aspartate import	multicellular organismal signaling	regulation of localization	multicellular organismal process	cellular process	response to endogenous stimulus	anatomical structure development	carboxylic acid transport	signaling	organic acid transport	biological regulation	response to amine stimulus	response to abiotic stimulus	glucose transport	cell-cell signaling	regulation of glucose import
na	na	6.28532	7.63373	0.259457	0.253766	1503.6	3769.4	-	64116	Solute carrier family 39 (zinc transporter), member 8	Hs.288034	64116	SLC39A8	4	Biological Process:		ion transport	zinc ion transport	transmembrane transport	zinc ion transmembrane transport	transport	cation transport	transition metal ion transport	establishment of localization	divalent inorganic cation transport	ion transmembrane transport	cellular process	divalent metal ion transport	localization	metal ion transport	Molecular Function:	zinc ion transmembrane transporter activity	metal ion transmembrane transporter activity	cation transmembrane transporter activity	substrate-specific transmembrane transporter activity	substrate-specific transporter activity	divalent inorganic cation transmembrane transporter activity	transporter activity	ion transmembrane transporter activity	inorganic cation transmembrane transporter activity	transition metal ion transmembrane transporter activity	transmembrane transporter activity	Cellular Component:	plasma membrane	integral to membrane	organelle membrane	membrane-bounded organelle	organelle	all
na	na	0.417625	1.76339	0.286635	0.174603	26.6	61.6	-	1379	Complement component (3b/4b) receptor 1-like	Hs.655194	1379	CR1L	1	Cellular Component:		extracellular region	cytoplasm	membrane	intracellular part	intracellular	cell	cell part	all	cellular_component
na	na	6.43292	7.77196	0.293068	0.148048	1598.2	3901.6	-	9322	Thyroid hormone receptor interactor 10	Hs.515094	9322	TRIP10	19	Biological Process:		endocytosis	cell communication	signal transduction	small GTPase mediated signal transduction	actin cytoskeleton organization	regulation of small GTPase mediated signal transduction	regulation of signal transduction	cellular component organization at cellular level	actin filament-based process	transport	organelle organization	cellular process	regulation of response to stimulus	membrane organization	signaling	cytoskeleton organization	biological regulation	intracellular signal transduction	regulation of cellular process	regulation of biological process	cellular component organization or biogenesis	establishment of localization	cellular membrane organization	membrane invagination	cellular response to stimulus	response to stimulus	vesicle-mediated transport	cellular component organization or biogenesis at cellular level	cellular component organization	localization	regulation of signaling	Molecular Function:	GTPase activator activity
na	na	2.60581	3.9436	0.133479	0.19643	115.4	287.8	-	4648	Myosin VIIB	Hs.154578	4648	MYO7B	2	Molecular Function:		nucleotide binding	motor activity	actin binding	ATP binding	hydrolase activity	hydrolase activity, acting on acid anhydrides, in phosphorus-containing anhydrides	purine ribonucleoside triphosphate binding	purine nucleotide binding	nucleoside-triphosphatase activity	hydrolase activity, acting on acid anhydrides	binding	catalytic activity	cytoskeletal protein binding	protein binding	adenyl ribonucleotide binding	ribonucleotide binding	pyrophosphatase activity	adenyl nucleotide binding	purine ribonucleotide binding	Cellular Component:	cytoskeleton	plasma membrane	apical plasma membrane	myosin complex	intracellular organelle	intracellular part	apical part of cell	plasma membrane part	non-membrane-bounded organelle	all	membrane part	cell periphery	cell
na	na	2.37689	3.71174	0.368127	0.181359	100	237.6	-	51312	Solute carrier family 25, member 37	Hs.596025	51312	SLC25A37	8	Biological Process:		ion transport	iron ion transport	transport	cation transport	transition metal ion transport	establishment of localization	localization	metal ion transport	Cellular Component:	mitochondrion	mitochondrial inner membrane	membrane	integral to membrane	organelle inner membrane	intracellular organelle	intracellular part	membrane-bounded organelle	all	membrane part	intrinsic to membrane	mitochondrial envelope	cytoplasmic part	organelle envelope	mitochondrial part	mitochondrial membrane	envelope	cell	intracellular membrane-bounded organelle	intracellular	organelle	cell part	cytoplasm	organelle membrane
na	na	6.46785	7.7918	0.256313	0.080653	1620.6	3909.2	-	8767	Receptor-interacting serine-threonine kinase 2	Hs.103755	8767	RIPK2	8	Biological Process:		activation of MAPK activity	positive regulation of cytokine-mediated signaling pathway	toll-like receptor signaling pathway	MyD88-dependent toll-like receptor signaling pathway	MyD88-independent toll-like receptor signaling pathway	positive regulation of T-helper 1 type immune response	apoptosis	anti-apoptosis	inflammatory response	signal transduction	JNK cascade	Toll signaling pathway	positive regulation of protein ubiquitination	lipopolysaccharide-mediated signaling pathway	positive regulation of chemokine production	positive regulation of interferon-gamma production	positive regulation of interleukin-2 production	positive regulation of interleukin-6 production	positive regulation of tumor necrosis factor production	positive regulation of stress-activated MAPK cascade	positive regulation of immature T cell proliferation	toll-like receptor 1 signaling pathway	toll-like receptor 2 signaling pathway	toll-like receptor 3 signaling pathway	toll-like receptor 4 signaling pathway	T cell proliferation	positive regulation of apoptosis	positive regulation of I-kappaB kinase/NF-kappaB cascade	response to exogenous dsRNA	innate immune response	positive regulation of T-helper 1 cell differentiation	positive regulation of JNK cascade	positive regulation of alpha-beta T cell proliferation
na	na	2.15042	3.47258	0.323592	0.351676	93.6	220.6	-	4862	Neuronal PAS domain protein 2	Hs.156832	4862	NPAS2	2	Biological Process:		transcription, DNA-dependent	regulation of transcription, DNA-dependent	central nervous system development	circadian sleep/wake cycle	locomotor rhythm	positive regulation of transcription from RNA polymerase II promoter	rhythmic process	positive regulation of cellular process	multicellular organismal process	cellular process	anatomical structure development	positive regulation of nucleobase, nucleoside, nucleotide and nucleic acid metabolic process	positive regulation of biosynthetic process	regulation of nucleobase, nucleoside, nucleotide and nucleic acid metabolic process	biological regulation	transcription from RNA polymerase II promoter	positive regulation of transcription, DNA-dependent	response to stimulus	cellular biosynthetic process	biosynthetic process	regulation of biosynthetic process	regulation of cellular macromolecule biosynthetic process	nervous system development	RNA metabolic process	regulation of metabolic process	positive regulation of transcription	positive regulation of RNA metabolic process	positive regulation of nitrogen compound metabolic process	transcription	positive regulation of cellular metabolic process	RNA biosynthetic process	nitrogen compound metabolic process	developmental process
na	na	2.92257	4.24424	0.052324	0.127891	136.6	333.4	-	160897	G protein-coupled receptor 180	Hs.657472	160897	GPR180	13	Cellular Component:		membrane	integral to membrane	intrinsic to membrane	cell	all	cellular_component	cell part	membrane part
na	na	0.530606	1.85163	0.136064	0.183647	26	65.4	-	4208	Myocyte enhancer factor 2C	Hs.653394	4208	MEF2C	5	Biological Process:		toll-like receptor signaling pathway	regulation of germinal center formation	MyD88-dependent toll-like receptor signaling pathway	MyD88-independent toll-like receptor signaling pathway	transcription, DNA-dependent	regulation of transcription, DNA-dependent	apoptosis	multicellular organismal development	nervous system development	muscle organ development	learning or memory	Toll signaling pathway	positive regulation of gene-specific transcription from RNA polymerase II promoter	negative regulation of gene-specific transcription from RNA polymerase II promoter	neuron differentiation	toll-like receptor 1 signaling pathway	toll-like receptor 2 signaling pathway	toll-like receptor 3 signaling pathway	toll-like receptor 4 signaling pathway	B cell proliferation	muscle cell differentiation	innate immune response	regulation of megakaryocyte differentiation	positive regulation of survival gene product expression	nerve growth factor receptor signaling pathway	neuron development	positive regulation of muscle cell differentiation	stress-activated MAPK cascade	regulation of synaptic activity	cell differentiation	negative regulation of gene expression	B cell activation	negative regulation of cellular metabolic process
na	na	6.0965	7.40889	0.129935	0.078708	1236.8	2990.4	-	6737	Tripartite motif-containing 21	Hs.532357	6737	TRIM21	11	Biological Process:		protein polyubiquitination	protein monoubiquitination	protein ubiquitination	protein destabilization	negative regulation of NF-kappaB transcription factor activity	positive regulation of cell cycle	protein autoubiquitination	protein trimerization	negative regulation of protein deubiquitination	negative regulation of cellular metabolic process	positive regulation of cellular process	cellular process	protein complex biogenesis	negative regulation of biological process	negative regulation of macromolecule metabolic process	regulation of nucleobase, nucleoside, nucleotide and nucleic acid metabolic process	biological regulation	cellular component organization or biogenesis	negative regulation of protein modification process	regulation of biological quality	macromolecular complex subunit organization	cellular biosynthetic process	regulation of transcription factor activity	biosynthetic process	transcription, DNA-dependent	regulation of biosynthetic process	regulation of cellular macromolecule biosynthetic process	negative regulation of transcription factor activity	RNA metabolic process	negative regulation of DNA binding	regulation of metabolic process	regulation of protein modification process	regulation of cell cycle
na	na	7.37565	8.6833	0.08752	0.120056	3000.8	7242.8	-	4615	Myeloid differentiation primary response gene (88)	Hs.82116	4615	MYD88	3	Biological Process:		toll-like receptor signaling pathway	response to molecule of fungal origin	MyD88-dependent toll-like receptor signaling pathway	anti-apoptosis	signal transduction	cell surface receptor linked signaling pathway	Toll signaling pathway	response to virus	immunoglobulin mediated immune response	cytokine-mediated signaling pathway	lipopolysaccharide-mediated signaling pathway	response to peptidoglycan	response to lipopolysaccharide	positive regulation of interleukin-17 production	positive regulation of interleukin-23 production	positive regulation of interleukin-6 production	positive regulation of tumor necrosis factor production	toll-like receptor 1 signaling pathway	toll-like receptor 2 signaling pathway	toll-like receptor 4 signaling pathway	regulation of cell proliferation	positive regulation of I-kappaB kinase/NF-kappaB cascade	negative regulation of growth of symbiont in host	positive regulation of chemokine biosynthetic process	innate immune response	type I interferon biosynthetic process	positive regulation of transcription from RNA polymerase II promoter	positive regulation of JNK cascade	nerve growth factor receptor signaling pathway	positive regulation of smooth muscle cell proliferation	positive regulation of lymphocyte proliferation	regulation of inflammatory response	defense response to Gram-positive bacterium
na	na	5.03253	6.33327	0.154911	0.23503	601.8	1492	-	10906	TRAF-type zinc finger domain containing 1	Hs.5148	10906	TRAFD1	12	Biological Process:		response to cytokine stimulus	negative regulation of innate immune response	regulation of immune response	negative regulation of immune response	immune response	negative regulation of defense response	regulation of response to stimulus	regulation of immune system process	negative regulation of biological process	defense response	biological regulation	response to organic substance	immune system process	response to chemical stimulus	regulation of innate immune response	regulation of biological process	negative regulation of immune system process	innate immune response	regulation of defense response	response to stress	response to stimulus	negative regulation of response to stimulus	regulation of response to stress	Molecular Function:	protein binding	zinc ion binding	metal ion binding	cation binding	ion binding	binding	transition metal ion binding	Cellular Component:	intracellular
na	na	4.32062	5.61449	0.093138	0.143054	369.4	868.4	-	27071	Dual adaptor of phosphotyrosine and 3-phosphoinositides	Hs.436271	27071	DAPP1	4	Biological Process:		protein dephosphorylation	signal transduction	cellular metabolic process	cellular process	protein modification process	signaling	macromolecule metabolic process	primary metabolic process	biological regulation	metabolic process	phosphate metabolic process	regulation of cellular process	regulation of biological process	protein metabolic process	cellular macromolecule metabolic process	phosphorus metabolic process	response to stimulus	cellular response to stimulus	cellular protein metabolic process	dephosphorylation	macromolecule modification	Molecular Function:	protein tyrosine phosphatase activity	phospholipid binding	phosphatidylinositol-3,4,5-trisphosphate binding	phosphatidylinositol-3,4-bisphosphate binding	hydrolase activity	phosphatase activity	binding	phosphatidylinositol binding	catalytic activity	lipid binding	hydrolase activity, acting on ester bonds
na	na	1.40381	2.69228	0.43807	0.089415	53	114.2	-	4693	Norrie disease (pseudoglioma)	Hs.522615	4693	NDP	X	Biological Process:		placenta development	vacuole organization	signal transduction	cell surface receptor linked signaling pathway	cell-cell signaling	nervous system development	visual perception	sensory perception of sound	cell proliferation	Wnt receptor signaling pathway	extracellular matrix-cell signaling	response to stimulus	retina vasculature morphogenesis in camera-type eye	positive regulation of transcription regulator activity	retina development in camera-type eye	developmental process	cell communication	cellular process	organelle organization	multicellular organismal process	cardiovascular system development	anatomical structure development	regulation of transcription regulator activity	vasculature development	signaling	sensory perception	neurological system process	biological regulation	regulation of cellular process	regulation of biological process	system development	cellular component organization or biogenesis	eye development
na	na	13.6727	14.9598	0.360138	0.078065	250437	562767	-	3576	Interleukin 8	Hs.624	3576	IL8	4	Biological Process:		angiogenesis	response to molecule of bacterial origin	cellular component movement	chemotaxis	inflammatory response	immune response	cell cycle arrest	signal transduction	G-protein coupled receptor protein signaling pathway	negative regulation of cell proliferation	calcium-mediated signaling	regulation of cell adhesion	neutrophil chemotaxis	intracellular signal transduction	neutrophil activation	regulation of retroviral genome replication	embryonic digestive tract development	induction of positive chemotaxis	cellular response to lipopolysaccharide	positive regulation of neutrophil chemotaxis	regulation of response to external stimulus	taxis	reproduction	positive regulation of cellular process	regulation of localization	positive regulation of chemotaxis	cellular process	multicellular organismal process	anatomical structure development	cellular response to molecule of bacterial origin	response to other organism	vasculature development	regulation of locomotion
na	na	5.4355	6.72058	0.235219	0.109476	818.6	1889.4	-	55362	Transmembrane protein 63B	Hs.414473	55362	TMEM63B	6	Molecular Function:		nucleotide binding	protein binding	binding	Cellular Component:	membrane	integral to membrane	intrinsic to membrane	cell	all	cellular_component	cell part	membrane part
na	na	6.57585	7.86057	0.293155	0.114031	1809.8	4124.4	-	5054	Serpin peptidase inhibitor, clade E (nexin, plasminogen activator inhibitor type 1), member 1	Hs.414795	5054	SERPINE1	7	Biological Process:		response to reactive oxygen species	chronological cell aging	platelet degranulation	blood coagulation	regulation of receptor activity	negative regulation of plasminogen activation	negative regulation of endopeptidase activity	negative regulation of smooth muscle cell migration	platelet activation	positive regulation of blood coagulation	negative regulation of blood coagulation	negative regulation of cell migration	positive regulation of interleukin-8 production	negative regulation of cell adhesion mediated by integrin	response to cytokine stimulus	positive regulation of leukotriene production involved in inflammatory response	regulation of cell proliferation	tissue regeneration	glucose homeostasis	fibrinolysis	negative regulation of apoptosis	response to estrogen stimulus	positive regulation of angiogenesis	positive regulation of receptor-mediated endocytosis	positive regulation of inflammatory response	defense response to Gram-negative bacterium	response to glucocorticoid stimulus	negative regulation of fibrinolysis	response to hyperoxia	negative regulation of vascular wound healing	negative regulation of wound healing	cellular response to chemical stimulus	cellular response to lipopolysaccharide
na	na	5.47917	6.75682	0.261174	0.329031	888.4	2137.6	-	958	CD40 molecule, TNF receptor superfamily member 5	Hs.472860	958	CD40	20	Biological Process:		immune response-regulating cell surface receptor signaling pathway	protein complex assembly	inflammatory response	signal transduction	platelet activation	positive regulation of B cell proliferation	positive regulation of interleukin-12 production	B cell proliferation	positive regulation of I-kappaB kinase/NF-kappaB cascade	positive regulation of isotype switching to IgG isotypes	regulation of immune response	regulation of immunoglobulin secretion	cellular response to mechanical stimulus	positive regulation of endothelial cell apoptosis	positive regulation of cell activation	cellular response to abiotic stimulus	regulation of adaptive immune response based on somatic recombination of immune receptors built from	positive regulation of cellular process	B cell activation	immune effector process	apoptosis	positive regulation of DNA metabolic process	positive regulation of B cell activation	protein complex biogenesis	isotype switching	cell death	regulation of nucleobase, nucleoside, nucleotide and nucleic acid metabolic process	regulation of DNA recombination	immune response-regulating signaling pathway	biological regulation	response to abiotic stimulus	intracellular signal transduction	immune system development
na	na	8.42956	9.70466	0.316755	0.2016	6668	15364.8	-	3383	Intercellular adhesion molecule 1	Hs.643447	3383	ICAM1	19	Biological Process:		ovarian follicle development	regulation of leukocyte mediated cytotoxicity	T cell activation via T cell receptor contact with antigen bound to MHC molecule on antigen presenti	T cell antigen processing and presentation	positive regulation of cellular extravasation	cell adhesion	heterophilic cell-cell adhesion	leukocyte cell-cell adhesion	cell aging	regulation of cell shape	response to ionizing radiation	response to sulfur dioxide	response to organic cyclic compound	cytokine-mediated signaling pathway	membrane to membrane docking	regulation of cell adhesion	cellular response to nutrient levels	cell adhesion mediated by integrin	response to gonadotropin stimulus	response to drug	response to amino acid stimulus	interspecies interaction between organisms	positive regulation of nitric oxide biosynthetic process	response to ethanol	positive regulation of vasoconstriction	response to copper ion	virion attachment, binding of host cell surface receptor	regulation of immune response	leukocyte migration	positive regulation of NF-kappaB transcription factor activity	adhesion to symbiont	negative regulation of calcium ion transport	interferon-gamma-mediated signaling pathway
na	na	3.3993	4.67201	0.089675	0.165581	193.4	456	-	843	Caspase 10, apoptosis-related cysteine peptidase	Hs.5353	843	CASP10	2	Biological Process:		proteolysis	apoptosis	induction of apoptosis	induction of apoptosis by extracellular signals	regulation of apoptosis	positive regulation of I-kappaB kinase/NF-kappaB cascade	regulation of signal transduction	positive regulation of cellular process	positive regulation of programmed cell death	positive regulation of biological process	induction of programmed cell death	cell communication	cellular process	cell death	signaling	regulation of programmed cell death	macromolecule metabolic process	positive regulation of signaling	biological regulation	intracellular signal transduction	signal transduction via phosphorylation event	positive regulation of intracellular protein kinase cascade	regulation of cellular process	regulation of biological process	I-kappaB kinase/NF-kappaB cascade	positive regulation of signal transduction	programmed cell death	response to stimulus	positive regulation of cell communication	regulation of signaling	intracellular protein kinase cascade	regulation of I-kappaB kinase/NF-kappaB cascade	positive regulation of apoptosis
na	na	0.128377	1.39925	0.239793	0.272022	21.2	50.4	-	3299	Heat shock transcription factor 4	Hs.512156	3299	HSF4	16	Biological Process:		negative regulation of transcription from RNA polymerase II promoter	transcription, DNA-dependent	regulation of transcription, DNA-dependent	response to stress	positive regulation of cell proliferation	histone H3-K9 demethylation	camera-type eye development	positive regulation of cell differentiation	positive regulation of transcription from RNA polymerase II promoter	cell development	protein homotrimerization	cell differentiation	negative regulation of gene expression	regulation of cell differentiation	positive regulation of cellular process	negative regulation of cellular metabolic process	negative regulation of transcription, DNA-dependent	multicellular organismal process	cellular process	protein complex biogenesis	anatomical structure development	positive regulation of nucleobase, nucleoside, nucleotide and nucleic acid metabolic process	negative regulation of biological process	positive regulation of biosynthetic process	negative regulation of biosynthetic process	negative regulation of macromolecule metabolic process	regulation of nucleobase, nucleoside, nucleotide and nucleic acid metabolic process	biological regulation	cellular component organization or biogenesis	eye development	regulation of cell proliferation	transcription from RNA polymerase II promoter	macromolecular complex subunit organization
na	na	3.67393	4.94358	0.216761	0.156957	234.6	555.4	-	8263	Coagulation factor VIII-associated (intronic transcript) 1	Hs.533543	8263	F8A1	X
na	na	4.37515	5.64395	0.129168	0.123119	383.4	892.4	-	3717	Janus kinase 2 (a protein tyrosine kinase)	Hs.656213	3717	JAK2	9	Biological Process:		activation of MAPKK activity	protein phosphorylation	cellular component movement	signal transduction	enzyme linked receptor protein signaling pathway	G-protein coupled receptor protein signaling pathway	elevation of cytosolic calcium ion concentration	JAK-STAT cascade	STAT protein import into nucleus	mesoderm development	blood coagulation	positive regulation of cell proliferation	negative regulation of cell proliferation	induction of apoptosis by oxidative stress	hormone-mediated signaling pathway	positive regulation of phosphatidylinositol 3-kinase cascade	chromatin modification	cytokine-mediated signaling pathway	negative regulation of cell-cell adhesion	erythrocyte differentiation	positive regulation of cell migration	axon regeneration	mineralocorticoid receptor signaling pathway	positive regulation of insulin secretion	positive regulation of phosphoprotein phosphatase activity	positive regulation of interleukin-1 beta production	positive regulation of protein import into nucleus, translocation	response to hydroperoxide	histone H3-Y41 phosphorylation	intracellular signal transduction	tyrosine phosphorylation of Stat1 protein	positive regulation of tyrosine phosphorylation of Stat3 protein	positive regulation of tyrosine phosphorylation of Stat5 protein
na	na	4.223	5.49038	0.258223	0.267995	363.8	847.8	-	9674	KIAA0040	Hs.518138	9674	KIAA0040	1
na	na	6.2762	7.54342	0.380189	0.134383	1499	3324.6	-	9414	Tight junction protein 2 (zona occludens 2)	Hs.50382	9414	TJP2	9	Biological Process:		apoptosis	cellular component disassembly involved in apoptosis	cellular component organization at cellular level	cellular component organization or biogenesis	cellular component disassembly at cellular level	programmed cell death	cellular process	cell death	cellular component disassembly	cellular component organization or biogenesis at cellular level	cellular component organization	death	Molecular Function:	guanylate kinase activity	protein binding	binding	transferase activity	catalytic activity	transferase activity, transferring phosphorus-containing groups	nucleobase, nucleoside, nucleotide kinase activity	nucleotide kinase activity	kinase activity	phosphotransferase activity, phosphate group as acceptor	Cellular Component:	nucleus	cytoplasm	plasma membrane	adherens junction	tight junction	cell junction	intracellular organelle	intracellular part	plasma membrane part
na	na	0.452998	1.71698	0.226076	0.141464	25	58.4	-	728431	Hypothetical LOC728431	Hs.380738	728431	LOC728431	1
na	na	2.72988	3.99086	0.213489	0.226915	121.4	286.4	-	3728	Junction plakoglobin	Hs.514174	3728	JUP	17	Biological Process:		cell morphogenesis	desmosome assembly	negative regulation of heart induction by canonical Wnt receptor signaling pathway	atrioventricular valve morphogenesis	negative regulation of Wnt receptor signaling pathway involved in heart development	cytoskeletal anchoring at plasma membrane	gastrulation	ectoderm development	nervous system development	morphogenesis of embryonic epithelium	cell-cell adhesion	cell migration	cell junction assembly	adherens junction organization	positive regulation of protein import into nucleus	skin development	cell-cell junction organization	oocyte development	detection of mechanical stimulus	positive regulation of sequence-specific DNA binding transcription factor activity	protein heterooligomerization	endothelial cell-cell adhesion	cellular response to indole-3-methanol	positive regulation of canonical Wnt receptor signaling pathway	negative regulation of developmental process	cell differentiation	positive regulation of cellular process	negative regulation of cardiac cell fate specification	positive regulation of Wnt receptor signaling pathway	protein complex biogenesis	protein targeting	Wnt receptor signaling pathway	cardiac cell differentiation
na	na	1.26756	2.52841	0.239445	0.232586	44.2	105.8	-	90668	Leucine rich repeat containing 16B	Hs.26135	90668	LRRC16B	14
na	na	5.62865	6.88896	0.06318	0.109898	894.2	2078.6	-	5819	Poliovirus receptor-related 2 (herpesvirus entry mediator B)	Hs.655455	5819	PVRL2	19	Biological Process:		positive regulation of natural killer cell mediated cytotoxicity directed against tumor cell target	positive regulation of immunoglobulin mediated immune response	cell adhesion	homophilic cell adhesion	spermatid development	viral envelope fusion with host membrane	positive regulation of mast cell activation	cell junction assembly	adherens junction organization	susceptibility to natural killer cell mediated cytotoxicity	interspecies interaction between organisms	cell-cell junction organization	positive regulation of natural killer cell mediated cytotoxicity	virion attachment, binding of host cell surface coreceptor	regulation of immune response	adhesion to symbiont	susceptibility to T cell mediated cytotoxicity	positive regulation of cell activation	cell differentiation	mast cell activation	regulation of adaptive immune response based on somatic recombination of immune receptors built from	positive regulation of cellular process	immune effector process	positive regulation of natural killer cell mediated immunity	apoptosis	induction of programmed cell death	regulation of mast cell activation	cell death	viral infectious cycle	biological regulation	leukocyte activation	cellular component organization or biogenesis	response to stimulus
na	na	3.64558	4.90496	0.09809	0.168631	227	531.4	-	53917	RAB24, member RAS oncogene family	Hs.16258	53917	RAB24	5	Biological Process:		autophagy	small GTPase mediated signal transduction	protein transport	establishment of protein localization	transport	cellular metabolic process	cellular process	signaling	catabolic process	biological regulation	metabolic process	intracellular signal transduction	cellular catabolic process	regulation of cellular process	regulation of biological process	establishment of localization	macromolecule localization	signal transduction	cellular response to stimulus	response to stimulus	protein localization	localization	Molecular Function:	nucleotide binding	protein binding	GTP binding	guanyl ribonucleotide binding	purine ribonucleoside triphosphate binding	purine nucleotide binding	ribonucleotide binding	binding	purine ribonucleotide binding	guanyl nucleotide binding
na	na	5.51368	6.77182	0.092333	0.111918	844.6	1932.2	-	27348	Torsin family 1, member B (torsin B)	Hs.252682	27348	TOR1B	9	Biological Process:		response to unfolded protein	chaperone mediated protein folding requiring cofactor	cellular metabolic process	cellular process	protein folding	macromolecule metabolic process	primary metabolic process	metabolic process	response to organic substance	response to chemical stimulus	response to biotic stimulus	protein metabolic process	cellular macromolecule metabolic process	response to stress	response to stimulus	cellular protein metabolic process	'de novo' posttranslational protein folding	response to protein stimulus	chaperone-mediated protein folding	'de novo' protein folding	Molecular Function:	nucleotide binding	ATP binding	nucleoside-triphosphatase activity	unfolded protein binding	hydrolase activity	hydrolase activity, acting on acid anhydrides, in phosphorus-containing anhydrides	purine ribonucleoside triphosphate binding	purine nucleotide binding	hydrolase activity, acting on acid anhydrides	binding	catalytic activity	protein binding
na	na	-0.941015	0.315403	0.268119	0.305381	9.6	23	-	858	Caveolin 2	Hs.212332	858	CAV2	7	Biological Process:		negative regulation of endothelial cell proliferation	vesicle fusion	mitochondrion organization	endoplasmic reticulum organization	regulation of mitosis	synaptic transmission	negative regulation of cell proliferation	vesicle organization	vesicle docking	skeletal muscle fiber development	protein oligomerization	positive regulation of dopamine receptor signaling pathway	caveola assembly	cell differentiation	multicellular organismal signaling	regulation of mitotic cell cycle	positive regulation of cellular process	mitotic cell cycle	regulation of epithelial cell proliferation	multicellular organismal process	cellular process	protein complex biogenesis	anatomical structure development	signaling	regulation of cellular component organization	negative regulation of biological process	positive regulation of signaling	regulation of dopamine receptor signaling pathway	biological regulation	muscle organ development	cell surface receptor linked signaling pathway	cell cycle phase	cellular component organization or biogenesis
na	na	1.44084	2.69469	0.368722	0.184364	57.6	115.6	-	27113	BCL2 binding component 3	Hs.467020	27113	BBC3	19	Biological Process:		release of cytochrome c from mitochondria	apoptosis	induction of apoptosis	activation of caspase activity	determination of adult lifespan	induction of apoptosis by intracellular signals	activation of pro-apoptotic gene products	positive regulation of protein homooligomerization	DNA damage response, signal transduction by p53 class mediator resulting in induction of apoptosis	negative regulation of growth	positive regulation of thymocyte apoptosis	positive regulation of release of cytochrome c from mitochondria	positive regulation of cellular process	positive regulation of programmed cell death	regulation of hydrolase activity	positive regulation of peptidase activity	positive regulation of cellular component organization	induction of programmed cell death	multicellular organismal process	regulation of caspase activity	cellular process	protein complex biogenesis	regulation of lymphocyte apoptosis	cell death	signaling	regulation of cellular component organization	regulation of programmed cell death	negative regulation of biological process	regulation of endopeptidase activity	regulation of growth	biological regulation	intracellular signal transduction	positive regulation of catalytic activity
na	na	7.64406	8.89384	0.273603	0.124462	3747	8590.6	-	1906	Endothelin 1	Hs.511899	1906	EDN1	6	Biological Process:		prostaglandin biosynthetic process	patterning of blood vessels	response to hypoxia	in utero embryonic development	regulation of systemic arterial blood pressure by endothelin	regulation of pH	cell surface receptor linked signaling pathway	G-protein coupled receptor protein signaling pathway	elevation of cytosolic calcium ion concentration	activation of protein kinase C activity by G-protein coupled receptor protein signaling pathway	intracellular protein kinase cascade	cell-cell signaling	heart development	respiratory gaseous exchange	regulation of blood pressure	positive regulation of cell proliferation	dorsal/ventral pattern formation	multicellular organismal aging	positive regulation of heart rate	negative regulation of gene-specific transcription from RNA polymerase II promoter	positive regulation of endothelial cell migration	positive regulation of cardiac muscle hypertrophy	neural crest cell development	phosphatidylinositol 3-kinase cascade	artery smooth muscle contraction	vein smooth muscle contraction	glucose transport	regulation of vasoconstriction	calcium-mediated signaling	peptide hormone secretion	diuresis	natriuresis	nitric oxide transport
na	na	4.20241	5.44793	0.373458	0.200492	373.2	811.2	-	89797	Neuron navigator 2	Hs.502116	89797	NAV2	11	Molecular Function:		nucleotide binding	helicase activity	ATP binding	hydrolase activity	hydrolase activity, acting on acid anhydrides, in phosphorus-containing anhydrides	purine ribonucleoside triphosphate binding	purine nucleotide binding	nucleoside-triphosphatase activity	hydrolase activity, acting on acid anhydrides	binding	catalytic activity	adenyl ribonucleotide binding	ribonucleotide binding	pyrophosphatase activity	adenyl nucleotide binding	purine ribonucleotide binding	Cellular Component:	nucleus	nucleolus	nuclear lumen	organelle lumen	intracellular organelle	intracellular part	membrane-bounded organelle	non-membrane-bounded organelle	all	nuclear part	cell	intracellular organelle lumen	intracellular membrane-bounded organelle	intracellular	organelle	cell part
na	na	4.89194	6.13329	0.127481	0.423215	548.2	1434	-	3606	Interleukin 18 (interferon-gamma-inducing factor)	Hs.83077	3606	IL18	11	Biological Process:		angiogenesis	response to hypoxia	immune response	signal transduction	cell-cell signaling	response to cold	regulation of cell adhesion	sleep	positive regulation of granulocyte macrophage colony-stimulating factor production	positive regulation of interferon-gamma production	positive regulation of interleukin-17 production	positive regulation of natural killer cell proliferation	positive regulation of tissue remodeling	chemokine biosynthetic process	T-helper 1 type immune response	type 2 immune response	interleukin-2 biosynthetic process	interferon-gamma biosynthetic process	positive regulation of activated T cell proliferation	interleukin-13 biosynthetic process	granulocyte macrophage colony-stimulating factor biosynthetic process	positive regulation of neuron apoptosis	positive regulation of inflammatory response	positive regulation of NK T cell proliferation	regulation of response to external stimulus	positive regulation of cell activation	regulation of interleukin-17 production	inflammatory response	positive regulation of programmed cell death	positive regulation of cellular process	response to oxygen levels	cytokine biosynthetic process	apoptosis
na	na	7.32088	8.56132	0.267784	0.197586	3171.8	6897	-	114908	Transmembrane protein 123	Hs.503709	114908	TMEM123	11	Biological Process:		oncosis	cellular component organization or biogenesis	necrotic cell death	cellular process	regulation of biological quality	regulation of cellular component size	cell death	positive regulation of cell size	cellular component organization	regulation of cell size	regulation of anatomical structure size	biological regulation	death	Molecular Function:	receptor activity	molecular transducer activity	signal transducer activity	Cellular Component:	external side of plasma membrane	membrane	integral to membrane	plasma membrane part	all	cell part	membrane part	intrinsic to membrane	cell periphery	plasma membrane	cell surface	cellular_component	cell
na	na	7.55948	8.79992	0.07602	0.043997	3447.2	7811.2	-	151636	Deltex 3-like (Drosophila)	Hs.518201	151636	DTX3L	3	Biological Process:		response to DNA damage stimulus	histone monoubiquitination	chromatin modification	cellular component organization at cellular level	cellular response to stress	chromatin organization	cellular metabolic process	protein monoubiquitination	organelle organization	cellular process	protein modification process	macromolecule metabolic process	primary metabolic process	metabolic process	histone ubiquitination	protein modification by small protein conjugation	cellular component organization or biogenesis	protein metabolic process	cellular macromolecule metabolic process	covalent chromatin modification	response to stress	cellular response to stimulus	response to stimulus	chromosome organization	cellular protein metabolic process	cellular component organization or biogenesis at cellular level	protein modification by small protein conjugation or removal	cellular component organization	histone modification	macromolecule modification	protein ubiquitination	Molecular Function:	ubiquitin-protein ligase activity
na	na	3.85186	5.0916	0.233112	0.176943	279.4	616.8	-	55689	YEATS domain containing 2	Hs.632575	55689	YEATS2	3	Biological Process:		regulation of transcription, DNA-dependent	negative regulation of gene-specific transcription from RNA polymerase II promoter	histone H3 acetylation	negative regulation of gene expression	negative regulation of cellular metabolic process	negative regulation of transcription, DNA-dependent	cellular process	regulation of gene-specific transcription from RNA polymerase II promoter	negative regulation of biological process	negative regulation of biosynthetic process	negative regulation of macromolecule metabolic process	regulation of nucleobase, nucleoside, nucleotide and nucleic acid metabolic process	biological regulation	histone acetylation	peptidyl-amino acid modification	peptidyl-lysine acetylation	cellular component organization or biogenesis	transcription from RNA polymerase II promoter	cellular biosynthetic process	biosynthetic process	chromatin modification	transcription, DNA-dependent	regulation of biosynthetic process	regulation of cellular macromolecule biosynthetic process	histone modification	cellular component organization at cellular level	RNA metabolic process	regulation of metabolic process	negative regulation of nitrogen compound metabolic process	regulation of gene-specific transcription	protein metabolic process	covalent chromatin modification	transcription
na	na	3.96899	5.20445	0.2526	0.095544	290.2	652.4	-	8444	Dual-specificity tyrosine-(Y)-phosphorylation regulated kinase 3	Hs.164267	8444	DYRK3	1	Biological Process:		protein phosphorylation	erythrocyte differentiation	cell differentiation	hemopoietic or lymphoid organ development	cellular metabolic process	developmental process	homeostasis of number of cells	multicellular organismal process	phosphorylation	cellular process	anatomical structure development	protein modification process	myeloid cell differentiation	macromolecule metabolic process	primary metabolic process	biological regulation	metabolic process	multicellular organismal development	immune system process	immune system development	phosphate metabolic process	system development	protein metabolic process	cellular macromolecule metabolic process	cellular developmental process	regulation of biological quality	organ development	phosphorus metabolic process	cellular protein metabolic process	homeostatic process	erythrocyte homeostasis	hemopoiesis	macromolecule modification
na	na	3.01019	4.24063	0.277357	0.149554	160.8	337	-	9985	REC8 homolog (yeast)	Hs.419259	9985	REC8	14	Biological Process:		M phase of mitotic cell cycle	mitotic prometaphase	mitotic cell cycle	oocyte maturation	sister chromatid cohesion	mitotic metaphase/anaphase transition	meiosis	synapsis	reciprocal meiotic recombination	male meiosis I	spermatogenesis	spermatid development	multicellular organism reproduction	cell differentiation	reproduction	nitrogen compound metabolic process	germ cell development	cell maturation	developmental process	M phase of meiotic cell cycle	female gamete generation	multicellular organismal process	developmental maturation	organelle organization	cellular process	anatomical structure development	nucleic acid metabolic process	male gamete generation	macromolecule metabolic process	multicellular organismal reproductive process	nucleobase, nucleoside, nucleotide and nucleic acid metabolic process	spermatid differentiation	meiosis I
na	na	2.06237	3.29054	0.280351	0.227133	78.4	183.4	-	57522	SLIT-ROBO Rho GTPase activating protein 1	Hs.210751	57522	SRGAP1	12	Biological Process:		signal transduction	small GTPase mediated signal transduction	Rho protein signal transduction	axon guidance	cell migration	regulation of small GTPase mediated signal transduction	regulation of signal transduction	cell differentiation	taxis	neuron projection development	neuron development	developmental process	cellular component morphogenesis	response to external stimulus	Ras protein signal transduction	multicellular organismal process	cellular process	anatomical structure development	axonogenesis	cell morphogenesis involved in differentiation	neuron differentiation	neurogenesis	signaling	biological regulation	intracellular signal transduction	response to chemical stimulus	cell morphogenesis	regulation of cellular process	regulation of biological process	system development	cellular component organization or biogenesis	cell projection morphogenesis	response to stimulus
na	na	6.4109	7.63902	0.208271	0.085352	1635.8	3519.8	-	25939	SAM domain and HD domain 1	Hs.580681	25939	SAMHD1	20	Biological Process:		immune response	regulation of innate immune response	defense response to virus	regulation of immune response	multi-organism process	immune effector process	regulation of response to stimulus	regulation of immune system process	response to other organism	defense response	biological regulation	immune system process	regulation of biological process	response to virus	response to biotic stimulus	regulation of defense response	response to stress	innate immune response	response to stimulus	regulation of response to stress	Molecular Function:	hydrolase activity	catalytic activity	Cellular Component:	intracellular	nucleus	intracellular membrane-bounded organelle	intracellular organelle	intracellular part	membrane-bounded organelle	organelle	all	cell part
na	na	4.03498	5.2516	0.10771	0.081124	303.4	674.4	-	90634	NEDD4 binding protein 2-like 1	Hs.161220	90634	N4BP2L1	13	Biological Process:		cell killing	Molecular Function:	ATP binding	purine ribonucleoside triphosphate binding	purine nucleotide binding	adenyl ribonucleotide binding	ribonucleotide binding	binding	adenyl nucleotide binding	purine ribonucleotide binding	nucleotide binding
na	na	4.87014	6.08507	0.233577	0.128047	571.2	1195.2	-	11262	SP140 nuclear body protein	Hs.632549	11262	SP140	2	Biological Process:		transcription, DNA-dependent	defense response	nitrogen compound metabolic process	cellular metabolic process	RNA metabolic process	cellular process	nucleic acid metabolic process	cellular macromolecule biosynthetic process	macromolecule metabolic process	gene expression	primary metabolic process	nucleobase, nucleoside, nucleotide and nucleic acid metabolic process	metabolic process	cellular macromolecule metabolic process	transcription	response to stress	response to stimulus	cellular biosynthetic process	RNA biosynthetic process	biosynthetic process	cellular nitrogen compound metabolic process	macromolecule biosynthetic process	Molecular Function:	DNA binding	sequence-specific DNA binding transcription factor activity	binding	zinc ion binding	metal ion binding	cation binding	ion binding	transition metal ion binding	nucleic acid binding transcription factor activity	nucleic acid binding
na	na	2.19604	3.4026	0.265255	0.240865	88	198.8	-	100506499	hypothetical LOC100506499	-	100506499	-	-
na	na	6.57757	7.78307	0.37421	0.196714	1918.2	4014.2	-	255488	Ring finger protein 144B	Hs.148741	255488	RNF144B	6	Biological Process:		apoptosis	protein ubiquitination involved in ubiquitin-dependent protein catabolic process	cellular metabolic process	cellular macromolecule catabolic process	modification-dependent macromolecule catabolic process	cellular process	proteolysis	protein modification process	cell death	modification-dependent protein catabolic process	macromolecule metabolic process	catabolic process	primary metabolic process	metabolic process	death	protein modification by small protein conjugation	cellular protein catabolic process	cellular catabolic process	protein metabolic process	cellular macromolecule metabolic process	protein catabolic process	programmed cell death	ubiquitin-dependent protein catabolic process	cellular protein metabolic process	proteolysis involved in cellular protein catabolic process	macromolecule catabolic process	protein modification by small protein conjugation or removal	macromolecule modification	protein ubiquitination	Molecular Function:	ubiquitin-protein ligase activity	protein binding	zinc ion binding
na	na	0.825503	2.03017	0.150641	0.136854	32	73	-	93474	Zinc finger protein 670	Hs.710279	93474	ZNF670	1	Biological Process:		regulation of transcription, DNA-dependent	nitrogen compound metabolic process	regulation of macromolecule metabolic process	cellular process	nucleic acid metabolic process	cellular macromolecule biosynthetic process	macromolecule metabolic process	gene expression	regulation of nucleobase, nucleoside, nucleotide and nucleic acid metabolic process	nucleobase, nucleoside, nucleotide and nucleic acid metabolic process	biological regulation	regulation of biological process	regulation of cellular process	cellular macromolecule metabolic process	regulation of nitrogen compound metabolic process	regulation of cellular metabolic process	cellular biosynthetic process	biosynthetic process	transcription, DNA-dependent	regulation of biosynthetic process	regulation of cellular macromolecule biosynthetic process	cellular nitrogen compound metabolic process	cellular metabolic process	RNA metabolic process	regulation of transcription	regulation of cellular biosynthetic process	regulation of metabolic process	regulation of primary metabolic process	primary metabolic process	metabolic process	regulation of gene expression	transcription	RNA biosynthetic process
na	na	-0.308219	0.895862	0.157361	0.197046	14.8	33.8	-	84808	Chromosome 1 open reading frame 170	Hs.271462	84808	C1orf170	1
na	na	1.20648	2.41012	0.180486	0.230835	43.2	98	-	100506831	hypothetical LOC100506831	-	100506831	-	-
na	na	4.15949	5.3605	0.154812	0.148261	324.2	730.4	-	8717	TNFRSF1A-associated via death domain	Hs.460996	8717	TRADD	16	Biological Process:		apoptosis	induction of apoptosis	activation of caspase activity	signal transduction	induction of apoptosis by extracellular signals	activation of pro-apoptotic gene products	tumor necrosis factor-mediated signaling pathway	positive regulation of I-kappaB kinase/NF-kappaB cascade	positive regulation of hair follicle development	positive regulation of cellular process	positive regulation of programmed cell death	regulation of hydrolase activity	positive regulation of peptidase activity	induction of programmed cell death	multicellular organismal process	regulation of caspase activity	cellular process	anatomical structure development	cell death	signaling	regulation of programmed cell death	positive regulation of signaling	regulation of endopeptidase activity	biological regulation	intracellular signal transduction	cell surface receptor linked signaling pathway	positive regulation of intracellular protein kinase cascade	regulation of multicellular organismal process	positive regulation of catalytic activity	programmed cell death	response to stimulus	cellular response to chemical stimulus	response to tumor necrosis factor
na	na	4.56047	5.76077	0.07962	0.092705	430.2	956.8	-	93010	UDP-GlcNAc:betaGal beta-1,3-N-acetylglucosaminyltransferase 7	Hs.299329	93010	B3GNT7	2	Biological Process:		protein glycosylation	cellular metabolic process	cellular process	glycoprotein metabolic process	cellular macromolecule biosynthetic process	protein modification process	macromolecule metabolic process	primary metabolic process	macromolecule glycosylation	metabolic process	protein metabolic process	cellular macromolecule metabolic process	glycoprotein biosynthetic process	carbohydrate metabolic process	cellular biosynthetic process	cellular carbohydrate metabolic process	cellular protein metabolic process	biosynthetic process	macromolecule modification	macromolecule biosynthetic process	glycosylation	Molecular Function:	galactosyltransferase activity	transferase activity, transferring glycosyl groups	transferase activity, transferring hexosyl groups	transferase activity	catalytic activity	Cellular Component:	Golgi membrane	Golgi apparatus	membrane	integral to membrane	intracellular organelle
na	na	1.38587	2.57972	0.139222	0.24182	47.6	107.8	-	4210	Mediterranean fever	Hs.632221	4210	MEFV	16	Biological Process:		inflammatory response	response to stimulus	response to wounding	defense response	response to stress	Molecular Function:	actin binding	zinc ion binding	metal ion binding	cytoskeletal protein binding	protein binding	cation binding	ion binding	binding	transition metal ion binding	Cellular Component:	intracellular	nucleus	cytoplasm	cytoskeleton	microtubule	microtubule associated complex	intracellular organelle	intracellular part	membrane-bounded organelle	non-membrane-bounded organelle	all	cell	intracellular membrane-bounded organelle	cytoskeletal part	organelle	cell part	protein complex
na	na	7.52635	8.71921	0.169046	0.061943	3424.4	7396.2	-	4791	Nuclear factor of kappa light polypeptide gene enhancer in B-cells 2 (p49/p100)	Hs.73090	4791	NFKB2	10	Biological Process:		toll-like receptor signaling pathway	follicular dendritic cell differentiation	germinal center formation	MyD88-dependent toll-like receptor signaling pathway	MyD88-independent toll-like receptor signaling pathway	transcription, DNA-dependent	regulation of transcription, DNA-dependent	signal transduction	Toll signaling pathway	extracellular matrix organization	toll-like receptor 1 signaling pathway	toll-like receptor 2 signaling pathway	toll-like receptor 3 signaling pathway	toll-like receptor 4 signaling pathway	innate immune response	spleen development	positive regulation of NF-kappaB transcription factor activity	cell differentiation	regulation of immune response	positive regulation of binding	positive regulation of transcription regulator activity	multicellular organismal process	cellular process	anatomical structure development	pattern recognition receptor signaling pathway	immune response-activating signal transduction	signaling	regulation of nucleobase, nucleoside, nucleotide and nucleic acid metabolic process	follicular dendritic cell activation	immune response-regulating signaling pathway	biological regulation	immune system development	cell surface receptor linked signaling pathway
na	na	1.43759	2.62906	0.308329	0.246491	50.8	115.6	-	92126	Dermatan sulfate epimerase-like	Hs.124673	92126	DSEL	18	Molecular Function:		sulfotransferase activity	isomerase activity	transferase activity, transferring sulfur-containing groups	transferase activity	catalytic activity	Cellular Component:	membrane	integral to membrane	intrinsic to membrane	cell	all	cellular_component	cell part	membrane part
na	na	1.48446	2.67426	0.37729	0.118634	54.4	112.6	-	257194	Neuronal growth regulator 1	Hs.146542	257194	NEGR1	1	Biological Process:		cell adhesion	biological adhesion	cellular process	Cellular Component:	plasma membrane	dendrite	anchored to membrane	neuronal cell body	cell body	all	cell part	membrane part	cell periphery	neuron projection	intrinsic to membrane	cell projection	membrane	cellular_component	cell
na	na	1.97395	3.15984	0.206095	0.172293	75.4	159.6	-	79986	Zinc finger protein 702 pseudogene	Hs.714428	79986	ZNF702P	19	Molecular Function:		DNA binding	zinc ion binding	metal ion binding	cation binding	ion binding	binding	transition metal ion binding	nucleic acid binding	Cellular Component:	intracellular	nucleus	intracellular membrane-bounded organelle	intracellular organelle	intracellular part	membrane-bounded organelle	organelle	all	cell part	cellular_component	cell
na	na	2.16865	3.3537	0.374414	0.063456	88.6	180.2	-	25891	Peptidase domain containing associated with muscle regeneration 1	Hs.55044	25891	PAMR1	11	Biological Process:		proteolysis	protein metabolic process	macromolecule metabolic process	primary metabolic process	metabolic process	Molecular Function:	catalytic activity	serine-type endopeptidase activity	serine-type peptidase activity	hydrolase activity	serine hydrolase activity	peptidase activity	endopeptidase activity	peptidase activity, acting on L-amino acid peptides	Cellular Component:	extracellular region	all	cellular_component
na	na	5.73239	6.91466	0.070988	0.108108	956.8	2115	-	51493	Chromosome 22 open reading frame 28	Hs.474643	51493	C22orf28	22	Biological Process:		tRNA splicing, via endonucleolytic cleavage and ligation	cell-matrix adhesion	substrate adhesion-dependent cell spreading	cell differentiation	tRNA processing	nitrogen compound metabolic process	developmental process	cellular component morphogenesis	cellular process	anatomical structure development	nucleic acid metabolic process	cell morphogenesis involved in differentiation	macromolecule metabolic process	gene expression	nucleobase, nucleoside, nucleotide and nucleic acid metabolic process	cell-substrate adhesion	ncRNA metabolic process	cell morphogenesis	cellular component organization or biogenesis	cellular macromolecule metabolic process	ncRNA processing	cellular component organization	cellular nitrogen compound metabolic process	anatomical structure morphogenesis	cellular metabolic process	RNA metabolic process	tRNA metabolic process	primary metabolic process	metabolic process	RNA processing	cellular developmental process	biological adhesion	cell adhesion
na	na	5.99605	7.17689	0.11935	0.114258	1146.4	2542.6	-	55300	Phosphatidylinositol 4-kinase type 2 beta	Hs.191701	55300	PI4K2B	4	Molecular Function:		nucleotide binding	1-phosphatidylinositol 4-kinase activity	ATP binding	kinase activity	transferase activity	purine ribonucleoside triphosphate binding	purine nucleotide binding	inositol or phosphatidylinositol kinase activity	binding	phosphotransferase activity, alcohol group as acceptor	catalytic activity	transferase activity, transferring phosphorus-containing groups	adenyl ribonucleotide binding	lipid kinase activity	ribonucleotide binding	adenyl nucleotide binding	purine ribonucleotide binding	Cellular Component:	cytoplasm	membrane	intracellular part	intracellular	cell	all	cellular_component	cell part
na	na	0.994541	2.1689	0.287787	0.25962	37	82.4	-	24147	Four jointed box 1 (Drosophila)	Hs.39384	24147	FJX1	11	Cellular Component:		extracellular region	extracellular space	extracellular region part	all	cellular_component
na	na	5.69385	6.8658	0.110342	0.09227	939.2	2055.2	-	51479	Ankyrin repeat and FYVE domain containing 1	Hs.696087	51479	ANKFY1	17	Molecular Function:		protein binding	zinc ion binding	metal ion binding	cation binding	ion binding	binding	transition metal ion binding	Cellular Component:	cytoplasm	endosome	endosome membrane	membrane	intracellular membrane-bounded organelle	intracellular organelle	intracellular part	membrane-bounded organelle	intracellular	organelle	all	cell part	organelle membrane	cytoplasmic part	endosomal part	intracellular organelle part	cellular_component	cell	organelle part
na	na	2.93039	4.10022	0.330116	0.196663	154.6	311.8	-	79686	Chromosome 14 open reading frame 139	Hs.41502	79686	C14orf139	14
na	na	-0.390572	0.77813	0.17635	0.273424	14.6	31.6	-	4316	Matrix metallopeptidase 7 (matrilysin, uterine)	Hs.2256	4316	MMP7	11	Biological Process:		proteolysis	metabolic process	collagen catabolic process	regulation of cell proliferation	regulation of biological process	regulation of cellular process	multicellular organismal catabolic process	protein metabolic process	cellular process	multicellular organismal process	cell proliferation	multicellular organismal macromolecule metabolic process	macromolecule metabolic process	primary metabolic process	biological regulation	multicellular organismal metabolic process	collagen metabolic process	Molecular Function:	metalloendopeptidase activity	peptidase activity	zinc ion binding	metal ion binding	metallopeptidase activity	hydrolase activity	endopeptidase activity	cation binding	ion binding	binding	transition metal ion binding	catalytic activity	peptidase activity, acting on L-amino acid peptides	Cellular Component:	extracellular region
na	na	5.67273	6.84089	0.223938	0.18563	973.2	2076.2	-	132864	Cytoplasmic polyadenylation element binding protein 2	Hs.656937	132864	CPEB2	4	Biological Process:		regulation of translation	cellular metabolic process	regulation of macromolecule metabolic process	regulation of cellular biosynthetic process	cellular process	posttranscriptional regulation of gene expression	regulation of metabolic process	cellular macromolecule biosynthetic process	regulation of primary metabolic process	macromolecule metabolic process	translation	primary metabolic process	gene expression	biological regulation	metabolic process	regulation of gene expression	regulation of biological process	regulation of cellular process	cellular macromolecule metabolic process	protein metabolic process	regulation of cellular protein metabolic process	regulation of cellular metabolic process	regulation of protein metabolic process	cellular biosynthetic process	cellular protein metabolic process	biosynthetic process	regulation of biosynthetic process	regulation of cellular macromolecule biosynthetic process	regulation of macromolecule biosynthetic process	macromolecule biosynthetic process	Molecular Function:	nucleotide binding	RNA binding
na	na	3.34177	4.50945	0.201241	0.142617	184.2	407.8	-	123879	DCN1, defective in cullin neddylation 1, domain containing 3 (S. cerevisiae)	Hs.101007	123879	DCUN1D3	16	Biological Process:		response to UV-C	response to gamma radiation	negative regulation of cell growth	positive regulation of apoptosis	negative regulation of S phase of mitotic cell cycle	regulation of mitotic cell cycle	S phase of mitotic cell cycle	mitotic cell cycle	positive regulation of cellular process	positive regulation of programmed cell death	response to light stimulus	positive regulation of biological process	apoptosis	response to ionizing radiation	cellular process	negative regulation of cellular process	regulation of cellular component size	negative regulation of cell size	negative regulation of cell cycle process	interphase of mitotic cell cycle	cell death	regulation of programmed cell death	regulation of cellular component organization	negative regulation of biological process	biological regulation	regulation of growth	response to abiotic stimulus	response to UV	cell cycle phase	regulation of biological process	regulation of cellular process	cellular component organization or biogenesis	negative regulation of cell cycle
na	na	0.31251	1.47495	0.301674	0.228632	23.8	50.8	-	1029	Cyclin-dependent kinase inhibitor 2A (melanoma, p16, inhibits CDK4)	Hs.512599	1029	CDKN2A	9	Biological Process:		cell cycle checkpoint	G1 phase of mitotic cell cycle	G1/S transition of mitotic cell cycle	protein polyubiquitination	mitotic cell cycle	negative regulation of cell-matrix adhesion	DNA fragmentation involved in apoptotic nuclear change	regulation of transcription, DNA-dependent	rRNA processing	negative regulation of protein kinase activity	induction of apoptosis	activation of caspase activity	cell cycle	cell cycle arrest	Ras protein signal transduction	cell aging	negative regulation of cell proliferation	epidermis development	apoptotic mitochondrial changes	rRNA transcription	response to organic nitrogen	regulation of G2/M transition of mitotic cell cycle	response to organic cyclic compound	negative regulation of cell growth	negative regulation of B cell proliferation	regulation of protein stability	protein destabilization	negative regulation of NF-kappaB transcription factor activity	positive regulation of myeloid cell apoptosis	negative regulation of immature T cell proliferation in thymus	positive regulation of protein sumoylation	negative regulation of mammary gland epithelial cell proliferation	positive regulation of smooth muscle cell apoptosis
na	na	7.24714	8.40746	0.372898	0.153895	3016.8	6146.6	-	4814	Ninjurin 1	Hs.494457	4814	NINJ1	9	Biological Process:		cell adhesion	nervous system development	tissue regeneration	anatomical structure morphogenesis	wound healing	developmental process	response to wounding	multicellular organismal process	cellular process	anatomical structure development	growth	multicellular organismal development	tissue development	system development	regeneration	developmental growth	response to stress	biological adhesion	response to stimulus	Cellular Component:	membrane	integral to membrane	intrinsic to membrane	cell	all	cellular_component	cell part	membrane part
na	na	1.61929	2.77797	0.22141	0.136322	57	121.2	-	10045	SH2 domain containing 3A	Hs.439645	10045	SH2D3A	19	Biological Process:		JNK cascade	small GTPase mediated signal transduction	cellular response to stress	intracellular protein kinase cascade	regulation of biological process	regulation of cellular process	response to stress	cellular process	response to stimulus	cellular response to stimulus	MAPKKK cascade	signal transduction	signaling	biological regulation	stress-activated protein kinase signaling cascade	intracellular signal transduction	signal transduction via phosphorylation event	Molecular Function:	SH3/SH2 adaptor activity	guanyl-nucleotide exchange factor activity	nucleoside-triphosphatase regulator activity	signaling adaptor activity	binding	GTPase regulator activity	binding, bridging	protein binding, bridging	enzyme regulator activity	protein binding	Cellular Component:	intracellular	cell	all	cellular_component
na	na	7.73975	8.8954	0.101621	0.145851	3935.2	8555.2	-	7127	Tumor necrosis factor, alpha-induced protein 2	Hs.525607	7127	TNFAIP2	14	Biological Process:		angiogenesis	multicellular organismal development	cell differentiation	anatomical structure morphogenesis	anatomical structure formation involved in morphogenesis	blood vessel morphogenesis	system development	developmental process	cellular developmental process	cellular process	multicellular organismal process	cardiovascular system development	anatomical structure development	vasculature development	circulatory system development	blood vessel development	Cellular Component:	extracellular space	extracellular region	extracellular region part	all	cellular_component
na	na	4.78886	5.94012	0.261651	0.142397	523	1086	-	57561	Arrestin domain containing 3	Hs.718495	57561	ARRDC3	5	Biological Process:		signal transduction	response to stimulus	cellular response to stimulus	regulation of biological process	regulation of cellular process	signaling	biological regulation	cellular process	Molecular Function:	protein binding	binding	Cellular Component:	cytoplasm	intracellular part	intracellular	cell	all	cellular_component	cell part
na	na	0.371057	1.52056	0.19397	0.237192	24.2	52.4	-	25790	Coiled-coil domain containing 19	Hs.647705	25790	CCDC19	1	Cellular Component:		soluble fraction	mitochondrion	intracellular membrane-bounded organelle	intracellular organelle	intracellular part	intracellular	membrane-bounded organelle	organelle	all	cell part	cell fraction	cytoplasm	cytoplasmic part	cellular_component	cell
na	na	-0.322463	0.823254	0.300079	0.195331	15.2	32.2	-	257144	Germinal center expressed transcript 2	Hs.49614	257144	GCET2	3	Cellular Component:		cytoplasm	mitochondrion	intracellular membrane-bounded organelle	intracellular organelle	intracellular part	membrane-bounded organelle	intracellular	organelle	all	cell part	cytoplasmic part	cellular_component	cell
na	na	2.3309	3.47331	0.270405	0.172338	101.4	199.8	-	140453	Mucin 17, cell surface associated	Hs.271819	140453	MUC17	7	Biological Process:		biological_process	all	Molecular Function:	extracellular matrix constituent, lubricant activity	extracellular matrix structural constituent	structural molecule activity	Cellular Component:	cellular_component	extracellular region	plasma membrane	integral to membrane	intrinsic to membrane	cell periphery	cell	cell part	membrane	all	membrane part
na	na	4.23603	5.37575	0.055867	0.124742	341.8	739.2	-	5325	Pleiomorphic adenoma gene-like 1	Hs.715495	5325	PLAGL1	6	Biological Process:		induction of apoptosis	cell cycle arrest	positive regulation of transcription from RNA polymerase II promoter	positive regulation of cellular process	positive regulation of programmed cell death	apoptosis	induction of programmed cell death	cellular process	positive regulation of nucleobase, nucleoside, nucleotide and nucleic acid metabolic process	cell death	regulation of programmed cell death	negative regulation of biological process	positive regulation of biosynthetic process	regulation of nucleobase, nucleoside, nucleotide and nucleic acid metabolic process	biological regulation	programmed cell death	transcription from RNA polymerase II promoter	positive regulation of transcription, DNA-dependent	cellular biosynthetic process	biosynthetic process	transcription, DNA-dependent	regulation of biosynthetic process	regulation of cellular macromolecule biosynthetic process	positive regulation of apoptosis	RNA metabolic process	positive regulation of cell death	regulation of metabolic process	positive regulation of transcription	positive regulation of RNA metabolic process	positive regulation of nitrogen compound metabolic process	regulation of cell cycle	regulation of cell death	regulation of transcription, DNA-dependent
na	na	5.79221	6.92416	0.03504	0.101951	1006	2137	-	51510	Chromatin modifying protein 5	Hs.635313	51510	CHMP5	9	Biological Process:		regulation of receptor recycling	lysosome organization	endosome to lysosome transport	protein transport	cellular membrane organization	endosome transport	establishment of localization in cell	intracellular transport	regulation of macromolecule metabolic process	organelle organization	cellular process	membrane organization	signaling	macromolecule metabolic process	biological regulation	regulation of biological process	regulation of cellular process	cellular component organization or biogenesis	cellular macromolecule metabolic process	regulation of cellular metabolic process	lysosomal transport	macromolecule localization	vesicle-mediated transport	protein localization	cellular component organization or biogenesis at cellular level	receptor metabolic process	cellular component organization	regulation of signaling	receptor recycling	cellular component organization at cellular level	establishment of protein localization	transport	vacuolar transport
na	na	3.80268	4.93077	0.180152	0.106745	257.4	538.4	-	25819	CCR4 carbon catabolite repression 4-like (S. cerevisiae)	Hs.639842	25819	CCRN4L	4	Biological Process:		transcription from RNA polymerase II promoter	rhythmic process	nitrogen compound metabolic process	cellular metabolic process	RNA metabolic process	cellular process	nucleic acid metabolic process	cellular macromolecule biosynthetic process	macromolecule metabolic process	gene expression	primary metabolic process	nucleobase, nucleoside, nucleotide and nucleic acid metabolic process	metabolic process	cellular macromolecule metabolic process	transcription	cellular biosynthetic process	RNA biosynthetic process	biosynthetic process	transcription, DNA-dependent	cellular nitrogen compound metabolic process	macromolecule biosynthetic process	Molecular Function:	sequence-specific DNA binding transcription factor activity	nucleic acid binding transcription factor activity	Cellular Component:	nucleus	intracellular membrane-bounded organelle	intracellular organelle	intracellular part	intracellular	membrane-bounded organelle	organelle	cell part
na	na	3.1823	4.3086	0.192852	0.181943	170.2	362.6	-	100506670	hypothetical LOC100506670	-	100506670	-	-
na	na	2.65631	3.78212	0.135299	0.201801	115	251.4	-	6674	Sperm associated antigen 1	Hs.591866	6674	SPAG1	8	Biological Process:		single fertilization	fertilization	sexual reproduction	reproduction	reproductive process	Molecular Function:	nucleotide binding	GTP binding	hydrolase activity	purine ribonucleoside triphosphate binding	purine nucleotide binding	binding	catalytic activity	guanyl nucleotide binding	guanyl ribonucleotide binding	ribonucleotide binding	purine ribonucleotide binding	Cellular Component:	cytoplasm	intracellular part	intracellular	cell	all	cellular_component	cell part
na	na	6.17851	7.30121	0.220945	0.287552	1341.4	2972.6	-	29121	C-type lectin domain family 2, member D	Hs.268326	29121	CLEC2D	12	Biological Process:		cell surface receptor linked signaling pathway	response to stimulus	cellular response to stimulus	signal transduction	regulation of biological process	regulation of cellular process	signaling	biological regulation	cellular process	Molecular Function:	transmembrane receptor activity	binding	sugar binding	carbohydrate binding	molecular transducer activity	receptor activity	signal transducer activity	Cellular Component:	membrane fraction	endoplasmic reticulum	plasma membrane	integral to plasma membrane	cell surface	intracellular organelle	intracellular part	plasma membrane part	membrane-bounded organelle	all	insoluble fraction	membrane part	intrinsic to membrane	cell periphery	cytoplasmic part
na	na	-0.196354	0.924774	0.223373	0.22969	16	34	-	55350	Vanin 3	Hs.183656	55350	VNN3	6	Biological Process:		nitrogen compound metabolic process	biological_process	all	metabolic process	Molecular Function:	pantetheine hydrolase activity	hydrolase activity	hydrolase activity, acting on carbon-nitrogen (but not peptide) bonds	catalytic activity	hydrolase activity, acting on carbon-nitrogen (but not peptide) bonds, in linear amides	Cellular Component:	cellular_component	plasma membrane	anchored to membrane	intrinsic to membrane	cell periphery	cell	cell part	membrane	all	membrane part
na	na	8.00495	9.12584	0.207891	0.100154	4660.6	9794.4	-	10938	EH-domain containing 1	Hs.523774	10938	EHD1	11	Biological Process:		intracellular protein transport	endocytosis	blood coagulation	positive regulation of cholesterol storage	endocytic recycling	low-density lipoprotein particle clearance	cholesterol homeostasis	protein homooligomerization	cellular component assembly	sterol homeostasis	cellular component biogenesis	protein oligomerization	regulation of lipid storage	establishment of localization in cell	positive regulation of biological process	intracellular transport	regulation of localization	multicellular organismal process	cellular process	protein complex biogenesis	positive regulation of lipid storage	membrane organization	protein transport	lipid homeostasis	biological regulation	chemical homeostasis	regulation of biological process	cellular component organization or biogenesis	cellular protein localization	regulation of biological quality	macromolecule localization	macromolecular complex subunit organization	response to stimulus
na	na	5.59631	6.71457	0.080522	0.091736	878.4	1855.4	-	7726	Tripartite motif-containing 26	Hs.485041	7726	TRIM26	6	Biological Process:		biological_process	all	Molecular Function:	DNA binding	zinc ion binding	metal ion binding	cation binding	ion binding	binding	transition metal ion binding	nucleic acid binding	Cellular Component:	cellular_component	intracellular	cell	cell part	all
na	na	6.36971	7.48149	0.060756	0.063189	1508.2	3166.2	-	26010	Viral DNA polymerase-transactivated protein 6	Hs.120323	26010	LOC26010	2
na	na	3.35289	4.46457	0.025985	0.138069	184.4	395.2	-	10392	Nucleotide-binding oligomerization domain containing 1	Hs.405153	10392	NOD1	7	Biological Process:		activation of MAPK activity	toll-like receptor signaling pathway	positive regulation of dendritic cell antigen processing and presentation	MyD88-dependent toll-like receptor signaling pathway	MyD88-independent toll-like receptor signaling pathway	apoptosis	induction of apoptosis	activation of caspase activity	defense response	inflammatory response	signal transduction	JNK cascade	Toll signaling pathway	detection of biotic stimulus	detection of bacterium	positive regulation of interleukin-6 production	positive regulation of tumor necrosis factor production	positive regulation of stress-activated MAPK cascade	toll-like receptor 1 signaling pathway	toll-like receptor 2 signaling pathway	toll-like receptor 3 signaling pathway	toll-like receptor 4 signaling pathway	intracellular signal transduction	interleukin-8 biosynthetic process	defense response to bacterium	regulation of apoptosis	positive regulation of I-kappaB kinase/NF-kappaB cascade	innate immune response	positive regulation of JNK cascade	defense response to Gram-positive bacterium	positive regulation of NF-kappaB transcription factor activity	protein oligomerization	stress-activated MAPK cascade
na	na	7.86446	8.9718	0.122599	0.179112	4353.8	9128.4	-	7453	Tryptophanyl-tRNA synthetase	Hs.497599	7453	WARS	14	Biological Process:		translation	tRNA aminoacylation for protein translation	tryptophanyl-tRNA aminoacylation	negative regulation of cell proliferation	gene expression	regulation of angiogenesis	anatomical structure formation involved in morphogenesis	carboxylic acid metabolic process	nitrogen compound metabolic process	developmental process	tRNA aminoacylation	organic acid metabolic process	multicellular organismal process	cellular process	cardiovascular system development	anatomical structure development	negative regulation of cellular process	nucleic acid metabolic process	cellular macromolecule biosynthetic process	vasculature development	negative regulation of biological process	macromolecule metabolic process	blood vessel development	biological regulation	nucleobase, nucleoside, nucleotide and nucleic acid metabolic process	cellular amine metabolic process	ncRNA metabolic process	blood vessel morphogenesis	regulation of biological process	regulation of cellular process	system development	regulation of multicellular organismal process	cellular macromolecule metabolic process
na	na	1.80532	2.9099	0.215994	0.24272	66.2	140.4	-	400043	Hypothetical LOC400043	Hs.19193	400043	LOC400043	12
na	na	1.72401	2.82498	0.196731	0.198398	59.6	128.2	-	100507164	hypothetical LOC100507164	-	100507164	-	-
na	na	3.07997	4.1789	0.163553	0.163475	158.2	322.6	-	3700	Inter-alpha (globulin) inhibitor H4 (plasma Kallikrein-sensitive glycoprotein)	Hs.709406	3700	ITIH4	3	Biological Process:		acute-phase response	negative regulation of endopeptidase activity	hyaluronan metabolic process	inflammatory response	nitrogen compound metabolic process	aminoglycan metabolic process	regulation of hydrolase activity	regulation of catalytic activity	response to wounding	glycosaminoglycan metabolic process	regulation of metabolic process	negative regulation of molecular function	negative regulation of peptidase activity	macromolecule metabolic process	primary metabolic process	regulation of endopeptidase activity	negative regulation of catalytic activity	negative regulation of hydrolase activity	metabolic process	biological regulation	defense response	polysaccharide metabolic process	regulation of molecular function	regulation of biological process	carbohydrate metabolic process	amine metabolic process	regulation of peptidase activity	response to stress	response to stimulus	acute inflammatory response	Molecular Function:	endopeptidase inhibitor activity	serine-type endopeptidase inhibitor activity
na	na	7.16986	8.26837	0.274447	0.142468	2684.8	5454.6	-	5817	Poliovirus receptor	Hs.171844	5817	PVR	19	Biological Process:		positive regulation of natural killer cell mediated cytotoxicity directed against tumor cell target	cell adhesion	cell junction assembly	adherens junction organization	susceptibility to natural killer cell mediated cytotoxicity	interspecies interaction between organisms	cell-cell junction organization	positive regulation of natural killer cell mediated cytotoxicity	regulation of immune response	susceptibility to T cell mediated cytotoxicity	natural killer cell mediated cytotoxicity directed against tumor cell target	lymphocyte mediated immunity	regulation of adaptive immune response based on somatic recombination of immune receptors built from	positive regulation of cellular process	positive regulation of programmed cell death	immune effector process	positive regulation of natural killer cell mediated immunity	apoptosis	induction of programmed cell death	cellular process	cell death	regulation of programmed cell death	natural killer cell mediated immune response to tumor cell	biological regulation	cellular component organization or biogenesis	regulation of T cell mediated immunity	programmed cell death	regulation of defense response	response to stimulus	regulation of leukocyte mediated immunity	leukocyte mediated cytotoxicity	regulation of response to biotic stimulus	cellular component organization at cellular level
na	na	5.04478	6.13891	0.271141	0.226988	620.4	1298.2	-	23180	Raftlin, lipid raft linker 1	Hs.98910	23180	RFTN1	3	Cellular Component:		plasma membrane	cell periphery	cell	all	cellular_component	cell part	membrane
na	na	5.55609	6.6446	0.137627	0.102293	872.8	1768.8	-	9567	GTP binding protein 1	Hs.276925	9567	GTPBP1	22	Biological Process:		immune response	signal transduction	cellular response to stimulus	response to stimulus	immune system process	regulation of biological process	regulation of cellular process	signaling	biological regulation	cellular process	Molecular Function:	nucleotide binding	GTPase activity	GTP binding	hydrolase activity	hydrolase activity, acting on acid anhydrides, in phosphorus-containing anhydrides	purine ribonucleoside triphosphate binding	purine nucleotide binding	nucleoside-triphosphatase activity	hydrolase activity, acting on acid anhydrides	binding	catalytic activity	guanyl nucleotide binding	guanyl ribonucleotide binding	ribonucleotide binding	pyrophosphatase activity	purine ribonucleotide binding
na	na	3.88448	4.97273	0.12343	0.122086	271.2	552	-	375346	Transmembrane protein 110	Hs.705605	375346	TMEM110	3	Biological Process:		biological_process	all	Molecular Function:	molecular_function	all	Cellular Component:	cellular_component	membrane	integral to membrane	intrinsic to membrane	cell	cell part	all	membrane part
na	na	11.7012	12.7881	0.287516	0.060554	62887.2	124565	-	6648	Superoxide dismutase 2, mitochondrial	Hs.487046	6648	SOD2	6	Biological Process:		response to superoxide	age-dependent response to reactive oxygen species	release of cytochrome c from mitochondria	vasodilation by acetylcholine involved in regulation of systemic arterial blood pressure	regulation of transcription from RNA polymerase II promoter	superoxide metabolic process	regulation of blood pressure	negative regulation of cell proliferation	removal of superoxide radicals	oxygen homeostasis	negative regulation of apoptosis	negative regulation of neuron apoptosis	protein homotetramerization	oxidation-reduction process	response to reactive oxygen species	regulation of systemic arterial blood pressure	apoptosis	multicellular organismal process	cellular process	protein complex biogenesis	cell death	regulation of programmed cell death	cellular response to oxygen radical	response to inorganic substance	negative regulation of biological process	cellular response to reactive oxygen species	regulation of nucleobase, nucleoside, nucleotide and nucleic acid metabolic process	biological regulation	gas homeostasis	chemical homeostasis	cellular component organization or biogenesis	negative regulation of systemic arterial blood pressure	regulation of cell proliferation
na	na	3.69329	4.77978	0.275338	0.142596	257.2	485.2	-	100506087	rab GTPase-activating protein 1-like	-	100506087	-	-
na	na	6.77598	7.85242	0.124845	0.138129	2039	4093	-	834	Caspase 1, apoptosis-related cysteine peptidase (interleukin 1, beta, convertase)	Hs.2490	834	CASP1	11	Biological Process:		proteolysis	apoptosis	signal transduction	regulation of apoptosis	positive regulation of I-kappaB kinase/NF-kappaB cascade	cellular response to mechanical stimulus	regulation of signal transduction	cellular response to abiotic stimulus	positive regulation of cellular process	positive regulation of biological process	response to external stimulus	cell communication	cellular process	cell death	response to mechanical stimulus	regulation of programmed cell death	signaling	macromolecule metabolic process	positive regulation of signaling	biological regulation	response to abiotic stimulus	intracellular signal transduction	signal transduction via phosphorylation event	positive regulation of intracellular protein kinase cascade	regulation of cellular process	regulation of biological process	I-kappaB kinase/NF-kappaB cascade	positive regulation of signal transduction	programmed cell death	response to stimulus	positive regulation of cell communication	regulation of signaling	intracellular protein kinase cascade
na	na	5.8772	6.9518	0.134411	0.170149	1101.6	2185.8	-	840	Caspase 7, apoptosis-related cysteine peptidase	Hs.9216	840	CASP7	10	Biological Process:		release of cytochrome c from mitochondria	proteolysis	apoptosis	cellular component disassembly involved in apoptosis	heart development	aging	induction of apoptosis by intracellular signals	activation of caspase activity by cytochrome c	response to UV	response to light stimulus	positive regulation of cellular process	positive regulation of programmed cell death	regulation of hydrolase activity	positive regulation of peptidase activity	positive regulation of biological process	developmental process	regulation of catalytic activity	induction of programmed cell death	regulation of caspase activity	induction of apoptosis	multicellular organismal process	cellular process	organelle organization	cardiovascular system development	anatomical structure development	cellular component disassembly	cell death	regulation of programmed cell death	macromolecule metabolic process	regulation of endopeptidase activity	biological regulation	response to abiotic stimulus	activation of caspase activity
na	na	2.38397	3.45756	0.229179	0.172407	94.8	196	-	23590	Prenyl (decaprenyl) diphosphate synthase, subunit 1	Hs.558468	23590	PDSS1	10	Biological Process:		ubiquinone biosynthetic process	isoprenoid biosynthetic process	protein heterotetramerization	cellular component assembly	cofactor biosynthetic process	cellular component biogenesis	protein oligomerization	cofactor metabolic process	protein complex subunit organization	cellular metabolic process	ubiquinone metabolic process	coenzyme biosynthetic process	quinone cofactor metabolic process	cellular process	protein complex biogenesis	protein tetramerization	protein heterooligomerization	macromolecular complex assembly	primary metabolic process	oxidoreduction coenzyme metabolic process	cellular ketone metabolic process	metabolic process	quinone cofactor biosynthetic process	coenzyme metabolic process	small molecule metabolic process	cellular component organization or biogenesis	protein complex assembly	cellular lipid metabolic process	lipid metabolic process	macromolecular complex subunit organization	cellular biosynthetic process	isoprenoid metabolic process	lipid biosynthetic process
na	na	5.9424	7.01507	0.097018	0.091703	1110.2	2277.4	-	837	Caspase 4, apoptosis-related cysteine peptidase	Hs.138378	837	CASP4	11	Biological Process:		proteolysis	apoptosis	induction of apoptosis	regulation of apoptosis	positive regulation of cellular process	positive regulation of programmed cell death	positive regulation of apoptosis	positive regulation of biological process	induction of programmed cell death	positive regulation of cell death	cellular process	cell death	regulation of programmed cell death	macromolecule metabolic process	primary metabolic process	biological regulation	metabolic process	death	regulation of cell death	regulation of cellular process	regulation of biological process	protein metabolic process	programmed cell death	Molecular Function:	cysteine-type endopeptidase activity	protein binding	peptidase activity	hydrolase activity	cysteine-type peptidase activity	endopeptidase activity	binding	catalytic activity	peptidase activity, acting on L-amino acid peptides
na	na	9.01939	10.0919	0.236154	0.100956	9590.4	19315.4	-	7295	Thioredoxin	Hs.435136	7295	TXN	9	Biological Process:		negative regulation of transcription from RNA polymerase II promoter	glycerol ether metabolic process	transport	cellular component movement	signal transduction	cell-cell signaling	cell proliferation	response to radiation	nucleobase, nucleoside and nucleotide interconversion	electron transport chain	regulation of protein import into nucleus, translocation	positive regulation of DNA binding	cell redox homeostasis	negative regulation of protein export from nucleus	nucleobase, nucleoside and nucleotide metabolic process	oxidation-reduction process	negative regulation of intracellular transport	negative regulation of gene expression	negative regulation of cellular metabolic process	establishment of localization in cell	positive regulation of binding	intracellular transport	regulation of localization	negative regulation of transcription, DNA-dependent	cellular process	intracellular protein transport	protein targeting	signaling	negative regulation of biological process	negative regulation of biosynthetic process	negative regulation of macromolecule metabolic process	regulation of nucleobase, nucleoside, nucleotide and nucleic acid metabolic process	biological regulation
na	na	1.11312	2.18459	0.252584	0.270801	41.4	82.4	-	285830	Hypothetical LOC285830	Hs.646985	285830	RP3-377H14.5	6
na	na	5.14739	6.21351	0.058668	0.090238	638	1306.6	-	26750	Ribosomal protein S6 kinase, 52kDa, polypeptide 1	Hs.591416	26750	RPS6KC1	1	Biological Process:		protein phosphorylation	cell communication	signal transduction	cellular metabolic process	phosphorylation	cellular process	protein modification process	signaling	macromolecule metabolic process	primary metabolic process	biological regulation	metabolic process	phosphate metabolic process	regulation of cellular process	regulation of biological process	protein metabolic process	cellular macromolecule metabolic process	phosphorus metabolic process	response to stimulus	cellular response to stimulus	cellular protein metabolic process	macromolecule modification	Molecular Function:	nucleotide binding	protein serine/threonine kinase activity	protein binding	ATP binding	phosphatidylinositol binding	phospholipid binding	purine ribonucleoside triphosphate binding	purine nucleotide binding	binding	transferase activity
na	na	1.82667	2.8916	0.286347	0.087343	72	130.6	-	100128927	Zinc finger and BTB domain containing 42	Hs.170853	100128927	ZBTB42	14	Biological Process:		negative regulation of gene-specific transcription from RNA polymerase II promoter	negative regulation of gene expression	negative regulation of cellular metabolic process	nitrogen compound metabolic process	negative regulation of cellular biosynthetic process	negative regulation of transcription, DNA-dependent	regulation of macromolecule metabolic process	cellular process	regulation of gene-specific transcription from RNA polymerase II promoter	negative regulation of cellular process	nucleic acid metabolic process	cellular macromolecule biosynthetic process	negative regulation of biological process	macromolecule metabolic process	negative regulation of biosynthetic process	negative regulation of macromolecule metabolic process	regulation of nucleobase, nucleoside, nucleotide and nucleic acid metabolic process	gene expression	negative regulation of nucleobase, nucleoside, nucleotide and nucleic acid metabolic process	nucleobase, nucleoside, nucleotide and nucleic acid metabolic process	biological regulation	regulation of biological process	regulation of cellular process	cellular macromolecule metabolic process	regulation of nitrogen compound metabolic process	regulation of cellular metabolic process	negative regulation of RNA metabolic process	transcription from RNA polymerase II promoter	cellular biosynthetic process	negative regulation of metabolic process	biosynthetic process	transcription, DNA-dependent	regulation of biosynthetic process
na	na	2.18517	3.24645	0.293549	0.242379	91.4	177.2	-	340348	Tetraspanin 33	Hs.27267	340348	TSPAN33	7	Cellular Component:		membrane	integral to membrane	intrinsic to membrane	cell	all	cellular_component	cell part	membrane part
na	na	5.78498	6.84613	0.135963	0.054359	1005	2022	-	54462	KIAA1128	Hs.461988	54462	KIAA1128	10
na	na	-0.15052	0.910106	0.144163	0.318432	17	35.8	-	100130581	Hypothetical LOC100130581	Hs.546897	100130581	LOC100130581	17
[truncated: 207 more rows]
[truncated: 753 more columns]
